# Supplementary material for: Drought-tolerant rhizobacterial consortia enhance grapevine growth and tolerance to water deficit
Source: Front Plant Sci. 2026 Feb 6;17:1735733. doi: 10.3389/fpls.2026.1735733 (PMC12920203; doi:10.3389/fpls.2026.1735733)
Supplement: Supplementary file 1 [file Table1.xlsx]

## Sheet: Supplementary Table S1
Supplementary Table S1: List of unique rhizobacterial isolates recovered from the rhizosphere of grapevines under drought stress, including information on host, isolation dilution and medium, taxonomy, and BLAST percent identity. Strains were isolated from Vitis vinifera cultivars Barbera (BA), Sangiovese (SG), and Ortrugo (OR). Duplicate isolates were excluded based on rep-PCR fingerprinting. Ta…
Code isolation	Code UC	V. vinifera cv.	Rootstock	Rhizosphere suspension dilution	Isolation medium	16S taxonomy	BLAST %ID
BA4	UC4434	Barbera	420A	-3	PDA	Streptomyces mauvelocolor	98.73
BA5	UC4435	Barbera	420A	-3	PDA	Acinetobacter calcoaceticus	99.75
BA7	UC4436	Barbera	420A	-3	PDA	Streptomyces glebosus	99.5
BA11	UC4437	Barbera	420A	-3	PDA	Streptomyces mauvecolor	98.9
BA13	UC4438	Barbera	420A	-3	PDA	Streptomyces gelaticus	98.96
BA15	UC4439	Barbera	420A	-3	PDA	Pseudomonas frederiksbergensis	98.58
BA16	UC4440	Barbera	420A	-6	TSA	Bacillus atrophaeus	98.5
BA18	UC4441	Barbera	420A	-3	PDA	Pantoea stewartii	100
BA19	UC4442	Barbera	420A	-3	PDA	Cupriavidus necator	98.81
BA21	UC4443	Barbera	420A	-4	PDA	Bacillus amyloliquefaciens	99.66
BA22	UC4444	Barbera	420A	tq	NFb	Bacillus velezensis	99.25
BA23	UC4445	Barbera	420A	tq	TSB + PEG20000+27%	Kokuria rosea	99.74
BA24	UC4446	Barbera	420A	-5	PDA	Bacillus amyloliquefaciens	99.67
BA28	UC4447	Barbera	420A	-8	TSB + PEG20000+27%	Mammaliicoccus sciuri	98.84
BA30	UC4448	Barbera	420A	-4	NFb + PEG6000+24%	Acinetobacter calcoaceticus	99.75
BA31	UC4449	Barbera	420A	-4	NFb + PEG6000+24%	Pseudomonas glycinis	99.66
BA34	UC4450	Barbera	420A	-5	NFb	Klebsiella pasteurii	100
BA35	UC4451	Barbera	420A	-5	NFb	Acinetobacter calcoaceticus	99.59
BA36	UC4452	Barbera	420A	-7	LB + PEG6000+24%	Mammaliicoccus sciuri	99.72
OR1	UC4453	Ortrugo	SO4	-6	TSA	Priestia aryabhattai	100
OR2	UC4454	Ortrugo	SO4	-6	TSA	Streptomyces canus	99.72
OR3	UC4455	Ortrugo	SO4	-4	TSA	Bacillus toyonensis	99.11
OR4	UC4456	Ortrugo	SO4	-4	TSA	Bacillus subtilis	99.85
OR5	UC4457	Ortrugo	SO4	-4	TSA	Peribacillus simplex	98.85
OR6	UC4458	Ortrugo	SO4	-4	TSA + ETOH	Paenibacillus puernes	98.58
OR7	UC4459	Ortrugo	SO4	-5	TSA + ETOH	Fictibacillus nanhaiensis	99.35
OR8	UC4460	Ortrugo	SO4	-4	PDA	Streptomyces albireticuli	100
OR9	UC4461	Ortrugo	SO4	-4	PDA	Variovorax paradoxus	99.47
OR10	UC4462	Ortrugo	SO4	-4	PDA	Streptomyces ossamyceticus	99.77
OR11	UC4463	Ortrugo	SO4	-5	TSA	Bacillus subtilis	100
OR12	UC4464	Ortrugo	SO4	-5	TSA	Neobacillus drentensis	99.9
OR13	UC4465	Ortrugo	SO4	-5	TSA	Cytobacillus oceanisediminis	99.9
OR14	UC4466	Ortrugo	SO4	-5	TSA	Bacillus subtilis	99.65
OR15	UC4467	Ortrugo	SO4	-4	TSA	Paenibacillus susongensis	99.02
OR16	UC4468	Ortrugo	SO4	-4	TSA	Calidifontibacillus erzurumensis	99.57
OR17	UC4469	Ortrugo	SO4	-4	TSA	Paribacillus acanthi/Bacillus pumilus	99.61
OR18	UC4470	Ortrugo	SO4	-4	TSA	Paenibacillus polymyxa	99.02
OR19	UC4471	Ortrugo	SO4	-5	TSA	Paenibacillus polymyxa	99.02
OR20	UC4472	Ortrugo	SO4	-5	TSA	Bacillus subtilis	99.9
OR21	UC4473	Ortrugo	SO4	-5	TSA	Nocardiopsis synnemasporogenes	99.17
OR22	UC4474	Ortrugo	SO4	-5	TSA	Niallia endozanthoxylica	98.67
OR23	UC4475	Ortrugo	SO4	-2	TSA	Calidifontibacillus erzurumensis	98.28
OR24	UC4476	Ortrugo	SO4	-2	TSA	Bacillus tequilensis	100
OR25	UC4477	Ortrugo	SO4	-2	PSE	Klebsiella aerogenes	99.34
OR26	UC4478	Ortrugo	SO4	-2	PSE	Pseudomonas chlororaphis subsp.aureoaciens	98
OR27	UC4479	Ortrugo	SO4	-2	PSE	Pseudomonas lini	98
OR28	UC4480	Ortrugo	SO4	-5	TSA	Neobacillus ginsengisoli	97.37
OR29	UC4481	Ortrugo	SO4	-5	NFb 3_72h	Acinetobacter couvalinii	98.81
OR30	UC4482	Ortrugo	SO4	-4	NFb 3_72h	Klebsiella aerogenes	99.53
OR31	UC4483	Ortrugo	SO4	-4	NFb 3_72h	Klebsiella aerogenes	99.1
OR32	UC4484	Ortrugo	SO4	-3	NFb 3_72h	Bacillus amyloliquefaciens	99.49
OR33	UC4485	Ortrugo	SO4	-5	NFb 3_72h	Empedobacter brevis	99.61
OR35	UC4486	Ortrugo	SO4	-6	TSB 3 _72h	Klebsiella aerogenes	99.54
OR36	UC4487	Ortrugo	SO4	-6	TSB 3 _72h	Lactococcus garvieae	99.42
OR38	UC4488	Ortrugo	SO4	-5	MEB + PEG 6000+36%	Klebsiella aerogenes/Klebsiella africana	100
OR39	UC4489	Ortrugo	SO4	-5	MEB + PEG 6000+36%	Pseudomonas aeruginosa	99.54
OR41	UC4490	Ortrugo	SO4	-5	MEB + PEG 6000+36%	Serratia rhizosphaerae	99.11
OR44	UC4491	Ortrugo	SO4	-4	NFb 3_72h	Sphingobacterium pakistanense	94.21
OR45	UC4492	Ortrugo	SO4	-4	PDA	Streptomyces violaceochromogenes	100
OR46	UC4493	Ortrugo	SO4	-4	PDA	Bacillus subtilis	99.13
OR46b	UC4494	Ortrugo	SO4	-4	PDA	Streptomyces chartreusis	99.51
OR47	UC4495	Ortrugo	SO4	-4	PDA	Krasilnikoviella muralis	98.67
OR48	UC4496	Ortrugo	SO4	-4	PDA	Bacillus amyloliquefaciens	99.71
OR49	UC4497	Ortrugo	SO4	-4	PDA	Streptomyces endophyticus	99.1
OR50	UC4498	Ortrugo	SO4	-4	PDA	Peribacillus simplex	99.65
OR51	UC4499	Ortrugo	SO4	enrichment	NFb + PEG 6000+36%	Glutamicibacter halophytocola	96.55
SG1	UC4500	Sangiovese	SO4	-5	TSA	Streptomyces levis	99.49
SG2	UC4501	Sangiovese	SO4	-5	TSA	Cupriavidus cauae	96.91
SG3	UC4502	Sangiovese	SO4	-5	TSA	Microbacterium maritypicus	99.32
SG4	UC4503	Sangiovese	SO4	-5	TSA	Streptomyces albogriseolus	99.25
SG5	UC4504	Sangiovese	SO4	-7	TSA	Lactiplantibacillus plantarum	99.74
SG6	UC4505	Sangiovese	SO4	-4	TSA	Exiguobacterium mexicanus	99.82
SG7	UC4506	Sangiovese	SO4	-4	TSA	Niallia nealsonii	99.07
SG8	UC4507	Sangiovese	SO4	-4	TSA	Rossellomorea marisflavi	100
SG9	UC4508	Sangiovese	SO4	-4	TSA	Planococcus chinensis	99.58
SG10	UC4509	Sangiovese	SO4	-4	TSA	Sinorhizobium arboris	99.47
SG11	UC4510	Sangiovese	SO4	-4	TSA	Priestia aryabhattai	99.52
SG12	UC4511	Sangiovese	SO4	-3	TSA	Brevibacillus laterosporus	99.66
SG13	UC4512	Sangiovese	SO4	-3	TSA	Bacillus licheniformis	99.16
SG14	UC4513	Sangiovese	SO4	-3	TSA	Rossellomorea marisflavi	99.92
SG15	UC4514	Sangiovese	SO4	-2	TSA	Bacillus safensis	99.92
SG16	UC4515	Sangiovese	SO4	-4	TSA + ETOH	Mesobacillus subterraneus	99.55
SG17	UC4516	Sangiovese	SO4	-4	TSA + ETOH	Priestia aryabhattai	99.48
SG18	UC4517	Sangiovese	SO4	-4	TSA + ETOH	Ectobacillus antri	99.58
SG19	UC4518	Sangiovese	SO4	-5	TSA + ETOH	Cytobacillus firmus	98.48
SG20	UC4519	Sangiovese	SO4	enrichment	NFb + PEG 6000+36%	Priestia megaterium	99.83
SG21	UC4520	Sangiovese	SO4	-6	TSA + ETOH	Bacillus haikouensis	98.5
SG22	UC4521	Sangiovese	SO4	-6	TSA + ETOH	Oceanobacillus oncorhynchi	86.18
SG23	UC4522	Sangiovese	SO4	-6	TSA + ETOH	Niallia nealsonii	98.78
SG24	UC4523	Sangiovese	SO4	-6	TSA + ETOH	Bacillus zanthoxyli	99.83
SG25	UC4524	Sangiovese	SO4	-6	TSA + ETOH	Mesobacillus subterraneus	99.41
SG26	UC4525	Sangiovese	SO4	-6	TSA + ETOH	Mesobacillus subterraneus	99.58
SG27	UC4526	Sangiovese	SO4	-4	PBE	Pseudomonas hibiscicola	99.15
SG28	UC4527	Sangiovese	SO4	-4	PBE	Pseudomonas furukawaii	99.91
SG29	UC4528	Sangiovese	SO4	-7	TSA	Streptomyuces diastatochromogenes	99.34
SG30	UC4529	Sangiovese	SO4	-7	TSA	Streptomyces albogriseolus	99.25
SG31	UC4530	Sangiovese	SO4	-5	TSA	Cytobacillus firmus	98.14
SG32	UC4531	Sangiovese	SO4	-5	TSA	Microbacterium imperiale	99.16
SG33	UC4532	Sangiovese	SO4	-5	TSA	Streptomyces canus	99
SG35	UC4533	Sangiovese	SO4	-5	TSA	Microbacterium foliorum	98.26
SG36	UC4534	Sangiovese	SO4	-3	PBE	Pseudomonas furukawaii	99.74
SG37	UC4535	Sangiovese	SO4	-3	PBE	Pseudomonas furukawaii	98.52
SG39	UC4536	Sangiovese	SO4	-4	TSA	Franconibacter daqui	93.73
SG40	UC4537	Sangiovese	SO4	-4	TSA	Chryseobacterium nepalese	99.4
SG41	UC4538	Sangiovese	SO4	-4	TSA	Mesobacillus subterraneus	99.27
SG42	UC4539	Sangiovese	SO4	-3	TSA	Bacillus safensis	99.66
SG43	UC4540	Sangiovese	SO4	-3	TSA	Cytobacillus firmus	98.66
SG44	UC4541	Sangiovese	SO4	-2	TSA	Bacillus halotolerans	99.83
SG45	UC4542	Sangiovese	SO4	-2	TSA	Mesobacillus thioparans	99.58
SG46	UC4543	Sangiovese	SO4	-4	TSA + ETOH	Metabacillus idriensis	99.83
SG47	UC4544	Sangiovese	SO4	-6	TSA + ETOH	Bacillus licheniformis	99.19
SG48	UC4545	Sangiovese	SO4	-6	TSA + ETOH	Priestia aryabhattai	97.85
SG49	UC4546	Sangiovese	SO4	-6	TSA + ETOH	Priestia aryabhattai	99.66
SG50	UC4547	Sangiovese	SO4	-6	TSA + ETOH	Bacillus haikouensis	98.98
SG51	UC4548	Sangiovese	SO4	-5	TSA	Rhizobium rosettiformans	99.59
SG52	UC4549	Sangiovese	SO4	-5	NFb3_72h	Pseudomonas furukawaii	99.67
SG53	UC4550	Sangiovese	SO4	-5	NFb3_72h	Acinetobacter baumannii	99.66
SG54	UC4551	Sangiovese	SO4	-5	NFb3_72h	Pseudomonas boreopolis	99.42
SG55	UC4552	Sangiovese	SO4	-4	MED + PEG 6000+36%	Acinetobacter baumannii	99.48
SG56	UC4553	Sangiovese	SO4	-4	MED + PEG 6000+36%	Pseudomonas plecoglossicida	99.67
SG57	UC4554	Sangiovese	SO4	-5	PDA	Streptomyces arenae	99.5
SG58	UC4555	Sangiovese	SO4	-5	PDA	Bacillus amyloliquefaciens	99.92
SG60	UC4556	Sangiovese	SO4	-5	PDA	Streptomyces albogriseolus	99.5
SG61	UC4557	Sangiovese	SO4	-5	PDA	Streptomyces collinus	99.4
