# Supplementary material for: Drought-tolerant rhizobacterial consortia enhance grapevine growth and tolerance to water deficit
Source: Front Plant Sci. 2026 Feb 6;17:1735733. doi: 10.3389/fpls.2026.1735733 (PMC12920203; doi:10.3389/fpls.2026.1735733)
Supplement: Supplementary file 2 [file Table2.xlsx]

## Sheet: Supplementary Table S2
Supplementary Table S2. In vitro phenotypic screening of 50 drought-tolerant rhizobacterial isolates. Quantitative values for plant growth-promoting traits (PGPTs) are reported as mean ± standard deviation. Phenotypic results are expressed quantitatively as follows: phosphorus solubilization in broth (Percent Phosphorus Unit, PPU, %), phosphorus solubilization on agar (Phosphorus Solubilization I…
Code	BF	NH4	NH3	IAA (µg/µL)	PSI%	KSI%	PPU	PSU%	EPS
UC4434	+	+	14.49 ±0.07	2.14 ±0.00	1	1	8.40 ±0.01	0	0.14
UC4437	-	+	32.13 ±0.01	21.17 ±0.01	1	1	0 ±0.01	0	0.19
UC4439	+	+	61.86 ±0.01	14.32 ±0.01	19	13.5	38.86 ±0.01	64.84 ±0.02	0.2
UC4440	-	+	20.12 ±0.02	3.08 ±0.01	9	31	18.27 ±0.01	0	0.16
UC4441	+	+	23.47 ±0.01	20.78 ±0.01	9	26	53.53 ±0.01	57.42 ±0.01	0.14
UC4442	+	+	29.67 ±0.01	0.14 ±0.01	11	1	19.34 ±0.01	0	0.12
UC4443	+	+	42.62 ±0.01	0 ±0.00	10	1	0 ±0.01	26.61 ±0.05	0.28
UC4444	+	+	65.12 ±0.05	15.54 ±0.03	11	1	30.08 ±0.01	35.59 ±0.05	0.22
UC4445	+	+	40.97 ±0.01	8.63 ±0.01	1	1	16.29 ±0.01	82.80 ±0.02	0.05
UC4446	-	+	62.04 ±0.01	0 ±0.00	1	2	30.49 ±0.01	32.33 ±0.00	0.19
UC4449	+	+	53.11 ±0.01	30.54 ±0.04	15.5	37	51.43 ±0.01	57.68 ±0.03	0.19
UC4450	-	+	102 ±0.02	72.84 ±0.02	10	16	30.32 ±0.01	80.30 ±0.01	0.01
UC4454	-	+	38.96 ±0.01	63.11 ±0.01	1	6	0 ±0.01	0	0.11
UC4460	+	+	31.15 ±0.12	33.99 ±0.01	1	6	0 ±0.01	31.47 ±0.00	0.75
UC4461	-	+	46.55 ±0.05	2.75 ±0.01	10.5	7.5	6.01 ±0.01	0	0.05
UC4467	+	+	40.75 ±0.07	12.30 ±0.01	8	9	0 ±0.01	0	0.01
UC4478	-	+	65.88 ±0.01	16.11 ±0.01	7	7	65 ±0.01	69.80 ±0.01	0.76
UC4479	-	+	43.64 ±0.02	5.81 ±0.01	10	17	45.99 ±0.01	45.40 ±0.02	0.37
UC4481	-	+	35.57 ±0.02	6.72 ±0.01	13	22	21.15 ±0.01	0 ±0.03	0.05
UC4484	-	+	27.66 ±0.00	0.035 ±0.01	1	6	31.68 ±0.01	0 ±0.64	0.31
UC4485	+	-	27.22 ±0.03	23.02 ±0.01	6	6	0 ±0.01	0 ±0.02	0.31
UC4489	-	+	53.83 ±0.08	5.38 ±0.01	15	27	52.00 ±0.01	81.85 ±0.02	0.18
UC4490	-	+	34.54 ±0.02	11.20 ±0.01	15	25	60.92 ±0.01	7.56 ±0.02	0.09
UC4491	+	-	24.27 ±0.01	0 ±0.00	7.5	6	24.26 ±0.01	0.06 ±0.02	0.09
UC4492	+	+	33.51 ±0.01	1.57 ±0.01	1	6	0 ±0.01	0	0.13
UC4494	-	+	29.36 ±0.04	0 ±0.00	1	6	0 ±0.01	0	0.14
UC4495	+	+	15.21 ±0.02	0.05 ±0.01	9	6	20.04 ±0.01	0	0.17
UC4497	-	+	28.83 ±0.01	0 ±0.00	1	6	22.71 ±0.01	0	0.37
UC4498	-	+	10.16 ±0.04	5.05 ±0.01	12	6	20.04 ±0.01	3.1 ±0.02	0.13
UC4501	-	-	9.18 ±0.02	6.84 ±0.01	1	6	0 ±0.00	0	0.05
UC4507	-	+	31.01 ±0.11	28.84 ±0.01	1	6	19.35 ±0.01	0	0.03
UC4509	-	+	38.16 ±0.03	53.93 ±0.01	1	6	0 ±0.00	0	0.04
UC4510	+	+	16.37 ±0.00	12.35 ±0.02	1	16	39.35 ±0.01	66.09 ±0.02	0.14
UC4511	-	-	12.75 ±0.03	10.66 ±0.01	1	6	0 ±0.00	15.48 ±0.01	0.08
UC4516	-	-	14.94 ±0.01	0 ±0.00	1	6	41.63 ±0.01	24.23 ±0.03	0.025
UC4521	+	+	111.20 ±0.01	13.29 ±0.01	1	32	17.45 ±0.01	67.80 ±0.03	0.3
UC4526	+	+	37.49 ±0.01	16.02 ±0.01	1	6	0 ±0.00	59.61 ±0.03	0.11
UC4527	-	+	51.73 ±0.01	11.14 ±0.01	1	9	16.41 ±0.01	0	0.04
UC4533	-	+	45.61 ±0.01	14.29 ±0.01	1	6	0 ±0.01	0	0.15
UC4534	-	+	57.53 ±0.01	13.45 ±0.01	1	6	18.94 ±0.01	0	0.13
UC4535	-	+	52.49 ±0.01	15.32 ±0.01	1	6	22.94 ±0.01	65.29 ±0.01	0.06
UC4545	-	+	40.08 ±0.02	9.99 ±0.01	1	6	59.57 ±0.01	37.72 ±0.01	0.08
UC4546	+	-	57.62 ±0.05	13.11 ±0.01	1	6	52.80 ±0.01	22.30 ±0.04	0.05
UC4548	+	+	35.75 ±0.03	5.14 ±0.01	1	6	0.70 ±0.01	0	0.05
UC4549	+	+	44.18 ±0.01	14.32 ±0.01	15	6	13.28 ±0.01	54.61 ±0.02	0.06
UC4551	-	+	21.95 ±0.07	5.57 ±0.02	1	35.5	29.18 ±0.01	0	0.09
UC4553	-	+	44.50 ±0.03	10.35 ±0.01	6	32	48.43 ±0.01	69.92 ±0.01	0.03
UC4554	-	-	33.56 ±0.01	6.78 ±0.01	1	6	0 ±0.01	3.80 ±0.03	0.15
UC4556	-	-	32.93 ±0.01	0 ±0.00	1	6	0 ±0.01	0	0.14
UC4557	-	-	35.61 ±0.01	20.48 ±0.01	1	6	0 ±0.01	0	0.09
