# Supplementary material for: Drought-tolerant rhizobacterial consortia enhance grapevine growth and tolerance to water deficit
Source: Front Plant Sci. 2026 Feb 6;17:1735733. doi: 10.3389/fpls.2026.1735733 (PMC12920203; doi:10.3389/fpls.2026.1735733)
Supplement: Supplementary file 3 [file Table3.xlsx]

## Sheet: Supplementary Table S3
Supplementary Table S3. Complete list of PGPT hits identified in the nine selected strains using the PLaBaSE database. The table reports the raw data prior to functional grouping, including all gene hits associated with plant growth-promotion traits. For each hit, the frequency across strains and the overall percentage contribution to the total PGPT hits are also indicated
>P. frederiksbergensis UC4439
level1	level2	level3	level4	level5	level6	freq
DIRECT_EFFECTS	BIO-FERTILIZATION	CARBON_DIOXID_FIXATION	CO2_FIXATION-ALTERNATIVE_PAHTWAYS	CO2_FIXATION-PHOSPHOENOLPYRUVATE_CARBOXYLASE_BIOSYNTHESIS	ppc->PGPT0001165	1
DIRECT_EFFECTS	BIO-FERTILIZATION	CARBON_DIOXID_FIXATION	CO2_FIXATION-ALTERNATIVE_PAHTWAYS	CO2_FIXATION-REDUCTIVE_CITRIC_ACID_CYCLE	icd->PGPT0001170	1
DIRECT_EFFECTS	BIO-FERTILIZATION	CARBON_DIOXID_FIXATION	CO2_FIXATION-ALTERNATIVE_PAHTWAYS	PHOTOSYNTHETIC_CO2_FIXATION	cynT|can->PGPT0002415	3
DIRECT_EFFECTS	BIO-FERTILIZATION	CARBON_DIOXID_FIXATION	CO2_FIXATION-RuBisCo	CO2_FIXATION-RuBisCo_BIOSYNTHESIS_REGULATION	cbbR|cmpR|ndhR->PGPT0001160	10
DIRECT_EFFECTS	BIO-FERTILIZATION	IRON_ACQUISITION	IRON_ACQUISITION-HEMOPHORES	HEMOPHORES-HEME|HEMIN_UTILISATION	hugZ|hutZ|chuZ->PGPT0003615	1
DIRECT_EFFECTS	BIO-FERTILIZATION	IRON_ACQUISITION	IRON_ACQUISITION-HEMOPHORES	HEMOPHORES-SIROHEME	cysG->PGPT0003690	1
DIRECT_EFFECTS	BIO-FERTILIZATION	IRON_ACQUISITION	IRON_ACQUISITION-HEMOPHORES	HEMOPHORES-SIROHEME	hemA->PGPT0003650	1
DIRECT_EFFECTS	BIO-FERTILIZATION	IRON_ACQUISITION	IRON_ACQUISITION-HEMOPHORES	HEMOPHORES-SIROHEME	hemB->PGPT0003655	2
DIRECT_EFFECTS	BIO-FERTILIZATION	IRON_ACQUISITION	IRON_ACQUISITION-HEMOPHORES	HEMOPHORES-SIROHEME	hemC->PGPT0003660	1
DIRECT_EFFECTS	BIO-FERTILIZATION	IRON_ACQUISITION	IRON_ACQUISITION-HEMOPHORES	HEMOPHORES-SIROHEME	hemD->PGPT0003665	1
DIRECT_EFFECTS	BIO-FERTILIZATION	IRON_ACQUISITION	IRON_ACQUISITION-HEMOPHORES	HEMOPHORES-SIROHEME	hemL->PGPT0003680	1
DIRECT_EFFECTS	BIO-FERTILIZATION	IRON_ACQUISITION	IRON_ACQUISITION-HEMOPHORES	HEMOPHORES-SIROHEME	sirA|ylnD|cysG|cobA->PGPT0003685	1
DIRECT_EFFECTS	BIO-FERTILIZATION	IRON_ACQUISITION	IRON_ACQUISITION-IRON_HOMOEOSTASIS	IRON_HOMEOSTASIS-Fmn|Dmk|Ppl|Ndh|Eet_SYSTEM	ndh->PGPT0004020	1
DIRECT_EFFECTS	BIO-FERTILIZATION	IRON_ACQUISITION	IRON_ACQUISITION-IRON_HOMOEOSTASIS	IRON_HOMEOSTASIS-Fmn|Dmk|Ppl|Ndh|Eet_SYSTEM	nosX|apbE|yojL|fmnB->PGPT0000430	2
DIRECT_EFFECTS	BIO-FERTILIZATION	IRON_ACQUISITION	IRON_ACQUISITION-IRON_HOMOEOSTASIS	IRON_HOMEOSTASIS-FoxABCD	coxC|ctaE->PGPT0004035	5
DIRECT_EFFECTS	BIO-FERTILIZATION	IRON_ACQUISITION	IRON_ACQUISITION-IRON_HOMOEOSTASIS	IRON_HOMEOSTASIS-FoxABCD	foxA|coxA|ctaD->PGPT0004025	3
DIRECT_EFFECTS	BIO-FERTILIZATION	IRON_ACQUISITION	IRON_ACQUISITION-IRON_HOMOEOSTASIS	IRON_HOMEOSTASIS-FoxABCD	foxB|coxB|ctaC->PGPT0004030	2
DIRECT_EFFECTS	BIO-FERTILIZATION	IRON_ACQUISITION	IRON_ACQUISITION-IRON_HOMOEOSTASIS	IRON_HOMEOSTASIS-RELATED_PROTEINS	cyaY->PGPT0004050	1
DIRECT_EFFECTS	BIO-FERTILIZATION	IRON_ACQUISITION	IRON_ACQUISITION-IRON_HOMOEOSTASIS	IRON_HOMEOSTASIS-RELATED_PROTEINS	ygjH->PGPT0004045	1
DIRECT_EFFECTS	BIO-FERTILIZATION	IRON_ACQUISITION	IRON_ACQUISITION-OTHER_TRANSPORT_SYSTEMS	IRON_ACQUISITION-BACTERIOFERRITIN-ASSOCIATED_FERREDOXIN	bfd|yheA->PGPT0003975	1
DIRECT_EFFECTS	BIO-FERTILIZATION	IRON_ACQUISITION	IRON_ACQUISITION-OTHER_TRANSPORT_SYSTEMS	IRON_ACQUISITION-IRON_UPTAKE_REGULATION	fur|furB|zur->PGPT0003880	1
DIRECT_EFFECTS	BIO-FERTILIZATION	IRON_ACQUISITION	IRON_ACQUISITION-OTHER_TRANSPORT_SYSTEMS	IRON_ACQUISITION-IRON_UPTAKE_REGULATION	pmrA->PGPT0003915	2
DIRECT_EFFECTS	BIO-FERTILIZATION	IRON_ACQUISITION	IRON_ACQUISITION-OTHER_TRANSPORT_SYSTEMS	IRON_ACQUISITION-IRON_UPTAKE_REGULATION	pmrB->PGPT0003920	2
DIRECT_EFFECTS	BIO-FERTILIZATION	IRON_ACQUISITION	IRON_ACQUISITION-OTHER_TRANSPORT_SYSTEMS	IRON_ACQUISITION-IRON_UPTAKE_REGULATION	prhI|fecI->PGPT0003900	3
DIRECT_EFFECTS	BIO-FERTILIZATION	IRON_ACQUISITION	IRON_ACQUISITION-OTHER_TRANSPORT_SYSTEMS	IRON_ACQUISITION-IRON_UPTAKE_REGULATION	prhR|fecR->PGPT0003910	3
DIRECT_EFFECTS	BIO-FERTILIZATION	IRON_ACQUISITION	IRON_ACQUISITION-OTHER_TRANSPORT_SYSTEMS	IRON_ACQUISITION-IRON_UPTAKE_REGULATION	zur->PGPT0003905	1
DIRECT_EFFECTS	BIO-FERTILIZATION	IRON_ACQUISITION	IRON_ACQUISITION-OTHER_TRANSPORT_SYSTEMS	IRON_ACQUISITION-LIPOIC_ACID_CHELATORS	lipA->PGPT0003935	1
DIRECT_EFFECTS	BIO-FERTILIZATION	IRON_ACQUISITION	IRON_ACQUISITION-OTHER_TRANSPORT_SYSTEMS	IRON_ACQUISITION-RELATED_PROTEINS-BaeSR_SYSTEM	arnB|pmrH->PGPT0003995	1
DIRECT_EFFECTS	BIO-FERTILIZATION	IRON_ACQUISITION	IRON_ACQUISITION-OTHER_TRANSPORT_SYSTEMS	IRON_ACQUISITION-RELATED_PROTEINS-BaeSR_SYSTEM	baeR->PGPT0003990	1
DIRECT_EFFECTS	BIO-FERTILIZATION	IRON_ACQUISITION	IRON_ACQUISITION-OTHER_TRANSPORT_SYSTEMS	IRON_ACQUISITION-RELATED_PROTEINS-BaeSR_SYSTEM	baeS->PGPT0003985	1
DIRECT_EFFECTS	BIO-FERTILIZATION	IRON_ACQUISITION	IRON_ACQUISITION-OTHER_TRANSPORT_SYSTEMS	IRON_ACQUISITION-RELATED_PROTEINS_FERRITIN	bfr->PGPT0003965	2
DIRECT_EFFECTS	BIO-FERTILIZATION	IRON_ACQUISITION	IRON_ACQUISITION-OTHER_TRANSPORT_SYSTEMS	IRON_TRANSPORT-CATECHOL_RELATED_FERRIC_CITRATE_TRANSPORT	fecA->PGPT0003795	2
DIRECT_EFFECTS	BIO-FERTILIZATION	IRON_ACQUISITION	IRON_ACQUISITION-OTHER_TRANSPORT_SYSTEMS	IRON_TRANSPORT-FeuABC|YusV-TRANSPORT_COMPLEX	feuA|yvrC|ABC_FEV_S|fatB->PGPT0003765	1
DIRECT_EFFECTS	BIO-FERTILIZATION	IRON_ACQUISITION	IRON_ACQUISITION-OTHER_TRANSPORT_SYSTEMS	IRON_TRANSPORT-FeuABC|YusV-TRANSPORT_COMPLEX	feuB|feuC|chuU|yfhA|hmuU|ABC_FEV_P|fatC|fatD->PGPT0003770	2
DIRECT_EFFECTS	BIO-FERTILIZATION	IRON_ACQUISITION	IRON_ACQUISITION-OTHER_TRANSPORT_SYSTEMS	IRON_TRANSPORT-FeuABC|YusV-TRANSPORT_COMPLEX	yusV|ABC_FEV_A|feuD->PGPT0003760	2
DIRECT_EFFECTS	BIO-FERTILIZATION	IRON_ACQUISITION	IRON_ACQUISITION-OTHER_TRANSPORT_SYSTEMS	IRON_TRANSPORT-IRON_COMPLEX_RECEPTOR	fptA|fhuE|fpvA|C_FEV_OM1|fauA->PGPT0003775	1
DIRECT_EFFECTS	BIO-FERTILIZATION	IRON_ACQUISITION	IRON_ACQUISITION-OTHER_TRANSPORT_SYSTEMS	IRON_TRANSPORT-IRON_COMPLEX_RECEPTOR	hutA|fatA|fct|foxR->PGPT0003790	8
DIRECT_EFFECTS	BIO-FERTILIZATION	IRON_ACQUISITION	IRON_ACQUISITION-OTHER_TRANSPORT_SYSTEMS	IRON_TRANSPORT-IRON_III_TRANSPORT_SYSTEM	afuA|fbpA->PGPT0003725	4
DIRECT_EFFECTS	BIO-FERTILIZATION	IRON_ACQUISITION	IRON_ACQUISITION-OTHER_TRANSPORT_SYSTEMS	IRON_TRANSPORT-IRON_III_TRANSPORT_SYSTEM	afuB|fbpB->PGPT0003730	4
DIRECT_EFFECTS	BIO-FERTILIZATION	IRON_ACQUISITION	IRON_ACQUISITION-OTHER_TRANSPORT_SYSTEMS	IRON_TRANSPORT-IRON_III_TRANSPORT_SYSTEM	afuC|fbpC->PGPT0003735	3
DIRECT_EFFECTS	BIO-FERTILIZATION	IRON_ACQUISITION	IRON_ACQUISITION-OTHER_TRANSPORT_SYSTEMS	IRON_TRANSPORT-IRON_II_TRANSPORT_SYSTEM	efeB->PGPT0003720	1
DIRECT_EFFECTS	BIO-FERTILIZATION	IRON_ACQUISITION	IRON_ACQUISITION-OTHER_TRANSPORT_SYSTEMS	IRON_TRANSPORT-IRON_II_TRANSPORT_SYSTEM	efeO->PGPT0003715	2
DIRECT_EFFECTS	BIO-FERTILIZATION	IRON_ACQUISITION	IRON_ACQUISITION-OTHER_TRANSPORT_SYSTEMS	IRON_TRANSPORT-IRON_II_TRANSPORT_SYSTEM	efeU|FTR|FTH1->PGPT0003710	2
DIRECT_EFFECTS	BIO-FERTILIZATION	IRON_ACQUISITION	IRON_ACQUISITION-OTHER_TRANSPORT_SYSTEMS	IRON_TRANSPORT-OTHER_IRON_BINDING_PROTEINS	fiu|bfrD->PGPT0003875	2
DIRECT_EFFECTS	BIO-FERTILIZATION	IRON_ACQUISITION	IRON_ACQUISITION-OTHER_TRANSPORT_SYSTEMS	IRON_TRANSPORT-VITAMIN_B12_RELATED_FERROUS_UPTAKE	exbD->PGPT0003755	5
DIRECT_EFFECTS	BIO-FERTILIZATION	IRON_ACQUISITION	IRON_ACQUISITION-OTHER_TRANSPORT_SYSTEMS	IRON_TRANSPORT-VITAMIN_B12_RELATED_FERROUS_UPTAKE	tonB->PGPT0003745	2
DIRECT_EFFECTS	BIO-FERTILIZATION	IRON_ACQUISITION	IRON_ACQUISITION-SIDEROPHORES	SIDEROPHORES-ACINETOBACTIN_METABOLISM	bauR->PGPT0003120	4
DIRECT_EFFECTS	BIO-FERTILIZATION	IRON_ACQUISITION	IRON_ACQUISITION-SIDEROPHORES	SIDEROPHORES-ALCALIGIN_METABOLISM	speC|speF|ODC1->PGPT0007765	1
DIRECT_EFFECTS	BIO-FERTILIZATION	IRON_ACQUISITION	IRON_ACQUISITION-SIDEROPHORES	SIDEROPHORES-AMPHIBACTIN_METABOLISM	iucB_like->PGPT0031100	1
DIRECT_EFFECTS	BIO-FERTILIZATION	IRON_ACQUISITION	IRON_ACQUISITION-SIDEROPHORES	SIDEROPHORES-BACILLIBACTIN_METABOLISM	dhbF->PGPT0003165	2
DIRECT_EFFECTS	BIO-FERTILIZATION	IRON_ACQUISITION	IRON_ACQUISITION-SIDEROPHORES	SIDEROPHORES-BACILLIBACTIN_METABOLISM	ymfI|fabG|efpI->PGPT0003180	19
DIRECT_EFFECTS	BIO-FERTILIZATION	IRON_ACQUISITION	IRON_ACQUISITION-SIDEROPHORES	SIDEROPHORES-BACILLIBACTIN_TRANSPORT	blt->PGPT0003185	1
DIRECT_EFFECTS	BIO-FERTILIZATION	IRON_ACQUISITION	IRON_ACQUISITION-SIDEROPHORES	SIDEROPHORES-BACILLIBACTIN_TRANSPORT	bmr->PGPT0003190	1
DIRECT_EFFECTS	BIO-FERTILIZATION	IRON_ACQUISITION	IRON_ACQUISITION-SIDEROPHORES	SIDEROPHORES-COPROGEN_BIOSYNTHESIS	hemF->PGPT0003205	1
DIRECT_EFFECTS	BIO-FERTILIZATION	IRON_ACQUISITION	IRON_ACQUISITION-SIDEROPHORES	SIDEROPHORES-COPROGEN_BIOSYNTHESIS	hemN|hemZ->PGPT0003200	2
DIRECT_EFFECTS	BIO-FERTILIZATION	IRON_ACQUISITION	IRON_ACQUISITION-SIDEROPHORES	SIDEROPHORES-ENTEROBACTIN|ENTEROCHELIN_METABOLISM	acrR|smeT->PGPT0003255	3
DIRECT_EFFECTS	BIO-FERTILIZATION	IRON_ACQUISITION	IRON_ACQUISITION-SIDEROPHORES	SIDEROPHORES-ENTEROBACTIN|ENTEROCHELIN_METABOLISM	pfeR|pirR->PGPT0003250	1
DIRECT_EFFECTS	BIO-FERTILIZATION	IRON_ACQUISITION	IRON_ACQUISITION-SIDEROPHORES	SIDEROPHORES-ENTEROBACTIN|ENTEROCHELIN_METABOLISM	pfeS|pirS->PGPT0003245	1
DIRECT_EFFECTS	BIO-FERTILIZATION	IRON_ACQUISITION	IRON_ACQUISITION-SIDEROPHORES	SIDEROPHORES-ENTEROBACTIN|ENTEROCHELIN_TRANSPORT	acrA|lir|mtcA|mexA|adeI|smeD|mtrC|cmeA->PGPT0003275	5
DIRECT_EFFECTS	BIO-FERTILIZATION	IRON_ACQUISITION	IRON_ACQUISITION-SIDEROPHORES	SIDEROPHORES-ENTEROBACTIN|ENTEROCHELIN_TRANSPORT	acrB|acrE|mexB|adeJ|smeE|mtrD|cmeB->PGPT0003280	4
DIRECT_EFFECTS	BIO-FERTILIZATION	IRON_ACQUISITION	IRON_ACQUISITION-SIDEROPHORES	SIDEROPHORES-ENTEROBACTIN|ENTEROCHELIN_TRANSPORT	entS|ybdA|cbsS->PGPT0003290	1
DIRECT_EFFECTS	BIO-FERTILIZATION	IRON_ACQUISITION	IRON_ACQUISITION-SIDEROPHORES	SIDEROPHORES-ENTEROBACTIN|ENTEROCHELIN|ACINETOBACTIN|ANGUIBACTIN|CHRYSOBACTIN_METABOLISM	entD|basI|angD|cbsD|cbsE|aebD->PGPT0003225	1
DIRECT_EFFECTS	BIO-FERTILIZATION	IRON_ACQUISITION	IRON_ACQUISITION-SIDEROPHORES	SIDEROPHORES-MALLEOBACTIN_METABOLISM	mbaF->PGPT0031725	1
DIRECT_EFFECTS	BIO-FERTILIZATION	IRON_ACQUISITION	IRON_ACQUISITION-SIDEROPHORES	SIDEROPHORES-MALLEOBACTIN_TRANSPORT	mbaO->PGPT0031720	1
DIRECT_EFFECTS	BIO-FERTILIZATION	IRON_ACQUISITION	IRON_ACQUISITION-SIDEROPHORES	SIDEROPHORES-MYCOBACTIN_BIOSYNTHESIS	mbtH|nocI->PGPT0003370	1
DIRECT_EFFECTS	BIO-FERTILIZATION	IRON_ACQUISITION	IRON_ACQUISITION-SIDEROPHORES	SIDEROPHORES-PYOCHELIN|PSEUDOMONINE_BIOSYNTHESIS	pchB|pmsB->PGPT0003065	1
DIRECT_EFFECTS	BIO-FERTILIZATION	IRON_ACQUISITION	IRON_ACQUISITION-SIDEROPHORES	SIDEROPHORES-PYOVERDIN_BIOSYNTHESIS	pvdA->PGPT0003390	1
DIRECT_EFFECTS	BIO-FERTILIZATION	IRON_ACQUISITION	IRON_ACQUISITION-SIDEROPHORES	SIDEROPHORES-PYOVERDIN_BIOSYNTHESIS	pvdQ->PGPT0003395	2
DIRECT_EFFECTS	BIO-FERTILIZATION	IRON_ACQUISITION	IRON_ACQUISITION-SIDEROPHORES	SIDEROPHORES-PYOVERDIN_TRANSPORT	pvdE->PGPT0003400	1
DIRECT_EFFECTS	BIO-FERTILIZATION	IRON_ACQUISITION	IRON_ACQUISITION-SIDEROPHORES	SIDEROPHORES-STAPHYLOFERRIN_A_BIOSYNTHESIS	sfaD|sfnaD->PGPT0003430	1
DIRECT_EFFECTS	BIO-FERTILIZATION	IRON_ACQUISITION	IRON_ACQUISITION-SIDEROPHORES	SIDEROPHORES-STAPHYLOFERRIN_B_BIOSYNTHESIS	sbnB->PGPT0003445	1
DIRECT_EFFECTS	BIO-FERTILIZATION	IRON_ACQUISITION	IRON_ACQUISITION-SIDEROPHORES	SIDEROPHORES-STAPHYLOFERRIN_B_BIOSYNTHESIS	sbnH->PGPT0003470	1
DIRECT_EFFECTS	BIO-FERTILIZATION	IRON_ACQUISITION	IRON_ACQUISITION-SIDEROPHORES	SIDEROPHORES-STAPHYLOFERRIN_B_TRANSPORT	sbnD->PGPT0003480	1
DIRECT_EFFECTS	BIO-FERTILIZATION	IRON_ACQUISITION	IRON_ACQUISITION-SIDEROPHORES	SIDEROPHORE_EXPORT_SYSTEMS	acrB|acrE|mexB|adeJ|smeE|mtrD|cmeB->PGPT0003280	4
DIRECT_EFFECTS	BIO-FERTILIZATION	IRON_ACQUISITION	IRON_ACQUISITION-SIDEROPHORES	SIDEROPHORE_EXPORT_SYSTEMS	macA|pvdR->PGPT0027919	1
DIRECT_EFFECTS	BIO-FERTILIZATION	IRON_ACQUISITION	IRON_ACQUISITION-SIDEROPHORES	SIDEROPHORE_EXPORT_SYSTEMS	macB|ybjZ|pvdT->PGPT0027920	1
DIRECT_EFFECTS	BIO-FERTILIZATION	IRON_ACQUISITION	IRON_ACQUISITION-SIDEROPHORES	SIDEROPHORE_EXPORT_SYSTEMS	mdtA->PGPT0003585	1
DIRECT_EFFECTS	BIO-FERTILIZATION	IRON_ACQUISITION	IRON_ACQUISITION-SIDEROPHORES	SIDEROPHORE_EXPORT_SYSTEMS	mdtB->PGPT0003590	1
DIRECT_EFFECTS	BIO-FERTILIZATION	IRON_ACQUISITION	IRON_ACQUISITION-SIDEROPHORES	SIDEROPHORE_EXPORT_SYSTEMS	mdtC->PGPT0003595	1
DIRECT_EFFECTS	BIO-FERTILIZATION	IRON_ACQUISITION	IRON_ACQUISITION-SIDEROPHORES	SIDEROPHORE_EXPORT_SYSTEMS	tolC->PGPT0003600	3
DIRECT_EFFECTS	BIO-FERTILIZATION	IRON_ACQUISITION	IRON_ACQUISITION-SIDEROPHORES	SIDEROPHORE_EXPORT_SYSTEMS	ymfE->PGPT0003580	1
DIRECT_EFFECTS	BIO-FERTILIZATION	NITROGEN_ACQUISITION	N-AQUISITION-ALLANTOIN_USAGE	N-AQUISITION-ALLANTOIN_METABOLISM	alc->PGPT0000880	1
DIRECT_EFFECTS	BIO-FERTILIZATION	NITROGEN_ACQUISITION	N-AQUISITION-ALLANTOIN_USAGE	N-AQUISITION-ALLANTOIN_METABOLISM	allR->PGPT0000860	1
DIRECT_EFFECTS	BIO-FERTILIZATION	NITROGEN_ACQUISITION	N-AQUISITION-ALLANTOIN_USAGE	N-AQUISITION-ALLANTOIN_METABOLISM	hpxA->PGPT0000895	1
DIRECT_EFFECTS	BIO-FERTILIZATION	NITROGEN_ACQUISITION	N-AQUISITION-AMMONIUM_ASSIMILATION_USAGE	N-AQUISITION-AMMONIUM_METABOLISM	nitA|nitB|nitR|nit1->PGPT0000835	2
DIRECT_EFFECTS	BIO-FERTILIZATION	NITROGEN_ACQUISITION	N-AQUISITION-AMMONIUM_ASSIMILATION_USAGE	N-AQUISITION-AMMONIUM_STARVATiON_RESPONSE	exoR->PGPT0000855	2
DIRECT_EFFECTS	BIO-FERTILIZATION	NITROGEN_ACQUISITION	N-AQUISITION-AMMONIUM_ASSIMILATION_USAGE	N-AQUISITION-AMMONIUM_TRANSPORT	amtB|ybaG|amt->PGPT0000840	2
DIRECT_EFFECTS	BIO-FERTILIZATION	NITROGEN_ACQUISITION	N-AQUISITION-AMMONIUM_ASSIMILATION_USAGE	N-AQUISITION-GLUTAMATE_TRANSPORT	TC_AAT|yifK->PGPT0000815	2
DIRECT_EFFECTS	BIO-FERTILIZATION	NITROGEN_ACQUISITION	N-AQUISITION-AMMONIUM_ASSIMILATION_USAGE	N-AQUISITION-GLUTAMATE_TRANSPORT	aauR->PGPT0000800	1
DIRECT_EFFECTS	BIO-FERTILIZATION	NITROGEN_ACQUISITION	N-AQUISITION-AMMONIUM_ASSIMILATION_USAGE	N-AQUISITION-GLUTAMATE_TRANSPORT	aauS->PGPT0000790	1
DIRECT_EFFECTS	BIO-FERTILIZATION	NITROGEN_ACQUISITION	N-AQUISITION-AMMONIUM_ASSIMILATION_USAGE	N-AQUISITION-GLUTAMATE_TRANSPORT	gltI|aatJ->PGPT0000750	2
DIRECT_EFFECTS	BIO-FERTILIZATION	NITROGEN_ACQUISITION	N-AQUISITION-AMMONIUM_ASSIMILATION_USAGE	N-AQUISITION-GLUTAMATE_TRANSPORT	gltJ|aatQ->PGPT0000760	1
DIRECT_EFFECTS	BIO-FERTILIZATION	NITROGEN_ACQUISITION	N-AQUISITION-AMMONIUM_ASSIMILATION_USAGE	N-AQUISITION-GLUTAMATE_TRANSPORT	gltK|aatM->PGPT0000755	1
DIRECT_EFFECTS	BIO-FERTILIZATION	NITROGEN_ACQUISITION	N-AQUISITION-AMMONIUM_ASSIMILATION_USAGE	N-AQUISITION-GLUTAMATE_TRANSPORT	gltL|aatP->PGPT0000765	1
DIRECT_EFFECTS	BIO-FERTILIZATION	NITROGEN_ACQUISITION	N-AQUISITION-AMMONIUM_ASSIMILATION_USAGE	N-AQUISITION-GLUTAMATE_TRANSPORT	gltP|gltT->PGPT0000805	3
DIRECT_EFFECTS	BIO-FERTILIZATION	NITROGEN_ACQUISITION	N-AQUISITION-AMMONIUM_ASSIMILATION_USAGE	N-AQUISITION-GLUTAMATE_TRANSPORT	ntrA|rpoN->PGPT0000795	1
DIRECT_EFFECTS	BIO-FERTILIZATION	NITROGEN_ACQUISITION	N-AQUISITION-AMMONIUM_ASSIMILATION_USAGE	N-AQUISITION-GLUTAMATE_TRANSPORT	peb1B|glnP|glnM->PGPT0000705	1
DIRECT_EFFECTS	BIO-FERTILIZATION	NITROGEN_ACQUISITION	N-AQUISITION-AMMONIUM_ASSIMILATION_USAGE	N-AQUISITION-GLUTAMATE|GLUTAMINE_METABOLISM	aspQ|asnA|asnB->PGPT0000700	1
DIRECT_EFFECTS	BIO-FERTILIZATION	NITROGEN_ACQUISITION	N-AQUISITION-AMMONIUM_ASSIMILATION_USAGE	N-AQUISITION-GLUTAMATE|GLUTAMINE_METABOLISM	glnA->PGPT0000645	9
DIRECT_EFFECTS	BIO-FERTILIZATION	NITROGEN_ACQUISITION	N-AQUISITION-AMMONIUM_ASSIMILATION_USAGE	N-AQUISITION-GLUTAMATE|GLUTAMINE_METABOLISM	glnD->PGPT0000660	1
DIRECT_EFFECTS	BIO-FERTILIZATION	NITROGEN_ACQUISITION	N-AQUISITION-AMMONIUM_ASSIMILATION_USAGE	N-AQUISITION-GLUTAMATE|GLUTAMINE_METABOLISM	glnE->PGPT0000655	1
DIRECT_EFFECTS	BIO-FERTILIZATION	NITROGEN_ACQUISITION	N-AQUISITION-AMMONIUM_ASSIMILATION_USAGE	N-AQUISITION-GLUTAMATE|GLUTAMINE_METABOLISM	glnK|glnZ->PGPT0000675	1
DIRECT_EFFECTS	BIO-FERTILIZATION	NITROGEN_ACQUISITION	N-AQUISITION-AMMONIUM_ASSIMILATION_USAGE	N-AQUISITION-GLUTAMATE|GLUTAMINE_METABOLISM	gltB->PGPT0000635	1
DIRECT_EFFECTS	BIO-FERTILIZATION	NITROGEN_ACQUISITION	N-AQUISITION-AMMONIUM_ASSIMILATION_USAGE	N-AQUISITION-GLUTAMATE|GLUTAMINE_METABOLISM	gltD->PGPT0000640	1
DIRECT_EFFECTS	BIO-FERTILIZATION	NITROGEN_ACQUISITION	N-AQUISITION-AMMONIUM_ASSIMILATION_USAGE	N-AQUISITION-GLUTAMATE|GLUTAMINE_METABOLISM	ntrB|glnL->PGPT0000680	1
DIRECT_EFFECTS	BIO-FERTILIZATION	NITROGEN_ACQUISITION	N-AQUISITION-AMMONIUM_ASSIMILATION_USAGE	N-AQUISITION-GLUTAMATE|GLUTAMINE_METABOLISM	ntrC|glnG->PGPT0000685	1
DIRECT_EFFECTS	BIO-FERTILIZATION	NITROGEN_ACQUISITION	N-AQUISITION-AMMONIUM_ASSIMILATION_USAGE	N-AQUISITION-GLUTAMINE_TRANSPORT	glnP->PGPT0000725	1
DIRECT_EFFECTS	BIO-FERTILIZATION	NITROGEN_ACQUISITION	N-AQUISITION-AMMONIUM_ASSIMILATION_USAGE	N-AQUISITION-GLUTAMINE_TRANSPORT	peb1B|glnP|glnM->PGPT0000705	1
DIRECT_EFFECTS	BIO-FERTILIZATION	NITROGEN_ACQUISITION	N-AQUISITION-ATMOSHPHERIC_NITROGEN_FIXATION	CBB3-TYPE_CYTOCHROME_C_OXIDASE	fixN|ccoN->PGPT0001055	3
DIRECT_EFFECTS	BIO-FERTILIZATION	NITROGEN_ACQUISITION	N-AQUISITION-ATMOSHPHERIC_NITROGEN_FIXATION	CBB3-TYPE_CYTOCHROME_C_OXIDASE	fixO|ccoO->PGPT0000152	2
DIRECT_EFFECTS	BIO-FERTILIZATION	NITROGEN_ACQUISITION	N-AQUISITION-ATMOSHPHERIC_NITROGEN_FIXATION	CBB3-TYPE_CYTOCHROME_C_OXIDASE	fixP|ccoP->PGPT0000153	3
DIRECT_EFFECTS	BIO-FERTILIZATION	NITROGEN_ACQUISITION	N-AQUISITION-ATMOSHPHERIC_NITROGEN_FIXATION	N-FIX-HYDROGENASE_BIOSYNTHESIS	hypF->PGPT0000265	1
DIRECT_EFFECTS	BIO-FERTILIZATION	NITROGEN_ACQUISITION	N-AQUISITION-ATMOSHPHERIC_NITROGEN_FIXATION	N-FIX-NITROGENASE_BIOSYNTHESIS	nifM|ppiC->PGPT0000050	2
DIRECT_EFFECTS	BIO-FERTILIZATION	NITROGEN_ACQUISITION	N-AQUISITION-ATMOSHPHERIC_NITROGEN_FIXATION	N-FIX-NITROGENASE_BIOSYNTHESIS	nifS|iscS->PGPT0000065	2
DIRECT_EFFECTS	BIO-FERTILIZATION	NITROGEN_ACQUISITION	N-AQUISITION-ATMOSHPHERIC_NITROGEN_FIXATION	N-FIX-NITROGENASE_BIOSYNTHESIS	nifU|iscU->PGPT0000075	1
DIRECT_EFFECTS	BIO-FERTILIZATION	NITROGEN_ACQUISITION	N-AQUISITION-ATMOSHPHERIC_NITROGEN_FIXATION	N-FIX-OTHER_NITROGEN_FIXATION_REGULATORS	fixJ->PGPT0000145	1
DIRECT_EFFECTS	BIO-FERTILIZATION	NITROGEN_ACQUISITION	N-AQUISITION-ATMOSHPHERIC_NITROGEN_FIXATION	N-FIX-OTHER_NITROGEN_FIXATION_REGULATORS	fixL->PGPT0000140	1
DIRECT_EFFECTS	BIO-FERTILIZATION	NITROGEN_ACQUISITION	N-AQUISITION-ATMOSHPHERIC_NITROGEN_FIXATION	N-FIX-OTHER_NITROGEN_FIXATION_REGULATORS	ptsN->PGPT0000135	1
DIRECT_EFFECTS	BIO-FERTILIZATION	NITROGEN_ACQUISITION	N-AQUISITION-CYNATE_USAGE	N-AQUISITION-CYNATE_DEGRADATION	cynS->PGPT0000615	1
DIRECT_EFFECTS	BIO-FERTILIZATION	NITROGEN_ACQUISITION	N-AQUISITION-DENITRIFICATION|NITRATE_USAGE	DENITRIFICATION-NITRATE_REDUCTION	narK|nrtP|nrt|narU->PGPT0000300	2
DIRECT_EFFECTS	BIO-FERTILIZATION	NITROGEN_ACQUISITION	N-AQUISITION-DENITRIFICATION|NITRATE_USAGE	DENITRIFICATION-NITRATE_REDUCTION	nasA|nasC|narB->PGPT0000390	1
DIRECT_EFFECTS	BIO-FERTILIZATION	NITROGEN_ACQUISITION	N-AQUISITION-DENITRIFICATION|NITRATE_USAGE	DENITRIFICATION-NITRATE_REDUCTION	nasR|nasT->PGPT0000400	1
DIRECT_EFFECTS	BIO-FERTILIZATION	NITROGEN_ACQUISITION	N-AQUISITION-DENITRIFICATION|NITRATE_USAGE	DENITRIFICATION-NITRATE_REDUCTION	nasS->PGPT0000405	1
DIRECT_EFFECTS	BIO-FERTILIZATION	NITROGEN_ACQUISITION	N-AQUISITION-DENITRIFICATION|NITRATE_USAGE	DENITRIFICATION-NITRATE_REDUCTION	nirB->PGPT0000450	2
DIRECT_EFFECTS	BIO-FERTILIZATION	NITROGEN_ACQUISITION	N-AQUISITION-DENITRIFICATION|NITRATE_USAGE	DENITRIFICATION-NITRATE_REDUCTION	nirD->PGPT0000455	1
DIRECT_EFFECTS	BIO-FERTILIZATION	NITROGEN_ACQUISITION	N-AQUISITION-DENITRIFICATION|NITRATE_USAGE	DENITRIFICATION-NITRATE_REDUCTION	nirK->PGPT0000460	1
DIRECT_EFFECTS	BIO-FERTILIZATION	NITROGEN_ACQUISITION	N-AQUISITION-DENITRIFICATION|NITRATE_USAGE	DENITRIFICATION-NITRATE_REDUCTION	norR->PGPT0000375	1
DIRECT_EFFECTS	BIO-FERTILIZATION	NITROGEN_ACQUISITION	N-AQUISITION-DENITRIFICATION|NITRATE_USAGE	DENITRIFICATION-NITRATE_REDUCTION	nosX|apbE|yojL|fmnB->PGPT0000430	2
DIRECT_EFFECTS	BIO-FERTILIZATION	NITROGEN_ACQUISITION	N-AQUISITION-DENITRIFICATION|NITRATE_USAGE	DENITRIFICATION-NITRATE_REDUCTION	nrfE->PGPT0000484	1
DIRECT_EFFECTS	BIO-FERTILIZATION	NITROGEN_ACQUISITION	N-AQUISITION-DENITRIFICATION|NITRATE_USAGE	DENITRIFICATION-NITRATE_REDUCTION	nrfF->PGPT0000486	1
DIRECT_EFFECTS	BIO-FERTILIZATION	NITROGEN_ACQUISITION	N-AQUISITION-DENITRIFICATION|NITRATE_USAGE	DENITRIFICATION-NITRATE|NITRITE_SENSING	fnr->PGPT0000515	3
DIRECT_EFFECTS	BIO-FERTILIZATION	NITROGEN_ACQUISITION	N-AQUISITION-DENITRIFICATION|NITRATE_USAGE	DENITRIFICATION-NITRATE|NITRITE_SENSING	narL->PGPT0000550	3
DIRECT_EFFECTS	BIO-FERTILIZATION	NITROGEN_ACQUISITION	N-AQUISITION-DENITRIFICATION|NITRATE_USAGE	DENITRIFICATION-NITRATE|NITRITE_SENSING	regA|regR|actR->PGPT0000540	1
DIRECT_EFFECTS	BIO-FERTILIZATION	NITROGEN_ACQUISITION	N-AQUISITION-DENITRIFICATION|NITRATE_USAGE	DENITRIFICATION-NITRATE|NITRITE_SENSING	regB|regS|actS->PGPT0000545	1
DIRECT_EFFECTS	BIO-FERTILIZATION	NITROGEN_ACQUISITION	N-AQUISITION-DENITRIFICATION|NITRATE_USAGE	DENITRIFICATION-NITRTATE|NITRITE_TRANSPORT	yfdC->PGPT0000590	1
DIRECT_EFFECTS	BIO-FERTILIZATION	NITROGEN_ACQUISITION	N-AQUISITION-ETHANOLAMINE_USAGE	N-AQUISITION-ETHANOLAMINE_DEGRADATION	eutB->PGPT0000605	1
DIRECT_EFFECTS	BIO-FERTILIZATION	NITROGEN_ACQUISITION	N-AQUISITION-ETHANOLAMINE_USAGE	N-AQUISITION-ETHANOLAMINE_DEGRADATION	eutC->PGPT0000610	1
DIRECT_EFFECTS	BIO-FERTILIZATION	NITROGEN_ACQUISITION	N-AQUISITION-ETHANOLAMINE_USAGE	N-AQUISITION-ETHANOLAMINE_DEGRADATION	eutR|yfeG->PGPT0000623	4
DIRECT_EFFECTS	BIO-FERTILIZATION	NITROGEN_ACQUISITION	N-AQUISITION-REGULATION	FUMARATE_BASED_NITROGENASE_REGULATION	frdA->PGPT0001115	2
DIRECT_EFFECTS	BIO-FERTILIZATION	NITROGEN_ACQUISITION	N-AQUISITION-REGULATION	GLN-NITROGEN_REGULATORY_SYSTEM	glnD->PGPT0000660	1
DIRECT_EFFECTS	BIO-FERTILIZATION	NITROGEN_ACQUISITION	N-AQUISITION-REGULATION	GLN-NITROGEN_REGULATORY_SYSTEM	ntrB|glnL->PGPT0000680	1
DIRECT_EFFECTS	BIO-FERTILIZATION	NITROGEN_ACQUISITION	N-AQUISITION-REGULATION	GLN-NITROGEN_REGULATORY_SYSTEM	ntrC|glnG->PGPT0000685	1
DIRECT_EFFECTS	BIO-FERTILIZATION	NITROGEN_ACQUISITION	N-AQUISITION-REGULATION	N-ACQUISITION-MOLYBDENUM-COREGULATION	modE->PGPT0000520	1
DIRECT_EFFECTS	BIO-FERTILIZATION	NITROGEN_ACQUISITION	N-AQUISITION-REGULATION	N-AQUISITION-NITRATE|NITRITE_SENSING	narL->PGPT0000550	3
DIRECT_EFFECTS	BIO-FERTILIZATION	NITROGEN_ACQUISITION	N-AQUISITION-REGULATION	NITROGEN-EXOPOLYSACCHARIDE-MOTILITY_CO-REGULATION	exoR->PGPT0000855	2
DIRECT_EFFECTS	BIO-FERTILIZATION	NITROGEN_ACQUISITION	N-AQUISITION-REGULATION	NITROGEN_REGULATING_FUNCTIONS	acoR->PGPT0001030	9
DIRECT_EFFECTS	BIO-FERTILIZATION	NITROGEN_ACQUISITION	N-AQUISITION-REGULATION	NITROGEN_REGULATING_FUNCTIONS	draG->PGPT0001065	2
DIRECT_EFFECTS	BIO-FERTILIZATION	NITROGEN_ACQUISITION	N-AQUISITION-REGULATION	NITROGEN_REGULATING_FUNCTIONS	fixA|etfB->PGPT0001035	2
DIRECT_EFFECTS	BIO-FERTILIZATION	NITROGEN_ACQUISITION	N-AQUISITION-REGULATION	NITROGEN_REGULATING_FUNCTIONS	fixB|etfA->PGPT0001040	2
DIRECT_EFFECTS	BIO-FERTILIZATION	NITROGEN_ACQUISITION	N-AQUISITION-REGULATION	NITROGEN_REGULATING_FUNCTIONS	fixJ->PGPT0000145	1
DIRECT_EFFECTS	BIO-FERTILIZATION	NITROGEN_ACQUISITION	N-AQUISITION-REGULATION	NITROGEN_REGULATING_FUNCTIONS	fixL->PGPT0000140	1
DIRECT_EFFECTS	BIO-FERTILIZATION	NITROGEN_ACQUISITION	N-AQUISITION-REGULATION	NITROGEN_REGULATING_FUNCTIONS	fixN|ccoN->PGPT0001055	3
DIRECT_EFFECTS	BIO-FERTILIZATION	NITROGEN_ACQUISITION	N-AQUISITION-REGULATION	NITROGEN_REGULATING_FUNCTIONS	glnK|glnZ->PGPT0000675	1
DIRECT_EFFECTS	BIO-FERTILIZATION	NITROGEN_ACQUISITION	N-AQUISITION-REGULATION	NTR-NITROGEN_REGULATORY_SYSTEM	ntrA|rpoN->PGPT0000795	1
DIRECT_EFFECTS	BIO-FERTILIZATION	NITROGEN_ACQUISITION	N-AQUISITION-REGULATION	NTR-NITROGEN_REGULATORY_SYSTEM	ntrB|glnL->PGPT0000680	1
DIRECT_EFFECTS	BIO-FERTILIZATION	NITROGEN_ACQUISITION	N-AQUISITION-REGULATION	NTR-NITROGEN_REGULATORY_SYSTEM	ntrC|glnG->PGPT0000685	1
DIRECT_EFFECTS	BIO-FERTILIZATION	NITROGEN_ACQUISITION	N-AQUISITION-REGULATION	NTR-NITROGEN_REGULATORY_SYSTEM	ntrY->PGPT0001025	1
DIRECT_EFFECTS	BIO-FERTILIZATION	NITROGEN_ACQUISITION	N-AQUISITION-RELATED_FUNCTIONS	N-AQUISITION-NitT|TauT_FAMILY_TRANSPORTER	ABC_SN_A|ytlC->PGPT0001140	4
DIRECT_EFFECTS	BIO-FERTILIZATION	NITROGEN_ACQUISITION	N-AQUISITION-RELATED_FUNCTIONS	N-AQUISITION-NitT|TauT_FAMILY_TRANSPORTER	ABC_SN_P->PGPT0001145	2
DIRECT_EFFECTS	BIO-FERTILIZATION	NITROGEN_ACQUISITION	N-AQUISITION-TRIGONELLINE_USAGE	N-AQUISITION-TRIGONELLINE_METABOLISM	tgnB->PGPT0000910	1
DIRECT_EFFECTS	BIO-FERTILIZATION	NITROGEN_ACQUISITION	N-AQUISITION-TRIGONELLINE_USAGE	N-AQUISITION-TRIGONELLINE_METABOLISM	tgnR->PGPT0000900	7
DIRECT_EFFECTS	BIO-FERTILIZATION	NITROGEN_ACQUISITION	N-AQUISITION-UREA_USAGE	N-AQUISITION-UREA_METABOLISM	atzF->PGPT0001010	1
DIRECT_EFFECTS	BIO-FERTILIZATION	NITROGEN_ACQUISITION	N-AQUISITION-UREA_USAGE	N-AQUISITION-UREA_METABOLISM	uca|dur|urd->PGPT0001005	1
DIRECT_EFFECTS	BIO-FERTILIZATION	NITROGEN_ACQUISITION	N-AQUISITION-UREA_USAGE	N-AQUISITION-UREA_METABOLISM	ureA->PGPT0000955	1
DIRECT_EFFECTS	BIO-FERTILIZATION	NITROGEN_ACQUISITION	N-AQUISITION-UREA_USAGE	N-AQUISITION-UREA_METABOLISM	ureB->PGPT0000960	1
DIRECT_EFFECTS	BIO-FERTILIZATION	NITROGEN_ACQUISITION	N-AQUISITION-UREA_USAGE	N-AQUISITION-UREA_METABOLISM	ureC->PGPT0000965	1
DIRECT_EFFECTS	BIO-FERTILIZATION	NITROGEN_ACQUISITION	N-AQUISITION-UREA_USAGE	N-AQUISITION-UREA_METABOLISM	ureD->PGPT0000970	1
DIRECT_EFFECTS	BIO-FERTILIZATION	NITROGEN_ACQUISITION	N-AQUISITION-UREA_USAGE	N-AQUISITION-UREA_METABOLISM	ureF->PGPT0000980	1
DIRECT_EFFECTS	BIO-FERTILIZATION	NITROGEN_ACQUISITION	N-AQUISITION-UREA_USAGE	N-AQUISITION-UREA_METABOLISM	ureG->PGPT0000985	1
DIRECT_EFFECTS	BIO-FERTILIZATION	NITROGEN_ACQUISITION	N-AQUISITION-UREA_USAGE	N-AQUISITION-UREA_METABOLISM	ureJ->PGPT0000995	1
DIRECT_EFFECTS	BIO-FERTILIZATION	NITROGEN_ACQUISITION	N-AQUISITION-UREA_USAGE	N-AQUISITION-UREA_METABOLISM	urtB->PGPT0000930	1
DIRECT_EFFECTS	BIO-FERTILIZATION	NITROGEN_ACQUISITION	N-AQUISITION-UREA_USAGE	N-AQUISITION-UREA_METABOLISM	ycgI->PGPT0001000	3
DIRECT_EFFECTS	BIO-FERTILIZATION	NITROGEN_ACQUISITION	N-AQUISITION-UREA_USAGE	N-AQUISITION-UREA_TRANSPORT	urtA->PGPT0000925	1
DIRECT_EFFECTS	BIO-FERTILIZATION	NITROGEN_ACQUISITION	N-AQUISITION-UREA_USAGE	N-AQUISITION-UREA_TRANSPORT	urtB->PGPT0000930	1
DIRECT_EFFECTS	BIO-FERTILIZATION	NITROGEN_ACQUISITION	N-AQUISITION-UREA_USAGE	N-AQUISITION-UREA_TRANSPORT	urtC->PGPT0000935	1
DIRECT_EFFECTS	BIO-FERTILIZATION	NITROGEN_ACQUISITION	N-AQUISITION-UREA_USAGE	N-AQUISITION-UREA_TRANSPORT	urtD->PGPT0000940	1
DIRECT_EFFECTS	BIO-FERTILIZATION	NITROGEN_ACQUISITION	N-AQUISITION-UREA_USAGE	N-AQUISITION-UREA_TRANSPORT	urtE->PGPT0000945	1
DIRECT_EFFECTS	BIO-FERTILIZATION	NITROGEN_ACQUISITION	N-AQUISITION-UREA_USAGE	N-AQUISITION-UREA_TRANSPORT	utp->PGPT0000950	1
DIRECT_EFFECTS	BIO-FERTILIZATION	PHOSPHATE_SOLUBILIZATION	K-SOLUBILIZATION-ORGANIC_ACID_METABOLISM	K-SOLUBILISATION-SUCCINIC_ACID_ACID_BIOSYNTHESIS	metB|met|cysA->PGPT0001980	1
DIRECT_EFFECTS	BIO-FERTILIZATION	PHOSPHATE_SOLUBILIZATION	P-SOLUBILISATION-ORGANIC_ACID_METABOLISM	P-SOLUBILISATION-ACETIC_ACID_BIOSYNTHESIS	aceE->PGPT0001385	1
DIRECT_EFFECTS	BIO-FERTILIZATION	PHOSPHATE_SOLUBILIZATION	P-SOLUBILISATION-ORGANIC_ACID_METABOLISM	P-SOLUBILISATION-ACETIC_ACID_BIOSYNTHESIS	aceF|pdhC->PGPT0001390	5
DIRECT_EFFECTS	BIO-FERTILIZATION	PHOSPHATE_SOLUBILIZATION	P-SOLUBILISATION-ORGANIC_ACID_METABOLISM	P-SOLUBILISATION-ACETIC_ACID_BIOSYNTHESIS	lpd|pdhD->PGPT0001380	3
DIRECT_EFFECTS	BIO-FERTILIZATION	PHOSPHATE_SOLUBILIZATION	P-SOLUBILISATION-ORGANIC_ACID_METABOLISM	P-SOLUBILISATION-ACETIC_ACID_BIOSYNTHESIS	pta->PGPT0001370	1
DIRECT_EFFECTS	BIO-FERTILIZATION	PHOSPHATE_SOLUBILIZATION	P-SOLUBILISATION-ORGANIC_ACID_METABOLISM	P-SOLUBILISATION-ACETIC_ACID_TRANSPORT	actP->PGPT0001400	1
DIRECT_EFFECTS	BIO-FERTILIZATION	PHOSPHATE_SOLUBILIZATION	P-SOLUBILISATION-ORGANIC_ACID_METABOLISM	P-SOLUBILISATION-ACONITIC_ACID_BIOSYNTHESIS	acnA->PGPT0001465	1
DIRECT_EFFECTS	BIO-FERTILIZATION	PHOSPHATE_SOLUBILIZATION	P-SOLUBILISATION-ORGANIC_ACID_METABOLISM	P-SOLUBILISATION-ACONITIC_ACID_BIOSYNTHESIS	acnB->PGPT0001470	2
DIRECT_EFFECTS	BIO-FERTILIZATION	PHOSPHATE_SOLUBILIZATION	P-SOLUBILISATION-ORGANIC_ACID_METABOLISM	P-SOLUBILISATION-ACONITIC_ACID_BIOSYNTHESIS	acnD->PGPT0001515	1
DIRECT_EFFECTS	BIO-FERTILIZATION	PHOSPHATE_SOLUBILIZATION	P-SOLUBILISATION-ORGANIC_ACID_METABOLISM	P-SOLUBILISATION-ACONITIC_ACID_BIOSYNTHESIS	prpF->PGPT0001520	1
DIRECT_EFFECTS	BIO-FERTILIZATION	PHOSPHATE_SOLUBILIZATION	P-SOLUBILISATION-ORGANIC_ACID_METABOLISM	P-SOLUBILISATION-BUTYRIC_ACID_BIOSYNTHESIS	menI|ydiI|ydiL|ydiI|ybdB->PGPT0001845	1
DIRECT_EFFECTS	BIO-FERTILIZATION	PHOSPHATE_SOLUBILIZATION	P-SOLUBILISATION-ORGANIC_ACID_METABOLISM	P-SOLUBILISATION-BUTYRIC_ACID_BIOSYNTHESIS	tesA->PGPT0001840	1
DIRECT_EFFECTS	BIO-FERTILIZATION	PHOSPHATE_SOLUBILIZATION	P-SOLUBILISATION-ORGANIC_ACID_METABOLISM	P-SOLUBILISATION-BUTYRIC_ACID_BIOSYNTHESIS	tesB->PGPT0001835	2
DIRECT_EFFECTS	BIO-FERTILIZATION	PHOSPHATE_SOLUBILIZATION	P-SOLUBILISATION-ORGANIC_ACID_METABOLISM	P-SOLUBILISATION-BUTYRIC_ACID_BIOSYNTHESIS	ybgC->PGPT0001850	4
DIRECT_EFFECTS	BIO-FERTILIZATION	PHOSPHATE_SOLUBILIZATION	P-SOLUBILISATION-ORGANIC_ACID_METABOLISM	P-SOLUBILISATION-BUTYRIC_ACID_BIOSYNTHESIS	yciA->PGPT0001830	2
DIRECT_EFFECTS	BIO-FERTILIZATION	PHOSPHATE_SOLUBILIZATION	P-SOLUBILISATION-ORGANIC_ACID_METABOLISM	P-SOLUBILISATION-CITRIC_ACID_BIOSYNTHESIS	CS|gltA->PGPT0001455	1
DIRECT_EFFECTS	BIO-FERTILIZATION	PHOSPHATE_SOLUBILIZATION	P-SOLUBILISATION-ORGANIC_ACID_METABOLISM	P-SOLUBILISATION-CITRIC_ACID_BIOSYNTHESIS	aceK->PGPT0001475	1
DIRECT_EFFECTS	BIO-FERTILIZATION	PHOSPHATE_SOLUBILIZATION	P-SOLUBILISATION-ORGANIC_ACID_METABOLISM	P-SOLUBILISATION-CITRIC_ACID_BIOSYNTHESIS	acnA->PGPT0001465	1
DIRECT_EFFECTS	BIO-FERTILIZATION	PHOSPHATE_SOLUBILIZATION	P-SOLUBILISATION-ORGANIC_ACID_METABOLISM	P-SOLUBILISATION-CITRIC_ACID_BIOSYNTHESIS	acnB->PGPT0001470	2
DIRECT_EFFECTS	BIO-FERTILIZATION	PHOSPHATE_SOLUBILIZATION	P-SOLUBILISATION-ORGANIC_ACID_METABOLISM	P-SOLUBILISATION-CITRIC_ACID_BIOSYNTHESIS	prpC->PGPT0001480	1
DIRECT_EFFECTS	BIO-FERTILIZATION	PHOSPHATE_SOLUBILIZATION	P-SOLUBILISATION-ORGANIC_ACID_METABOLISM	P-SOLUBILISATION-CITRIC_ACID_TRANSPORT	TC_CITMHS|CitMHS_family|citN->PGPT0001500	2
DIRECT_EFFECTS	BIO-FERTILIZATION	PHOSPHATE_SOLUBILIZATION	P-SOLUBILISATION-ORGANIC_ACID_METABOLISM	P-SOLUBILISATION-CITRIC_ACID_TRANSPORT	citA|tcuC->PGPT0001505	2
DIRECT_EFFECTS	BIO-FERTILIZATION	PHOSPHATE_SOLUBILIZATION	P-SOLUBILISATION-ORGANIC_ACID_METABOLISM	P-SOLUBILISATION-FORMIC_ACID_BIOSYNTHESIS	fdhA->PGPT0002115	2
DIRECT_EFFECTS	BIO-FERTILIZATION	PHOSPHATE_SOLUBILIZATION	P-SOLUBILISATION-ORGANIC_ACID_METABOLISM	P-SOLUBILISATION-FORMIC_ACID_BIOSYNTHESIS	frc|yfdW->PGPT0002130	4
DIRECT_EFFECTS	BIO-FERTILIZATION	PHOSPHATE_SOLUBILIZATION	P-SOLUBILISATION-ORGANIC_ACID_METABOLISM	P-SOLUBILISATION-FORMIC_ACID_BIOSYNTHESIS	frmB|fghA->PGPT0002120	1
DIRECT_EFFECTS	BIO-FERTILIZATION	PHOSPHATE_SOLUBILIZATION	P-SOLUBILISATION-ORGANIC_ACID_METABOLISM	P-SOLUBILISATION-FUMARIC_ACID_BIOSYNTHESIS	fahA->PGPT0001610	1
DIRECT_EFFECTS	BIO-FERTILIZATION	PHOSPHATE_SOLUBILIZATION	P-SOLUBILISATION-ORGANIC_ACID_METABOLISM	P-SOLUBILISATION-FUMARIC_ACID_BIOSYNTHESIS	hpaF->PGPT0001630	1
DIRECT_EFFECTS	BIO-FERTILIZATION	PHOSPHATE_SOLUBILIZATION	P-SOLUBILISATION-ORGANIC_ACID_METABOLISM	P-SOLUBILISATION-FUMARIC_ACID_BIOSYNTHESIS	nagK->PGPT0001620	1
DIRECT_EFFECTS	BIO-FERTILIZATION	PHOSPHATE_SOLUBILIZATION	P-SOLUBILISATION-ORGANIC_ACID_METABOLISM	P-SOLUBILISATION-FUMARIC_ACID_BIOSYNTHESIS	sdhA|frdA->PGPT0001605	1
DIRECT_EFFECTS	BIO-FERTILIZATION	PHOSPHATE_SOLUBILIZATION	P-SOLUBILISATION-ORGANIC_ACID_METABOLISM	P-SOLUBILISATION-FUMARIC_ACID_BIOSYNTHESIS	sdhB|frdB->PGPT0001600	1
DIRECT_EFFECTS	BIO-FERTILIZATION	PHOSPHATE_SOLUBILIZATION	P-SOLUBILISATION-ORGANIC_ACID_METABOLISM	P-SOLUBILISATION-FUMARIC_ACID_BIOSYNTHESIS	sdhC|frdC->PGPT0001595	1
DIRECT_EFFECTS	BIO-FERTILIZATION	PHOSPHATE_SOLUBILIZATION	P-SOLUBILISATION-ORGANIC_ACID_METABOLISM	P-SOLUBILISATION-FUMARIC_ACID_BIOSYNTHESIS	sdhD|frdD->PGPT0001590	1
DIRECT_EFFECTS	BIO-FERTILIZATION	PHOSPHATE_SOLUBILIZATION	P-SOLUBILISATION-ORGANIC_ACID_METABOLISM	P-SOLUBILISATION-FUMARIC_ACID_BIOSYNTHESIS	ycgM->PGPT0001625	1
DIRECT_EFFECTS	BIO-FERTILIZATION	PHOSPHATE_SOLUBILIZATION	P-SOLUBILISATION-ORGANIC_ACID_METABOLISM	P-SOLUBILISATION-FUMARIC_ACID_TRANSPORT	dctA->PGPT0001450	3
DIRECT_EFFECTS	BIO-FERTILIZATION	PHOSPHATE_SOLUBILIZATION	P-SOLUBILISATION-ORGANIC_ACID_METABOLISM	P-SOLUBILISATION-GALACTONIC_ACID_TRANSPORT	dgoT->PGPT0002190	2
DIRECT_EFFECTS	BIO-FERTILIZATION	PHOSPHATE_SOLUBILIZATION	P-SOLUBILISATION-ORGANIC_ACID_METABOLISM	P-SOLUBILISATION-GLUCONIC_ACID-PQQ_PATHWAY	argD|pqqI->PGPT0014253	3
DIRECT_EFFECTS	BIO-FERTILIZATION	PHOSPHATE_SOLUBILIZATION	P-SOLUBILISATION-ORGANIC_ACID_METABOLISM	P-SOLUBILISATION-GLUCONIC_ACID-PQQ_PATHWAY	pqqB|pqqG->PGPT0001250	2
DIRECT_EFFECTS	BIO-FERTILIZATION	PHOSPHATE_SOLUBILIZATION	P-SOLUBILISATION-ORGANIC_ACID_METABOLISM	P-SOLUBILISATION-GLUCONIC_ACID-PQQ_PATHWAY	pqqC->PGPT0001255	2
DIRECT_EFFECTS	BIO-FERTILIZATION	PHOSPHATE_SOLUBILIZATION	P-SOLUBILISATION-ORGANIC_ACID_METABOLISM	P-SOLUBILISATION-GLUCONIC_ACID-PQQ_PATHWAY	pqqD->PGPT0001260	1
DIRECT_EFFECTS	BIO-FERTILIZATION	PHOSPHATE_SOLUBILIZATION	P-SOLUBILISATION-ORGANIC_ACID_METABOLISM	P-SOLUBILISATION-GLUCONIC_ACID-PQQ_PATHWAY	pqqE->PGPT0001265	2
DIRECT_EFFECTS	BIO-FERTILIZATION	PHOSPHATE_SOLUBILIZATION	P-SOLUBILISATION-ORGANIC_ACID_METABOLISM	P-SOLUBILISATION-GLUCONIC_ACID-PQQ_PATHWAY	pqqF->PGPT0001270	1
DIRECT_EFFECTS	BIO-FERTILIZATION	PHOSPHATE_SOLUBILIZATION	P-SOLUBILISATION-ORGANIC_ACID_METABOLISM	P-SOLUBILISATION-GLUCONIC_ACID-PQQ_PATHWAY	pqqL|yddC->PGPT0001280	2
DIRECT_EFFECTS	BIO-FERTILIZATION	PHOSPHATE_SOLUBILIZATION	P-SOLUBILISATION-ORGANIC_ACID_METABOLISM	P-SOLUBILISATION-GLUCONIC_ACID_TRANSPORT	TC_GNTP->PGPT0001340	3
DIRECT_EFFECTS	BIO-FERTILIZATION	PHOSPHATE_SOLUBILIZATION	P-SOLUBILISATION-ORGANIC_ACID_METABOLISM	P-SOLUBILISATION-GLYCOLIC_ACID_BIOSYNTHESIS	gph->PGPT0001730	4
DIRECT_EFFECTS	BIO-FERTILIZATION	PHOSPHATE_SOLUBILIZATION	P-SOLUBILISATION-ORGANIC_ACID_METABOLISM	P-SOLUBILISATION-GLYCOLIC_ACID_TRANSPORT	glcA->PGPT0001740	1
DIRECT_EFFECTS	BIO-FERTILIZATION	PHOSPHATE_SOLUBILIZATION	P-SOLUBILISATION-ORGANIC_ACID_METABOLISM	P-SOLUBILISATION-GLYOXYLIC_ACID_BIOSYNTHESIS	aceA->PGPT0001550	1
DIRECT_EFFECTS	BIO-FERTILIZATION	PHOSPHATE_SOLUBILIZATION	P-SOLUBILISATION-ORGANIC_ACID_METABOLISM	P-SOLUBILISATION-KETO-GLUCONATE_BIOSYNTHESIS	2_ketogluconate_reductase->PGPT0001315	1
DIRECT_EFFECTS	BIO-FERTILIZATION	PHOSPHATE_SOLUBILIZATION	P-SOLUBILISATION-ORGANIC_ACID_METABOLISM	P-SOLUBILISATION-KETO-GLUCONATE_BIOSYNTHESIS	dkgB->PGPT0001325	1
DIRECT_EFFECTS	BIO-FERTILIZATION	PHOSPHATE_SOLUBILIZATION	P-SOLUBILISATION-ORGANIC_ACID_METABOLISM	P-SOLUBILISATION-KETO-GLUCONATE_BIOSYNTHESIS	ghrB->PGPT0001310	2
DIRECT_EFFECTS	BIO-FERTILIZATION	PHOSPHATE_SOLUBILIZATION	P-SOLUBILISATION-ORGANIC_ACID_METABOLISM	P-SOLUBILISATION-KETO-|OXOGLUTARATE_TRANSPORT	kgtP->PGPT0001525	2
DIRECT_EFFECTS	BIO-FERTILIZATION	PHOSPHATE_SOLUBILIZATION	P-SOLUBILISATION-ORGANIC_ACID_METABOLISM	P-SOLUBILISATION-KETOGLUTARIC_ACID_BIOSYNTHESIS	icd->PGPT0001170	1
DIRECT_EFFECTS	BIO-FERTILIZATION	PHOSPHATE_SOLUBILIZATION	P-SOLUBILISATION-ORGANIC_ACID_METABOLISM	P-SOLUBILISATION-LACTIC_ACID_BIOSYNTHESIS	gloB|gloC->PGPT0001770	3
DIRECT_EFFECTS	BIO-FERTILIZATION	PHOSPHATE_SOLUBILIZATION	P-SOLUBILISATION-ORGANIC_ACID_METABOLISM	P-SOLUBILISATION-LACTIC_ACID_BIOSYNTHESIS	ldhA->PGPT0001755	1
DIRECT_EFFECTS	BIO-FERTILIZATION	PHOSPHATE_SOLUBILIZATION	P-SOLUBILISATION-ORGANIC_ACID_METABOLISM	P-SOLUBILISATION-LACTIC_ACID_BIOSYNTHESIS	lra6->PGPT0001745	2
DIRECT_EFFECTS	BIO-FERTILIZATION	PHOSPHATE_SOLUBILIZATION	P-SOLUBILISATION-ORGANIC_ACID_METABOLISM	P-SOLUBILISATION-LACTIC_ACID_BIOSYNTHESIS	mgsA->PGPT0001780	1
DIRECT_EFFECTS	BIO-FERTILIZATION	PHOSPHATE_SOLUBILIZATION	P-SOLUBILISATION-ORGANIC_ACID_METABOLISM	P-SOLUBILISATION-LACTIC_ACID_TRANSPORT	lctP->PGPT0001800	1
DIRECT_EFFECTS	BIO-FERTILIZATION	PHOSPHATE_SOLUBILIZATION	P-SOLUBILISATION-ORGANIC_ACID_METABOLISM	P-SOLUBILISATION-MALIC_ACID_BIOSYNTHESIS	fumA|fumB->PGPT0001635	1
DIRECT_EFFECTS	BIO-FERTILIZATION	PHOSPHATE_SOLUBILIZATION	P-SOLUBILISATION-ORGANIC_ACID_METABOLISM	P-SOLUBILISATION-MALIC_ACID_BIOSYNTHESIS	fumC->PGPT0001650	1
DIRECT_EFFECTS	BIO-FERTILIZATION	PHOSPHATE_SOLUBILIZATION	P-SOLUBILISATION-ORGANIC_ACID_METABOLISM	P-SOLUBILISATION-MALIC_ACID_BIOSYNTHESIS	maeB->PGPT0001685	1
DIRECT_EFFECTS	BIO-FERTILIZATION	PHOSPHATE_SOLUBILIZATION	P-SOLUBILISATION-ORGANIC_ACID_METABOLISM	P-SOLUBILISATION-MALIC_ACID_BIOSYNTHESIS	mqo->PGPT0001440	3
DIRECT_EFFECTS	BIO-FERTILIZATION	PHOSPHATE_SOLUBILIZATION	P-SOLUBILISATION-ORGANIC_ACID_METABOLISM	P-SOLUBILISATION-MALIC_ACID_TRANSPORT	dctA->PGPT0001450	3
DIRECT_EFFECTS	BIO-FERTILIZATION	PHOSPHATE_SOLUBILIZATION	P-SOLUBILISATION-ORGANIC_ACID_METABOLISM	P-SOLUBILISATION-MALONIC_ACID_BIOSYNTHESIS	accA->PGPT0001695	1
DIRECT_EFFECTS	BIO-FERTILIZATION	PHOSPHATE_SOLUBILIZATION	P-SOLUBILISATION-ORGANIC_ACID_METABOLISM	P-SOLUBILISATION-MALONIC_ACID_BIOSYNTHESIS	accB|bccP->PGPT0001700	1
DIRECT_EFFECTS	BIO-FERTILIZATION	PHOSPHATE_SOLUBILIZATION	P-SOLUBILISATION-ORGANIC_ACID_METABOLISM	P-SOLUBILISATION-MALONIC_ACID_BIOSYNTHESIS	accC->PGPT0001705	1
DIRECT_EFFECTS	BIO-FERTILIZATION	PHOSPHATE_SOLUBILIZATION	P-SOLUBILISATION-ORGANIC_ACID_METABOLISM	P-SOLUBILISATION-MALONIC_ACID_BIOSYNTHESIS	accD->PGPT0001710	1
DIRECT_EFFECTS	BIO-FERTILIZATION	PHOSPHATE_SOLUBILIZATION	P-SOLUBILISATION-ORGANIC_ACID_METABOLISM	P-SOLUBILISATION-MALONIC_ACID_BIOSYNTHESIS	mdcR->PGPT0001715	1
DIRECT_EFFECTS	BIO-FERTILIZATION	PHOSPHATE_SOLUBILIZATION	P-SOLUBILISATION-ORGANIC_ACID_METABOLISM	P-SOLUBILISATION-OXALACETIC_ACID_BIOSYNTHESIS	aceB|glcB->PGPT0001445	1
DIRECT_EFFECTS	BIO-FERTILIZATION	PHOSPHATE_SOLUBILIZATION	P-SOLUBILISATION-ORGANIC_ACID_METABOLISM	P-SOLUBILISATION-OXALACETIC_ACID_BIOSYNTHESIS	mqo->PGPT0001440	3
DIRECT_EFFECTS	BIO-FERTILIZATION	PHOSPHATE_SOLUBILIZATION	P-SOLUBILISATION-ORGANIC_ACID_METABOLISM	P-SOLUBILISATION-OXALACETIC_ACID_BIOSYNTHESIS	pckA->PGPT0001405	1
DIRECT_EFFECTS	BIO-FERTILIZATION	PHOSPHATE_SOLUBILIZATION	P-SOLUBILISATION-ORGANIC_ACID_METABOLISM	P-SOLUBILISATION-OXALACETIC_ACID_BIOSYNTHESIS	pycA->PGPT0001425	1
DIRECT_EFFECTS	BIO-FERTILIZATION	PHOSPHATE_SOLUBILIZATION	P-SOLUBILISATION-ORGANIC_ACID_METABOLISM	P-SOLUBILISATION-OXALACETIC_ACID_BIOSYNTHESIS	pycB->PGPT0001430	1
DIRECT_EFFECTS	BIO-FERTILIZATION	PHOSPHATE_SOLUBILIZATION	P-SOLUBILISATION-ORGANIC_ACID_METABOLISM	P-SOLUBILISATION-OXALACETIC_ACID_TRANSPORT	dctA->PGPT0001450	3
DIRECT_EFFECTS	BIO-FERTILIZATION	PHOSPHATE_SOLUBILIZATION	P-SOLUBILISATION-ORGANIC_ACID_METABOLISM	P-SOLUBILISATION-PROPIONIC_ACID_BIOSYNTHESIS	acs->PGPT0002265	5
DIRECT_EFFECTS	BIO-FERTILIZATION	PHOSPHATE_SOLUBILIZATION	P-SOLUBILISATION-ORGANIC_ACID_METABOLISM	P-SOLUBILISATION-PROPIONIC_ACID_BIOSYNTHESIS	acuI|yhdH->PGPT0002275	1
DIRECT_EFFECTS	BIO-FERTILIZATION	PHOSPHATE_SOLUBILIZATION	P-SOLUBILISATION-ORGANIC_ACID_METABOLISM	P-SOLUBILISATION-PROPIONIC_ACID_BIOSYNTHESIS	bcd->PGPT0002285	6
DIRECT_EFFECTS	BIO-FERTILIZATION	PHOSPHATE_SOLUBILIZATION	P-SOLUBILISATION-ORGANIC_ACID_METABOLISM	P-SOLUBILISATION-PROPIONIC_ACID_BIOSYNTHESIS	mmsA|iolA->PGPT0002295	3
DIRECT_EFFECTS	BIO-FERTILIZATION	PHOSPHATE_SOLUBILIZATION	P-SOLUBILISATION-ORGANIC_ACID_METABOLISM	P-SOLUBILISATION-PROPIONIC_ACID_BIOSYNTHESIS	pta->PGPT0001370	1
DIRECT_EFFECTS	BIO-FERTILIZATION	PHOSPHATE_SOLUBILIZATION	P-SOLUBILISATION-ORGANIC_ACID_METABOLISM	P-SOLUBILISATION-PYRUVIC_ACID_BIOSYNTHESIS	alaA->PGPT0001880	1
DIRECT_EFFECTS	BIO-FERTILIZATION	PHOSPHATE_SOLUBILIZATION	P-SOLUBILISATION-ORGANIC_ACID_METABOLISM	P-SOLUBILISATION-PYRUVIC_ACID_BIOSYNTHESIS	bcpA->PGPT0001930	1
DIRECT_EFFECTS	BIO-FERTILIZATION	PHOSPHATE_SOLUBILIZATION	P-SOLUBILISATION-ORGANIC_ACID_METABOLISM	P-SOLUBILISATION-PYRUVIC_ACID_BIOSYNTHESIS	cuyA->PGPT0002000	2
DIRECT_EFFECTS	BIO-FERTILIZATION	PHOSPHATE_SOLUBILIZATION	P-SOLUBILISATION-ORGANIC_ACID_METABOLISM	P-SOLUBILISATION-PYRUVIC_ACID_BIOSYNTHESIS	dapA|mosA->PGPT0002080	5
DIRECT_EFFECTS	BIO-FERTILIZATION	PHOSPHATE_SOLUBILIZATION	P-SOLUBILISATION-ORGANIC_ACID_METABOLISM	P-SOLUBILISATION-PYRUVIC_ACID_BIOSYNTHESIS	dld->PGPT0001890	2
DIRECT_EFFECTS	BIO-FERTILIZATION	PHOSPHATE_SOLUBILIZATION	P-SOLUBILISATION-ORGANIC_ACID_METABOLISM	P-SOLUBILISATION-PYRUVIC_ACID_BIOSYNTHESIS	eda->PGPT0002060	1
DIRECT_EFFECTS	BIO-FERTILIZATION	PHOSPHATE_SOLUBILIZATION	P-SOLUBILISATION-ORGANIC_ACID_METABOLISM	P-SOLUBILISATION-PYRUVIC_ACID_BIOSYNTHESIS	hpaF->PGPT0001630	1
DIRECT_EFFECTS	BIO-FERTILIZATION	PHOSPHATE_SOLUBILIZATION	P-SOLUBILISATION-ORGANIC_ACID_METABOLISM	P-SOLUBILISATION-PYRUVIC_ACID_BIOSYNTHESIS	ilvA|tdcB->PGPT0001960	3
DIRECT_EFFECTS	BIO-FERTILIZATION	PHOSPHATE_SOLUBILIZATION	P-SOLUBILISATION-ORGANIC_ACID_METABOLISM	P-SOLUBILISATION-PYRUVIC_ACID_BIOSYNTHESIS	ldhA->PGPT0001755	1
DIRECT_EFFECTS	BIO-FERTILIZATION	PHOSPHATE_SOLUBILIZATION	P-SOLUBILISATION-ORGANIC_ACID_METABOLISM	P-SOLUBILISATION-PYRUVIC_ACID_BIOSYNTHESIS	maeB->PGPT0001685	1
DIRECT_EFFECTS	BIO-FERTILIZATION	PHOSPHATE_SOLUBILIZATION	P-SOLUBILISATION-ORGANIC_ACID_METABOLISM	P-SOLUBILISATION-PYRUVIC_ACID_BIOSYNTHESIS	mccB->PGPT0001985	1
DIRECT_EFFECTS	BIO-FERTILIZATION	PHOSPHATE_SOLUBILIZATION	P-SOLUBILISATION-ORGANIC_ACID_METABOLISM	P-SOLUBILISATION-PYRUVIC_ACID_BIOSYNTHESIS	metB|met|cysA->PGPT0001980	1
DIRECT_EFFECTS	BIO-FERTILIZATION	PHOSPHATE_SOLUBILIZATION	P-SOLUBILISATION-ORGANIC_ACID_METABOLISM	P-SOLUBILISATION-PYRUVIC_ACID_BIOSYNTHESIS	metC->PGPT0001995	3
DIRECT_EFFECTS	BIO-FERTILIZATION	PHOSPHATE_SOLUBILIZATION	P-SOLUBILISATION-ORGANIC_ACID_METABOLISM	P-SOLUBILISATION-PYRUVIC_ACID_BIOSYNTHESIS	nagK->PGPT0001620	1
DIRECT_EFFECTS	BIO-FERTILIZATION	PHOSPHATE_SOLUBILIZATION	P-SOLUBILISATION-ORGANIC_ACID_METABOLISM	P-SOLUBILISATION-PYRUVIC_ACID_BIOSYNTHESIS	patB|malY->PGPT0001990	1
DIRECT_EFFECTS	BIO-FERTILIZATION	PHOSPHATE_SOLUBILIZATION	P-SOLUBILISATION-ORGANIC_ACID_METABOLISM	P-SOLUBILISATION-PYRUVIC_ACID_BIOSYNTHESIS	pps|ppsA->PGPT0002035	1
DIRECT_EFFECTS	BIO-FERTILIZATION	PHOSPHATE_SOLUBILIZATION	P-SOLUBILISATION-ORGANIC_ACID_METABOLISM	P-SOLUBILISATION-PYRUVIC_ACID_BIOSYNTHESIS	ptsP->PGPT0002030	1
DIRECT_EFFECTS	BIO-FERTILIZATION	PHOSPHATE_SOLUBILIZATION	P-SOLUBILISATION-ORGANIC_ACID_METABOLISM	P-SOLUBILISATION-PYRUVIC_ACID_BIOSYNTHESIS	pyk->PGPT0002020	2
DIRECT_EFFECTS	BIO-FERTILIZATION	PHOSPHATE_SOLUBILIZATION	P-SOLUBILISATION-ORGANIC_ACID_METABOLISM	P-SOLUBILISATION-PYRUVIC_ACID_BIOSYNTHESIS	sdaA|sdaB|tdcG->PGPT0001975	3
DIRECT_EFFECTS	BIO-FERTILIZATION	PHOSPHATE_SOLUBILIZATION	P-SOLUBILISATION-ORGANIC_ACID_METABOLISM	P-SOLUBILISATION-PYRUVIC_ACID_BIOSYNTHESIS	sds->PGPT0001965	1
DIRECT_EFFECTS	BIO-FERTILIZATION	PHOSPHATE_SOLUBILIZATION	P-SOLUBILISATION-ORGANIC_ACID_METABOLISM	P-SOLUBILISATION-PYRUVIC_ACID_BIOSYNTHESIS	sseA->PGPT0002045	2
DIRECT_EFFECTS	BIO-FERTILIZATION	PHOSPHATE_SOLUBILIZATION	P-SOLUBILISATION-ORGANIC_ACID_METABOLISM	P-SOLUBILISATION-PYRUVIC_ACID_BIOSYNTHESIS	ttuC|dmlA->PGPT0001905	2
DIRECT_EFFECTS	BIO-FERTILIZATION	PHOSPHATE_SOLUBILIZATION	P-SOLUBILISATION-ORGANIC_ACID_METABOLISM	P-SOLUBILISATION-PYRUVIC_ACID_BIOSYNTHESIS	ycgM->PGPT0001625	1
DIRECT_EFFECTS	BIO-FERTILIZATION	PHOSPHATE_SOLUBILIZATION	P-SOLUBILISATION-ORGANIC_ACID_METABOLISM	P-SOLUBILISATION-SUCCINIC_ACID_ACID_BIOSYNTHESIS	aarC|cat1->PGPT0001545	1
DIRECT_EFFECTS	BIO-FERTILIZATION	PHOSPHATE_SOLUBILIZATION	P-SOLUBILISATION-ORGANIC_ACID_METABOLISM	P-SOLUBILISATION-SUCCINIC_ACID_ACID_BIOSYNTHESIS	aceA->PGPT0001550	1
DIRECT_EFFECTS	BIO-FERTILIZATION	PHOSPHATE_SOLUBILIZATION	P-SOLUBILISATION-ORGANIC_ACID_METABOLISM	P-SOLUBILISATION-SUCCINIC_ACID_ACID_BIOSYNTHESIS	frdA->PGPT0001115	2
DIRECT_EFFECTS	BIO-FERTILIZATION	PHOSPHATE_SOLUBILIZATION	P-SOLUBILISATION-ORGANIC_ACID_METABOLISM	P-SOLUBILISATION-SUCCINIC_ACID_ACID_BIOSYNTHESIS	gabD->PGPT0001580	4
DIRECT_EFFECTS	BIO-FERTILIZATION	PHOSPHATE_SOLUBILIZATION	P-SOLUBILISATION-ORGANIC_ACID_METABOLISM	P-SOLUBILISATION-SUCCINIC_ACID_ACID_BIOSYNTHESIS	hpaI|hpcH->PGPT0001575	1
DIRECT_EFFECTS	BIO-FERTILIZATION	PHOSPHATE_SOLUBILIZATION	P-SOLUBILISATION-ORGANIC_ACID_METABOLISM	P-SOLUBILISATION-SUCCINIC_ACID_ACID_BIOSYNTHESIS	icd->PGPT0001170	1
DIRECT_EFFECTS	BIO-FERTILIZATION	PHOSPHATE_SOLUBILIZATION	P-SOLUBILISATION-ORGANIC_ACID_METABOLISM	P-SOLUBILISATION-SUCCINIC_ACID_ACID_BIOSYNTHESIS	metB|met|cysA->PGPT0001980	1
DIRECT_EFFECTS	BIO-FERTILIZATION	PHOSPHATE_SOLUBILIZATION	P-SOLUBILISATION-ORGANIC_ACID_METABOLISM	P-SOLUBILISATION-SUCCINIC_ACID_ACID_BIOSYNTHESIS	pcaF->PGPT0001570	1
DIRECT_EFFECTS	BIO-FERTILIZATION	PHOSPHATE_SOLUBILIZATION	P-SOLUBILISATION-ORGANIC_ACID_METABOLISM	P-SOLUBILISATION-SUCCINIC_ACID_ACID_BIOSYNTHESIS	prpB->PGPT0001555	3
DIRECT_EFFECTS	BIO-FERTILIZATION	PHOSPHATE_SOLUBILIZATION	P-SOLUBILISATION-ORGANIC_ACID_METABOLISM	P-SOLUBILISATION-SUCCINIC_ACID_ACID_BIOSYNTHESIS	sucA->PGPT0001530	1
DIRECT_EFFECTS	BIO-FERTILIZATION	PHOSPHATE_SOLUBILIZATION	P-SOLUBILISATION-ORGANIC_ACID_METABOLISM	P-SOLUBILISATION-SUCCINIC_ACID_ACID_BIOSYNTHESIS	sucB->PGPT0001535	1
DIRECT_EFFECTS	BIO-FERTILIZATION	PHOSPHATE_SOLUBILIZATION	P-SOLUBILISATION-ORGANIC_ACID_METABOLISM	P-SOLUBILISATION-SUCCINIC_ACID_ACID_BIOSYNTHESIS	sucD->PGPT0001540	1
DIRECT_EFFECTS	BIO-FERTILIZATION	PHOSPHATE_SOLUBILIZATION	P-SOLUBILISATION-ORGANIC_ACID_METABOLISM	P-SOLUBILISATION-SUCCINIC_ACID_ACID_TRANSPORT	dctA->PGPT0001450	3
DIRECT_EFFECTS	BIO-FERTILIZATION	PHOSPHATE_SOLUBILIZATION	P-SOLUBILISATION-ORGANIC_ACID_METABOLISM	P-SOLUBILISATION-TARTARIC_ACID_BIOSYNTHESIS	ttuC|dmlA->PGPT0001905	2
DIRECT_EFFECTS	BIO-FERTILIZATION	PHOSPHATE_SOLUBILIZATION	P-SOLUBILISATION-ORGANIC_ACID_METABOLISM	P-SOLUBILISATION-TARTARIC_ACID_TRANSPORT	dctA->PGPT0001450	3
DIRECT_EFFECTS	BIO-FERTILIZATION	PHOSPHATE_SOLUBILIZATION	P-SOLUBILISATION-ORGANIC_ACID_METABOLISM	P-SOLUBILISATION-TARTARIC_ACID_TRANSPORT	ttuB->PGPT0002325	9
DIRECT_EFFECTS	BIO-FERTILIZATION	PHOSPHATE_SOLUBILIZATION	P-SOLUBILISATION-ORGANIC_ACID_METABOLISM	P-SOLUBILISATION-VALERIC_ACID_BIOSYNTHESIS	alaA->PGPT0001880	1
DIRECT_EFFECTS	BIO-FERTILIZATION	PHOSPHATE_SOLUBILIZATION	P-SOLUBILISATION-ORGANIC_ACID_METABOLISM	P-SOLUBILISATION-VALERIC_ACID_BIOSYNTHESIS	fadB->PGPT0001865	1
DIRECT_EFFECTS	BIO-FERTILIZATION	PHOSPHATE_SOLUBILIZATION	P-SOLUBILISATION-ORGANIC_ACID_METABOLISM	P-SOLUBILISATION-VALERIC_ACID_BIOSYNTHESIS	fadJ->PGPT0001870	1
DIRECT_EFFECTS	BIO-FERTILIZATION	PHOSPHATE_SOLUBILIZATION	P-SOLUBILISATION-ORGANIC_ACID_METABOLISM	P-SOLUBILISATION-VALERIC_ACID_BIOSYNTHESIS	ilvD->PGPT0001875	1
DIRECT_EFFECTS	BIO-FERTILIZATION	PHOSPHATE_SOLUBILIZATION	P-SOLUBILISATION-ORGANIC_ACID_METABOLISM	P-SOLUBILISATION-VALERIC_ACID_BIOSYNTHESIS	paaF|echA->PGPT0001860	8
DIRECT_EFFECTS	BIO-FERTILIZATION	PHOSPHATE_SOLUBILIZATION	P-SOLUBILISATION-ORGANIC_ACID_METABOLISM	P-SOLUBILISATION_D_GLUCONATE_BIOSYNTHESIS	gnl->PGPT0001285	1
DIRECT_EFFECTS	BIO-FERTILIZATION	PHOSPHATE_SOLUBILIZATION	P-SOLUBILISATION-OTHER_ACID_METABOLISM	P-SOLUBILISATION-CARBONIC_ACID_BIOSYNTHESIS	GAMMACA_like->PGPT0002425	2
DIRECT_EFFECTS	BIO-FERTILIZATION	PHOSPHATE_SOLUBILIZATION	P-SOLUBILISATION-OTHER_ACID_METABOLISM	P-SOLUBILISATION-CARBONIC_ACID_BIOSYNTHESIS	cynT|can->PGPT0002415	3
DIRECT_EFFECTS	BIO-FERTILIZATION	PHOSPHATE_SOLUBILIZATION	P-SOLUBILISATION-OTHER_ACID_METABOLISM	P-SOLUBILISATION-NITRIC_ACID_BIOSYNTHESIS	nasA|nasC|narB->PGPT0000390	1
DIRECT_EFFECTS	BIO-FERTILIZATION	PHOSPHATE_SOLUBILIZATION	P-SOLUBILISATION-OTHER_ACID_METABOLISM	P-SOLUBILISATION-PHOSPHONATE_DEGRADATION	phnF->PGPT0002515	1
DIRECT_EFFECTS	BIO-FERTILIZATION	PHOSPHATE_SOLUBILIZATION	P-SOLUBILISATION-OTHER_ACID_METABOLISM	P-SOLUBILISATION-PHOSPHONATE_DEGRADATION	phnW->PGPT0002485	1
DIRECT_EFFECTS	BIO-FERTILIZATION	PHOSPHATE_SOLUBILIZATION	P-SOLUBILISATION-OTHER_ACID_METABOLISM	P-SOLUBILISATION-PHOSPHONATE_DEGRADATION	phnX->PGPT0002490	1
DIRECT_EFFECTS	BIO-FERTILIZATION	PHOSPHATE_SOLUBILIZATION	P-SOLUBILISATION-OTHER_ACID_METABOLISM	P-SOLUBILISATION-PHOSPHONATE_TRANSPORT	phnC->PGPT0002520	1
DIRECT_EFFECTS	BIO-FERTILIZATION	PHOSPHATE_SOLUBILIZATION	P-SOLUBILISATION-OTHER_ACID_METABOLISM	P-SOLUBILISATION-PHOSPHONATE_TRANSPORT	phnD->PGPT0002525	1
DIRECT_EFFECTS	BIO-FERTILIZATION	PHOSPHATE_SOLUBILIZATION	P-SOLUBILISATION-OTHER_ACID_METABOLISM	P-SOLUBILISATION-PHOSPHONATE_TRANSPORT	phnE->PGPT0002530	2
DIRECT_EFFECTS	BIO-FERTILIZATION	PHOSPHATE_SOLUBILIZATION	P-SOLUBILISATION-OTHER_ACID_METABOLISM	P-SOLUBILISATION-SULFURIC_ACID_BIOSYNTHESIS	cysD->PGPT0002405	1
DIRECT_EFFECTS	BIO-FERTILIZATION	PHOSPHATE_SOLUBILIZATION	P-SOLUBILISATION-OTHER_ACID_METABOLISM	P-SOLUBILISATION-SULFURIC_ACID_BIOSYNTHESIS	cysNC->PGPT0002395	1
DIRECT_EFFECTS	BIO-FERTILIZATION	PHOSPHATE_SOLUBILIZATION	P-SOLUBILISATION-OTHER_ACID_METABOLISM	P-SOLUBILISATION-SULFURIC_ACID_BIOSYNTHESIS	soxY->PGPT0002355	1
DIRECT_EFFECTS	BIO-FERTILIZATION	PHOSPHATE_SOLUBILIZATION	P-SOLUBILISATION-PHOSPHATASE_ACTIVITY	P-SOLUBILISATION-ALKALINE_PHOSPHATASE	phoD->PGPT0002575	3
DIRECT_EFFECTS	BIO-FERTILIZATION	PHOSPHATE_SOLUBILIZATION	P-SOLUBILISATION-PHOSPHATASE_ACTIVITY	P-SOLUBILISATION-EXOPOLYPHOSPHATASE	ppx|ppx_gppA->PGPT0002595	1
DIRECT_EFFECTS	BIO-FERTILIZATION	PHOSPHATE_SOLUBILIZATION	P-SOLUBILISATION-PHOSPHATASE_ACTIVITY	P-SOLUBILISATION-INORGANIC_PHOSPHATASE	ppa->PGPT0002600	1
DIRECT_EFFECTS	BIO-FERTILIZATION	PHOSPHATE_SOLUBILIZATION	P-SOLUBILISATION-PHOSPHATASE_ACTIVITY	P-SOLUBILISATION-INORGANIC_PHOSPHATASE	stp1|pppA->PGPT0002605	2
DIRECT_EFFECTS	BIO-FERTILIZATION	PHOSPHATE_SOLUBILIZATION	P-SOLUBILISATION-PHOSPHATE_METABOLISM	P-SOLUBILISATION-PHOSPAHTE_HOMEOSTASIS|REGULATION	phoB->PGPT0002660	2
DIRECT_EFFECTS	BIO-FERTILIZATION	PHOSPHATE_SOLUBILIZATION	P-SOLUBILISATION-PHOSPHATE_METABOLISM	P-SOLUBILISATION-PHOSPAHTE_HOMEOSTASIS|REGULATION	phoH->PGPT0002700	1
DIRECT_EFFECTS	BIO-FERTILIZATION	PHOSPHATE_SOLUBILIZATION	P-SOLUBILISATION-PHOSPHATE_METABOLISM	P-SOLUBILISATION-PHOSPAHTE_HOMEOSTASIS|REGULATION	phoR->PGPT0002705	1
DIRECT_EFFECTS	BIO-FERTILIZATION	PHOSPHATE_SOLUBILIZATION	P-SOLUBILISATION-PHOSPHATE_METABOLISM	P-SOLUBILISATION-PHOSPAHTE_HOMEOSTASIS|REGULATION	ppk->PGPT0002685	1
DIRECT_EFFECTS	BIO-FERTILIZATION	PHOSPHATE_SOLUBILIZATION	P-SOLUBILISATION-PHOSPHATE_METABOLISM	P-SOLUBILISATION-PHOSPAHTE_HOMEOSTASIS|REGULATION	ppk2->PGPT0002695	1
DIRECT_EFFECTS	BIO-FERTILIZATION	PHOSPHATE_SOLUBILIZATION	P-SOLUBILISATION-PHOSPHATE_METABOLISM	P-SOLUBILISATION-PHOSPAHTE_HOMEOSTASIS|REGULATION	senX3->PGPT0002670	1
DIRECT_EFFECTS	BIO-FERTILIZATION	PHOSPHATE_SOLUBILIZATION	P-SOLUBILISATION-PHOSPHATE_METABOLISM	P-SOLUBILISATION-PHOSPHATE_TRANSPORT	TC_PIT->PGPT0002655	1
DIRECT_EFFECTS	BIO-FERTILIZATION	PHOSPHATE_SOLUBILIZATION	P-SOLUBILISATION-PHOSPHATE_METABOLISM	P-SOLUBILISATION-PHOSPHATE_TRANSPORT	phoU|phoY->PGPT0002630	1
DIRECT_EFFECTS	BIO-FERTILIZATION	PHOSPHATE_SOLUBILIZATION	P-SOLUBILISATION-PHOSPHATE_METABOLISM	P-SOLUBILISATION-PHOSPHATE_TRANSPORT	pitA|pit->PGPT0002645	1
DIRECT_EFFECTS	BIO-FERTILIZATION	PHOSPHATE_SOLUBILIZATION	P-SOLUBILISATION-PHOSPHATE_METABOLISM	P-SOLUBILISATION-PHOSPHATE_TRANSPORT	pstA->PGPT0002610	1
DIRECT_EFFECTS	BIO-FERTILIZATION	PHOSPHATE_SOLUBILIZATION	P-SOLUBILISATION-PHOSPHATE_METABOLISM	P-SOLUBILISATION-PHOSPHATE_TRANSPORT	pstB|phoT->PGPT0002615	1
DIRECT_EFFECTS	BIO-FERTILIZATION	PHOSPHATE_SOLUBILIZATION	P-SOLUBILISATION-PHOSPHATE_METABOLISM	P-SOLUBILISATION-PHOSPHATE_TRANSPORT	pstC|phoW->PGPT0002620	1
DIRECT_EFFECTS	BIO-FERTILIZATION	PHOSPHATE_SOLUBILIZATION	P-SOLUBILISATION-PHOSPHATE_METABOLISM	P-SOLUBILISATION-PHOSPHATE_TRANSPORT	pstS|phoS->PGPT0002625	2
DIRECT_EFFECTS	BIO-FERTILIZATION	PHOSPHATE_SOLUBILIZATION	P-SOLUBILISATION-PHOSPHATE_METABOLISM	P-SOLUBILISATION-PHOSPHATE_TRANSPORT	yjbB->PGPT0002650	2
DIRECT_EFFECTS	BIO-FERTILIZATION	POTASSIUM_SOLUBILIZATION	K-SOLUBILISATION-OTHER_ACID_METABOLISMS	K-SOLUBILISATION-CARBONIC_ACID_BIOSYNTHESIS	GAMMACA_like->PGPT0002425	2
DIRECT_EFFECTS	BIO-FERTILIZATION	POTASSIUM_SOLUBILIZATION	K-SOLUBILISATION-OTHER_ACID_METABOLISMS	K-SOLUBILISATION-CARBONIC_ACID_BIOSYNTHESIS	cynT|can->PGPT0002415	3
DIRECT_EFFECTS	BIO-FERTILIZATION	POTASSIUM_SOLUBILIZATION	K-SOLUBILISATION-OTHER_ACID_METABOLISMS	K-SOLUBILISATION-NITRIC_ACID_BIOSYNTHESIS	nasA|nasC|narB->PGPT0000390	1
DIRECT_EFFECTS	BIO-FERTILIZATION	POTASSIUM_SOLUBILIZATION	K-SOLUBILISATION-OTHER_ACID_METABOLISMS	K-SOLUBILISATION-SULFURIC_ACID_BIOSYNTHESIS	cysD->PGPT0002405	1
DIRECT_EFFECTS	BIO-FERTILIZATION	POTASSIUM_SOLUBILIZATION	K-SOLUBILISATION-OTHER_ACID_METABOLISMS	K-SOLUBILISATION-SULFURIC_ACID_BIOSYNTHESIS	cysNC->PGPT0002395	1
DIRECT_EFFECTS	BIO-FERTILIZATION	POTASSIUM_SOLUBILIZATION	K-SOLUBILISATION-OTHER_ACID_METABOLISMS	K-SOLUBILISATION-SULFURIC_ACID_BIOSYNTHESIS	soxY->PGPT0002355	1
DIRECT_EFFECTS	BIO-FERTILIZATION	POTASSIUM_SOLUBILIZATION	K-SOLUBILIZATION-ORGANIC_ACID_METABOLISM	K-SOLUBILISATION-ACETIC_ACID_BIOSYNTHESIS	aceE->PGPT0001385	1
DIRECT_EFFECTS	BIO-FERTILIZATION	POTASSIUM_SOLUBILIZATION	K-SOLUBILIZATION-ORGANIC_ACID_METABOLISM	K-SOLUBILISATION-ACETIC_ACID_BIOSYNTHESIS	aceF|pdhC->PGPT0001390	5
DIRECT_EFFECTS	BIO-FERTILIZATION	POTASSIUM_SOLUBILIZATION	K-SOLUBILIZATION-ORGANIC_ACID_METABOLISM	K-SOLUBILISATION-ACETIC_ACID_BIOSYNTHESIS	lpd|pdhD->PGPT0001380	3
DIRECT_EFFECTS	BIO-FERTILIZATION	POTASSIUM_SOLUBILIZATION	K-SOLUBILIZATION-ORGANIC_ACID_METABOLISM	K-SOLUBILISATION-ACETIC_ACID_BIOSYNTHESIS	pta->PGPT0001370	1
DIRECT_EFFECTS	BIO-FERTILIZATION	POTASSIUM_SOLUBILIZATION	K-SOLUBILIZATION-ORGANIC_ACID_METABOLISM	K-SOLUBILISATION-ACETIC_ACID_TRANSPORT	actP->PGPT0001400	1
DIRECT_EFFECTS	BIO-FERTILIZATION	POTASSIUM_SOLUBILIZATION	K-SOLUBILIZATION-ORGANIC_ACID_METABOLISM	K-SOLUBILISATION-ACONITIC_ACID_BIOSYNTHESIS	acnA->PGPT0001465	1
DIRECT_EFFECTS	BIO-FERTILIZATION	POTASSIUM_SOLUBILIZATION	K-SOLUBILIZATION-ORGANIC_ACID_METABOLISM	K-SOLUBILISATION-ACONITIC_ACID_BIOSYNTHESIS	acnB->PGPT0001470	2
DIRECT_EFFECTS	BIO-FERTILIZATION	POTASSIUM_SOLUBILIZATION	K-SOLUBILIZATION-ORGANIC_ACID_METABOLISM	K-SOLUBILISATION-ACONITIC_ACID_BIOSYNTHESIS	acnD->PGPT0001515	1
DIRECT_EFFECTS	BIO-FERTILIZATION	POTASSIUM_SOLUBILIZATION	K-SOLUBILIZATION-ORGANIC_ACID_METABOLISM	K-SOLUBILISATION-ACONITIC_ACID_BIOSYNTHESIS	prpF->PGPT0001520	1
DIRECT_EFFECTS	BIO-FERTILIZATION	POTASSIUM_SOLUBILIZATION	K-SOLUBILIZATION-ORGANIC_ACID_METABOLISM	K-SOLUBILISATION-BUTYRIC_ACID_BIOSYNTHESIS	menI|ydiI|ydiL|ydiI|ybdB->PGPT0001845	1
DIRECT_EFFECTS	BIO-FERTILIZATION	POTASSIUM_SOLUBILIZATION	K-SOLUBILIZATION-ORGANIC_ACID_METABOLISM	K-SOLUBILISATION-BUTYRIC_ACID_BIOSYNTHESIS	tesA->PGPT0001840	1
DIRECT_EFFECTS	BIO-FERTILIZATION	POTASSIUM_SOLUBILIZATION	K-SOLUBILIZATION-ORGANIC_ACID_METABOLISM	K-SOLUBILISATION-BUTYRIC_ACID_BIOSYNTHESIS	tesB->PGPT0001835	2
DIRECT_EFFECTS	BIO-FERTILIZATION	POTASSIUM_SOLUBILIZATION	K-SOLUBILIZATION-ORGANIC_ACID_METABOLISM	K-SOLUBILISATION-BUTYRIC_ACID_BIOSYNTHESIS	ybgC->PGPT0001850	4
DIRECT_EFFECTS	BIO-FERTILIZATION	POTASSIUM_SOLUBILIZATION	K-SOLUBILIZATION-ORGANIC_ACID_METABOLISM	K-SOLUBILISATION-BUTYRIC_ACID_BIOSYNTHESIS	yciA->PGPT0001830	2
DIRECT_EFFECTS	BIO-FERTILIZATION	POTASSIUM_SOLUBILIZATION	K-SOLUBILIZATION-ORGANIC_ACID_METABOLISM	K-SOLUBILISATION-CITRIC_ACID_BIOSYNTHESIS	CS|gltA->PGPT0001455	1
DIRECT_EFFECTS	BIO-FERTILIZATION	POTASSIUM_SOLUBILIZATION	K-SOLUBILIZATION-ORGANIC_ACID_METABOLISM	K-SOLUBILISATION-CITRIC_ACID_BIOSYNTHESIS	aceK->PGPT0001475	1
DIRECT_EFFECTS	BIO-FERTILIZATION	POTASSIUM_SOLUBILIZATION	K-SOLUBILIZATION-ORGANIC_ACID_METABOLISM	K-SOLUBILISATION-CITRIC_ACID_BIOSYNTHESIS	acnA->PGPT0001465	1
DIRECT_EFFECTS	BIO-FERTILIZATION	POTASSIUM_SOLUBILIZATION	K-SOLUBILIZATION-ORGANIC_ACID_METABOLISM	K-SOLUBILISATION-CITRIC_ACID_BIOSYNTHESIS	acnB->PGPT0001470	2
DIRECT_EFFECTS	BIO-FERTILIZATION	POTASSIUM_SOLUBILIZATION	K-SOLUBILIZATION-ORGANIC_ACID_METABOLISM	K-SOLUBILISATION-CITRIC_ACID_BIOSYNTHESIS	prpC->PGPT0001480	1
DIRECT_EFFECTS	BIO-FERTILIZATION	POTASSIUM_SOLUBILIZATION	K-SOLUBILIZATION-ORGANIC_ACID_METABOLISM	K-SOLUBILISATION-CITRIC_ACID_TRANSPORT	TC_CITMHS|CitMHS_family|citN->PGPT0001500	2
DIRECT_EFFECTS	BIO-FERTILIZATION	POTASSIUM_SOLUBILIZATION	K-SOLUBILIZATION-ORGANIC_ACID_METABOLISM	K-SOLUBILISATION-CITRIC_ACID_TRANSPORT	citA|tcuC->PGPT0001505	2
DIRECT_EFFECTS	BIO-FERTILIZATION	POTASSIUM_SOLUBILIZATION	K-SOLUBILIZATION-ORGANIC_ACID_METABOLISM	K-SOLUBILISATION-FORMIC_ACID_BIOSYNTHESIS	fdhA->PGPT0002115	2
DIRECT_EFFECTS	BIO-FERTILIZATION	POTASSIUM_SOLUBILIZATION	K-SOLUBILIZATION-ORGANIC_ACID_METABOLISM	K-SOLUBILISATION-FORMIC_ACID_BIOSYNTHESIS	frmB|fghA->PGPT0002120	1
DIRECT_EFFECTS	BIO-FERTILIZATION	POTASSIUM_SOLUBILIZATION	K-SOLUBILIZATION-ORGANIC_ACID_METABOLISM	K-SOLUBILISATION-FUMARIC_ACID_BIOSYNTHESIS	fahA->PGPT0001610	1
DIRECT_EFFECTS	BIO-FERTILIZATION	POTASSIUM_SOLUBILIZATION	K-SOLUBILIZATION-ORGANIC_ACID_METABOLISM	K-SOLUBILISATION-FUMARIC_ACID_BIOSYNTHESIS	hpaF->PGPT0001630	1
DIRECT_EFFECTS	BIO-FERTILIZATION	POTASSIUM_SOLUBILIZATION	K-SOLUBILIZATION-ORGANIC_ACID_METABOLISM	K-SOLUBILISATION-FUMARIC_ACID_BIOSYNTHESIS	nagK->PGPT0001620	1
DIRECT_EFFECTS	BIO-FERTILIZATION	POTASSIUM_SOLUBILIZATION	K-SOLUBILIZATION-ORGANIC_ACID_METABOLISM	K-SOLUBILISATION-FUMARIC_ACID_BIOSYNTHESIS	sdhA|frdA->PGPT0001605	1
DIRECT_EFFECTS	BIO-FERTILIZATION	POTASSIUM_SOLUBILIZATION	K-SOLUBILIZATION-ORGANIC_ACID_METABOLISM	K-SOLUBILISATION-FUMARIC_ACID_BIOSYNTHESIS	sdhB|frdB->PGPT0001600	1
DIRECT_EFFECTS	BIO-FERTILIZATION	POTASSIUM_SOLUBILIZATION	K-SOLUBILIZATION-ORGANIC_ACID_METABOLISM	K-SOLUBILISATION-FUMARIC_ACID_BIOSYNTHESIS	sdhC|frdC->PGPT0001595	1
DIRECT_EFFECTS	BIO-FERTILIZATION	POTASSIUM_SOLUBILIZATION	K-SOLUBILIZATION-ORGANIC_ACID_METABOLISM	K-SOLUBILISATION-FUMARIC_ACID_BIOSYNTHESIS	sdhD|frdD->PGPT0001590	1
DIRECT_EFFECTS	BIO-FERTILIZATION	POTASSIUM_SOLUBILIZATION	K-SOLUBILIZATION-ORGANIC_ACID_METABOLISM	K-SOLUBILISATION-FUMARIC_ACID_BIOSYNTHESIS	ycgM->PGPT0001625	1
DIRECT_EFFECTS	BIO-FERTILIZATION	POTASSIUM_SOLUBILIZATION	K-SOLUBILIZATION-ORGANIC_ACID_METABOLISM	K-SOLUBILISATION-FUMARIC_ACID_TRANSPORT	dctA->PGPT0001450	3
DIRECT_EFFECTS	BIO-FERTILIZATION	POTASSIUM_SOLUBILIZATION	K-SOLUBILIZATION-ORGANIC_ACID_METABOLISM	K-SOLUBILISATION-GALACTONIC_ACID_TRANSPORT	dgoT->PGPT0002190	2
DIRECT_EFFECTS	BIO-FERTILIZATION	POTASSIUM_SOLUBILIZATION	K-SOLUBILIZATION-ORGANIC_ACID_METABOLISM	K-SOLUBILISATION-GLUCONIC_ACID-PQQ_PATHWAY	argD|pqqI->PGPT0014253	3
DIRECT_EFFECTS	BIO-FERTILIZATION	POTASSIUM_SOLUBILIZATION	K-SOLUBILIZATION-ORGANIC_ACID_METABOLISM	K-SOLUBILISATION-GLUCONIC_ACID-PQQ_PATHWAY	pqqB|pqqG->PGPT0001250	2
DIRECT_EFFECTS	BIO-FERTILIZATION	POTASSIUM_SOLUBILIZATION	K-SOLUBILIZATION-ORGANIC_ACID_METABOLISM	K-SOLUBILISATION-GLUCONIC_ACID-PQQ_PATHWAY	pqqC->PGPT0001255	2
DIRECT_EFFECTS	BIO-FERTILIZATION	POTASSIUM_SOLUBILIZATION	K-SOLUBILIZATION-ORGANIC_ACID_METABOLISM	K-SOLUBILISATION-GLUCONIC_ACID-PQQ_PATHWAY	pqqD->PGPT0001260	1
DIRECT_EFFECTS	BIO-FERTILIZATION	POTASSIUM_SOLUBILIZATION	K-SOLUBILIZATION-ORGANIC_ACID_METABOLISM	K-SOLUBILISATION-GLUCONIC_ACID-PQQ_PATHWAY	pqqE->PGPT0001265	2
DIRECT_EFFECTS	BIO-FERTILIZATION	POTASSIUM_SOLUBILIZATION	K-SOLUBILIZATION-ORGANIC_ACID_METABOLISM	K-SOLUBILISATION-GLUCONIC_ACID-PQQ_PATHWAY	pqqF->PGPT0001270	1
DIRECT_EFFECTS	BIO-FERTILIZATION	POTASSIUM_SOLUBILIZATION	K-SOLUBILIZATION-ORGANIC_ACID_METABOLISM	K-SOLUBILISATION-GLUCONIC_ACID-PQQ_PATHWAY	pqqL|yddC->PGPT0001280	2
DIRECT_EFFECTS	BIO-FERTILIZATION	POTASSIUM_SOLUBILIZATION	K-SOLUBILIZATION-ORGANIC_ACID_METABOLISM	K-SOLUBILISATION-GLUCONIC_ACID_TRANSPORT	TC_GNTP->PGPT0001340	3
DIRECT_EFFECTS	BIO-FERTILIZATION	POTASSIUM_SOLUBILIZATION	K-SOLUBILIZATION-ORGANIC_ACID_METABOLISM	K-SOLUBILISATION-GLYCOLIC_ACID_TRANSPORT	glcA->PGPT0001740	1
DIRECT_EFFECTS	BIO-FERTILIZATION	POTASSIUM_SOLUBILIZATION	K-SOLUBILIZATION-ORGANIC_ACID_METABOLISM	K-SOLUBILISATION-GLYOXYLIC_ACID_BIOSYNTHESIS	aceA->PGPT0001550	1
DIRECT_EFFECTS	BIO-FERTILIZATION	POTASSIUM_SOLUBILIZATION	K-SOLUBILIZATION-ORGANIC_ACID_METABOLISM	K-SOLUBILISATION-KETO-GLUCONATE_BIOSYNTHESIS	2_ketogluconate_reductase->PGPT0001315	1
DIRECT_EFFECTS	BIO-FERTILIZATION	POTASSIUM_SOLUBILIZATION	K-SOLUBILIZATION-ORGANIC_ACID_METABOLISM	K-SOLUBILISATION-KETO-GLUCONATE_BIOSYNTHESIS	dkgB->PGPT0001325	1
DIRECT_EFFECTS	BIO-FERTILIZATION	POTASSIUM_SOLUBILIZATION	K-SOLUBILIZATION-ORGANIC_ACID_METABOLISM	K-SOLUBILISATION-KETO-GLUCONATE_BIOSYNTHESIS	ghrB->PGPT0001310	2
DIRECT_EFFECTS	BIO-FERTILIZATION	POTASSIUM_SOLUBILIZATION	K-SOLUBILIZATION-ORGANIC_ACID_METABOLISM	K-SOLUBILISATION-KETO-|OXOGLUTARATE_TRANSPORT	kgtP->PGPT0001525	2
DIRECT_EFFECTS	BIO-FERTILIZATION	POTASSIUM_SOLUBILIZATION	K-SOLUBILIZATION-ORGANIC_ACID_METABOLISM	K-SOLUBILISATION-KETOGLUTARIC_ACID_BIOSYNTHESIS	icd->PGPT0001170	1
DIRECT_EFFECTS	BIO-FERTILIZATION	POTASSIUM_SOLUBILIZATION	K-SOLUBILIZATION-ORGANIC_ACID_METABOLISM	K-SOLUBILISATION-LACTIC_ACID_BIOSYNTHESIS	gloB|gloC->PGPT0001770	3
DIRECT_EFFECTS	BIO-FERTILIZATION	POTASSIUM_SOLUBILIZATION	K-SOLUBILIZATION-ORGANIC_ACID_METABOLISM	K-SOLUBILISATION-LACTIC_ACID_BIOSYNTHESIS	ldhA->PGPT0001755	1
DIRECT_EFFECTS	BIO-FERTILIZATION	POTASSIUM_SOLUBILIZATION	K-SOLUBILIZATION-ORGANIC_ACID_METABOLISM	K-SOLUBILISATION-LACTIC_ACID_BIOSYNTHESIS	lra6->PGPT0001745	2
DIRECT_EFFECTS	BIO-FERTILIZATION	POTASSIUM_SOLUBILIZATION	K-SOLUBILIZATION-ORGANIC_ACID_METABOLISM	K-SOLUBILISATION-LACTIC_ACID_BIOSYNTHESIS	mgsA->PGPT0001780	1
DIRECT_EFFECTS	BIO-FERTILIZATION	POTASSIUM_SOLUBILIZATION	K-SOLUBILIZATION-ORGANIC_ACID_METABOLISM	K-SOLUBILISATION-LACTIC_ACID_TRANSPORT	lctP->PGPT0001800	1
DIRECT_EFFECTS	BIO-FERTILIZATION	POTASSIUM_SOLUBILIZATION	K-SOLUBILIZATION-ORGANIC_ACID_METABOLISM	K-SOLUBILISATION-MALIC_ACID_BIOSYNTHESIS	fumA|fumB->PGPT0001635	1
DIRECT_EFFECTS	BIO-FERTILIZATION	POTASSIUM_SOLUBILIZATION	K-SOLUBILIZATION-ORGANIC_ACID_METABOLISM	K-SOLUBILISATION-MALIC_ACID_BIOSYNTHESIS	fumC->PGPT0001650	1
DIRECT_EFFECTS	BIO-FERTILIZATION	POTASSIUM_SOLUBILIZATION	K-SOLUBILIZATION-ORGANIC_ACID_METABOLISM	K-SOLUBILISATION-MALIC_ACID_BIOSYNTHESIS	maeB->PGPT0001685	1
DIRECT_EFFECTS	BIO-FERTILIZATION	POTASSIUM_SOLUBILIZATION	K-SOLUBILIZATION-ORGANIC_ACID_METABOLISM	K-SOLUBILISATION-MALIC_ACID_BIOSYNTHESIS	mqo->PGPT0001440	3
DIRECT_EFFECTS	BIO-FERTILIZATION	POTASSIUM_SOLUBILIZATION	K-SOLUBILIZATION-ORGANIC_ACID_METABOLISM	K-SOLUBILISATION-MALIC_ACID_TRANSPORT	dctA->PGPT0001450	3
DIRECT_EFFECTS	BIO-FERTILIZATION	POTASSIUM_SOLUBILIZATION	K-SOLUBILIZATION-ORGANIC_ACID_METABOLISM	K-SOLUBILISATION-MALONIC_ACID_BIOSYNTHESIS	accA->PGPT0001695	1
DIRECT_EFFECTS	BIO-FERTILIZATION	POTASSIUM_SOLUBILIZATION	K-SOLUBILIZATION-ORGANIC_ACID_METABOLISM	K-SOLUBILISATION-MALONIC_ACID_BIOSYNTHESIS	accB|bccP->PGPT0001700	1
DIRECT_EFFECTS	BIO-FERTILIZATION	POTASSIUM_SOLUBILIZATION	K-SOLUBILIZATION-ORGANIC_ACID_METABOLISM	K-SOLUBILISATION-MALONIC_ACID_BIOSYNTHESIS	accC->PGPT0001705	1
DIRECT_EFFECTS	BIO-FERTILIZATION	POTASSIUM_SOLUBILIZATION	K-SOLUBILIZATION-ORGANIC_ACID_METABOLISM	K-SOLUBILISATION-MALONIC_ACID_BIOSYNTHESIS	accD->PGPT0001710	1
DIRECT_EFFECTS	BIO-FERTILIZATION	POTASSIUM_SOLUBILIZATION	K-SOLUBILIZATION-ORGANIC_ACID_METABOLISM	K-SOLUBILISATION-MALONIC_ACID_BIOSYNTHESIS	mdcR->PGPT0001715	1
DIRECT_EFFECTS	BIO-FERTILIZATION	POTASSIUM_SOLUBILIZATION	K-SOLUBILIZATION-ORGANIC_ACID_METABOLISM	K-SOLUBILISATION-OXALACETIC_ACID_BIOSYNTHESIS	aceB|glcB->PGPT0001445	1
DIRECT_EFFECTS	BIO-FERTILIZATION	POTASSIUM_SOLUBILIZATION	K-SOLUBILIZATION-ORGANIC_ACID_METABOLISM	K-SOLUBILISATION-OXALACETIC_ACID_BIOSYNTHESIS	mqo->PGPT0001440	3
DIRECT_EFFECTS	BIO-FERTILIZATION	POTASSIUM_SOLUBILIZATION	K-SOLUBILIZATION-ORGANIC_ACID_METABOLISM	K-SOLUBILISATION-OXALACETIC_ACID_BIOSYNTHESIS	pckA->PGPT0001405	1
DIRECT_EFFECTS	BIO-FERTILIZATION	POTASSIUM_SOLUBILIZATION	K-SOLUBILIZATION-ORGANIC_ACID_METABOLISM	K-SOLUBILISATION-OXALACETIC_ACID_BIOSYNTHESIS	pycA->PGPT0001425	1
DIRECT_EFFECTS	BIO-FERTILIZATION	POTASSIUM_SOLUBILIZATION	K-SOLUBILIZATION-ORGANIC_ACID_METABOLISM	K-SOLUBILISATION-OXALACETIC_ACID_BIOSYNTHESIS	pycB->PGPT0001430	1
DIRECT_EFFECTS	BIO-FERTILIZATION	POTASSIUM_SOLUBILIZATION	K-SOLUBILIZATION-ORGANIC_ACID_METABOLISM	K-SOLUBILISATION-OXALACETIC_ACID_TRANSPORT	dctA->PGPT0001450	3
DIRECT_EFFECTS	BIO-FERTILIZATION	POTASSIUM_SOLUBILIZATION	K-SOLUBILIZATION-ORGANIC_ACID_METABOLISM	K-SOLUBILISATION-PROPIONIC_ACID_BIOSYNTHESIS	acs->PGPT0002265	5
DIRECT_EFFECTS	BIO-FERTILIZATION	POTASSIUM_SOLUBILIZATION	K-SOLUBILIZATION-ORGANIC_ACID_METABOLISM	K-SOLUBILISATION-PROPIONIC_ACID_BIOSYNTHESIS	acuI|yhdH->PGPT0002275	1
DIRECT_EFFECTS	BIO-FERTILIZATION	POTASSIUM_SOLUBILIZATION	K-SOLUBILIZATION-ORGANIC_ACID_METABOLISM	K-SOLUBILISATION-PROPIONIC_ACID_BIOSYNTHESIS	bcd->PGPT0002285	6
DIRECT_EFFECTS	BIO-FERTILIZATION	POTASSIUM_SOLUBILIZATION	K-SOLUBILIZATION-ORGANIC_ACID_METABOLISM	K-SOLUBILISATION-PROPIONIC_ACID_BIOSYNTHESIS	mmsA|iolA->PGPT0002295	3
DIRECT_EFFECTS	BIO-FERTILIZATION	POTASSIUM_SOLUBILIZATION	K-SOLUBILIZATION-ORGANIC_ACID_METABOLISM	K-SOLUBILISATION-PROPIONIC_ACID_BIOSYNTHESIS	pta->PGPT0001370	1
DIRECT_EFFECTS	BIO-FERTILIZATION	POTASSIUM_SOLUBILIZATION	K-SOLUBILIZATION-ORGANIC_ACID_METABOLISM	K-SOLUBILISATION-PYRUVIC_ACID_BIOSYNTHESIS	alaA->PGPT0001880	1
DIRECT_EFFECTS	BIO-FERTILIZATION	POTASSIUM_SOLUBILIZATION	K-SOLUBILIZATION-ORGANIC_ACID_METABOLISM	K-SOLUBILISATION-PYRUVIC_ACID_BIOSYNTHESIS	bcpA->PGPT0001930	1
DIRECT_EFFECTS	BIO-FERTILIZATION	POTASSIUM_SOLUBILIZATION	K-SOLUBILIZATION-ORGANIC_ACID_METABOLISM	K-SOLUBILISATION-PYRUVIC_ACID_BIOSYNTHESIS	cuyA->PGPT0002000	2
DIRECT_EFFECTS	BIO-FERTILIZATION	POTASSIUM_SOLUBILIZATION	K-SOLUBILIZATION-ORGANIC_ACID_METABOLISM	K-SOLUBILISATION-PYRUVIC_ACID_BIOSYNTHESIS	dapA|mosA->PGPT0002080	5
DIRECT_EFFECTS	BIO-FERTILIZATION	POTASSIUM_SOLUBILIZATION	K-SOLUBILIZATION-ORGANIC_ACID_METABOLISM	K-SOLUBILISATION-PYRUVIC_ACID_BIOSYNTHESIS	dld->PGPT0001890	2
DIRECT_EFFECTS	BIO-FERTILIZATION	POTASSIUM_SOLUBILIZATION	K-SOLUBILIZATION-ORGANIC_ACID_METABOLISM	K-SOLUBILISATION-PYRUVIC_ACID_BIOSYNTHESIS	eda->PGPT0002060	1
DIRECT_EFFECTS	BIO-FERTILIZATION	POTASSIUM_SOLUBILIZATION	K-SOLUBILIZATION-ORGANIC_ACID_METABOLISM	K-SOLUBILISATION-PYRUVIC_ACID_BIOSYNTHESIS	hpaF->PGPT0001630	1
DIRECT_EFFECTS	BIO-FERTILIZATION	POTASSIUM_SOLUBILIZATION	K-SOLUBILIZATION-ORGANIC_ACID_METABOLISM	K-SOLUBILISATION-PYRUVIC_ACID_BIOSYNTHESIS	ilvA|tdcB->PGPT0001960	3
DIRECT_EFFECTS	BIO-FERTILIZATION	POTASSIUM_SOLUBILIZATION	K-SOLUBILIZATION-ORGANIC_ACID_METABOLISM	K-SOLUBILISATION-PYRUVIC_ACID_BIOSYNTHESIS	ldhA->PGPT0001755	1
DIRECT_EFFECTS	BIO-FERTILIZATION	POTASSIUM_SOLUBILIZATION	K-SOLUBILIZATION-ORGANIC_ACID_METABOLISM	K-SOLUBILISATION-PYRUVIC_ACID_BIOSYNTHESIS	maeB->PGPT0001685	1
DIRECT_EFFECTS	BIO-FERTILIZATION	POTASSIUM_SOLUBILIZATION	K-SOLUBILIZATION-ORGANIC_ACID_METABOLISM	K-SOLUBILISATION-PYRUVIC_ACID_BIOSYNTHESIS	mccB->PGPT0001985	1
DIRECT_EFFECTS	BIO-FERTILIZATION	POTASSIUM_SOLUBILIZATION	K-SOLUBILIZATION-ORGANIC_ACID_METABOLISM	K-SOLUBILISATION-PYRUVIC_ACID_BIOSYNTHESIS	metB|met|cysA->PGPT0001980	1
DIRECT_EFFECTS	BIO-FERTILIZATION	POTASSIUM_SOLUBILIZATION	K-SOLUBILIZATION-ORGANIC_ACID_METABOLISM	K-SOLUBILISATION-PYRUVIC_ACID_BIOSYNTHESIS	metC->PGPT0001995	3
DIRECT_EFFECTS	BIO-FERTILIZATION	POTASSIUM_SOLUBILIZATION	K-SOLUBILIZATION-ORGANIC_ACID_METABOLISM	K-SOLUBILISATION-PYRUVIC_ACID_BIOSYNTHESIS	nagK->PGPT0001620	1
DIRECT_EFFECTS	BIO-FERTILIZATION	POTASSIUM_SOLUBILIZATION	K-SOLUBILIZATION-ORGANIC_ACID_METABOLISM	K-SOLUBILISATION-PYRUVIC_ACID_BIOSYNTHESIS	patB|malY->PGPT0001990	1
DIRECT_EFFECTS	BIO-FERTILIZATION	POTASSIUM_SOLUBILIZATION	K-SOLUBILIZATION-ORGANIC_ACID_METABOLISM	K-SOLUBILISATION-PYRUVIC_ACID_BIOSYNTHESIS	pps|ppsA->PGPT0002035	1
DIRECT_EFFECTS	BIO-FERTILIZATION	POTASSIUM_SOLUBILIZATION	K-SOLUBILIZATION-ORGANIC_ACID_METABOLISM	K-SOLUBILISATION-PYRUVIC_ACID_BIOSYNTHESIS	ptsP->PGPT0002030	1
DIRECT_EFFECTS	BIO-FERTILIZATION	POTASSIUM_SOLUBILIZATION	K-SOLUBILIZATION-ORGANIC_ACID_METABOLISM	K-SOLUBILISATION-PYRUVIC_ACID_BIOSYNTHESIS	pyk->PGPT0002020	2
DIRECT_EFFECTS	BIO-FERTILIZATION	POTASSIUM_SOLUBILIZATION	K-SOLUBILIZATION-ORGANIC_ACID_METABOLISM	K-SOLUBILISATION-PYRUVIC_ACID_BIOSYNTHESIS	sdaA|sdaB|tdcG->PGPT0001975	3
DIRECT_EFFECTS	BIO-FERTILIZATION	POTASSIUM_SOLUBILIZATION	K-SOLUBILIZATION-ORGANIC_ACID_METABOLISM	K-SOLUBILISATION-PYRUVIC_ACID_BIOSYNTHESIS	sds->PGPT0001965	1
DIRECT_EFFECTS	BIO-FERTILIZATION	POTASSIUM_SOLUBILIZATION	K-SOLUBILIZATION-ORGANIC_ACID_METABOLISM	K-SOLUBILISATION-PYRUVIC_ACID_BIOSYNTHESIS	sseA->PGPT0002045	2
DIRECT_EFFECTS	BIO-FERTILIZATION	POTASSIUM_SOLUBILIZATION	K-SOLUBILIZATION-ORGANIC_ACID_METABOLISM	K-SOLUBILISATION-PYRUVIC_ACID_BIOSYNTHESIS	ttuC|dmlA->PGPT0001905	2
DIRECT_EFFECTS	BIO-FERTILIZATION	POTASSIUM_SOLUBILIZATION	K-SOLUBILIZATION-ORGANIC_ACID_METABOLISM	K-SOLUBILISATION-PYRUVIC_ACID_BIOSYNTHESIS	ycgM->PGPT0001625	1
DIRECT_EFFECTS	BIO-FERTILIZATION	POTASSIUM_SOLUBILIZATION	K-SOLUBILIZATION-ORGANIC_ACID_METABOLISM	K-SOLUBILISATION-SUCCINIC_ACID_ACID_BIOSYNTHESIS	aarC|cat1->PGPT0001545	1
DIRECT_EFFECTS	BIO-FERTILIZATION	POTASSIUM_SOLUBILIZATION	K-SOLUBILIZATION-ORGANIC_ACID_METABOLISM	K-SOLUBILISATION-SUCCINIC_ACID_ACID_BIOSYNTHESIS	aceA->PGPT0001550	1
DIRECT_EFFECTS	BIO-FERTILIZATION	POTASSIUM_SOLUBILIZATION	K-SOLUBILIZATION-ORGANIC_ACID_METABOLISM	K-SOLUBILISATION-SUCCINIC_ACID_ACID_BIOSYNTHESIS	frdA->PGPT0001115	2
DIRECT_EFFECTS	BIO-FERTILIZATION	POTASSIUM_SOLUBILIZATION	K-SOLUBILIZATION-ORGANIC_ACID_METABOLISM	K-SOLUBILISATION-SUCCINIC_ACID_ACID_BIOSYNTHESIS	gabD->PGPT0001580	4
DIRECT_EFFECTS	BIO-FERTILIZATION	POTASSIUM_SOLUBILIZATION	K-SOLUBILIZATION-ORGANIC_ACID_METABOLISM	K-SOLUBILISATION-SUCCINIC_ACID_ACID_BIOSYNTHESIS	hpaI|hpcH->PGPT0001575	1
DIRECT_EFFECTS	BIO-FERTILIZATION	POTASSIUM_SOLUBILIZATION	K-SOLUBILIZATION-ORGANIC_ACID_METABOLISM	K-SOLUBILISATION-SUCCINIC_ACID_ACID_BIOSYNTHESIS	icd->PGPT0001170	1
DIRECT_EFFECTS	BIO-FERTILIZATION	POTASSIUM_SOLUBILIZATION	K-SOLUBILIZATION-ORGANIC_ACID_METABOLISM	K-SOLUBILISATION-SUCCINIC_ACID_ACID_BIOSYNTHESIS	pcaF->PGPT0001570	1
DIRECT_EFFECTS	BIO-FERTILIZATION	POTASSIUM_SOLUBILIZATION	K-SOLUBILIZATION-ORGANIC_ACID_METABOLISM	K-SOLUBILISATION-SUCCINIC_ACID_ACID_BIOSYNTHESIS	prpB->PGPT0001555	3
DIRECT_EFFECTS	BIO-FERTILIZATION	POTASSIUM_SOLUBILIZATION	K-SOLUBILIZATION-ORGANIC_ACID_METABOLISM	K-SOLUBILISATION-SUCCINIC_ACID_ACID_BIOSYNTHESIS	sucA->PGPT0001530	1
DIRECT_EFFECTS	BIO-FERTILIZATION	POTASSIUM_SOLUBILIZATION	K-SOLUBILIZATION-ORGANIC_ACID_METABOLISM	K-SOLUBILISATION-SUCCINIC_ACID_ACID_BIOSYNTHESIS	sucB->PGPT0001535	1
DIRECT_EFFECTS	BIO-FERTILIZATION	POTASSIUM_SOLUBILIZATION	K-SOLUBILIZATION-ORGANIC_ACID_METABOLISM	K-SOLUBILISATION-SUCCINIC_ACID_ACID_BIOSYNTHESIS	sucD->PGPT0001540	1
DIRECT_EFFECTS	BIO-FERTILIZATION	POTASSIUM_SOLUBILIZATION	K-SOLUBILIZATION-ORGANIC_ACID_METABOLISM	K-SOLUBILISATION-SUCCINIC_ACID_ACID_TRANSPORT	dctA->PGPT0001450	3
DIRECT_EFFECTS	BIO-FERTILIZATION	POTASSIUM_SOLUBILIZATION	K-SOLUBILIZATION-ORGANIC_ACID_METABOLISM	K-SOLUBILISATION-TARTARIC_ACID_BIOSYNTHESIS	ttuC|dmlA->PGPT0001905	2
DIRECT_EFFECTS	BIO-FERTILIZATION	POTASSIUM_SOLUBILIZATION	K-SOLUBILIZATION-ORGANIC_ACID_METABOLISM	K-SOLUBILISATION-TARTARIC_ACID_TRANSPORT	dctA->PGPT0001450	3
DIRECT_EFFECTS	BIO-FERTILIZATION	POTASSIUM_SOLUBILIZATION	K-SOLUBILIZATION-ORGANIC_ACID_METABOLISM	K-SOLUBILISATION-VALERIC_ACID_BIOSYNTHESIS	alaA->PGPT0001880	1
DIRECT_EFFECTS	BIO-FERTILIZATION	POTASSIUM_SOLUBILIZATION	K-SOLUBILIZATION-ORGANIC_ACID_METABOLISM	K-SOLUBILISATION-VALERIC_ACID_BIOSYNTHESIS	fadB->PGPT0001865	1
DIRECT_EFFECTS	BIO-FERTILIZATION	POTASSIUM_SOLUBILIZATION	K-SOLUBILIZATION-ORGANIC_ACID_METABOLISM	K-SOLUBILISATION-VALERIC_ACID_BIOSYNTHESIS	fadJ->PGPT0001870	1
DIRECT_EFFECTS	BIO-FERTILIZATION	POTASSIUM_SOLUBILIZATION	K-SOLUBILIZATION-ORGANIC_ACID_METABOLISM	K-SOLUBILISATION-VALERIC_ACID_BIOSYNTHESIS	ilvD->PGPT0001875	1
DIRECT_EFFECTS	BIO-FERTILIZATION	POTASSIUM_SOLUBILIZATION	K-SOLUBILIZATION-ORGANIC_ACID_METABOLISM	K-SOLUBILISATION-VALERIC_ACID_BIOSYNTHESIS	paaF|echA->PGPT0001860	8
DIRECT_EFFECTS	BIO-FERTILIZATION	POTASSIUM_SOLUBILIZATION	K-SOLUBILIZATION-ORGANIC_ACID_METABOLISM	K-SOLUBILISATION_D_GLUCONATE_BIOSYNTHESIS	gnl->PGPT0001285	1
DIRECT_EFFECTS	BIO-FERTILIZATION	POTASSIUM_SOLUBILIZATION	K-SOLUBILIZATION-POTASSIUM_TRANSPORT	K-SOLUBILIZATION-KDP-UPTAKE_SYSTEM	kdpA->PGPT0002740	1
DIRECT_EFFECTS	BIO-FERTILIZATION	POTASSIUM_SOLUBILIZATION	K-SOLUBILIZATION-POTASSIUM_TRANSPORT	K-SOLUBILIZATION-KDP-UPTAKE_SYSTEM	kdpB->PGPT0002745	1
DIRECT_EFFECTS	BIO-FERTILIZATION	POTASSIUM_SOLUBILIZATION	K-SOLUBILIZATION-POTASSIUM_TRANSPORT	K-SOLUBILIZATION-KDP-UPTAKE_SYSTEM	kdpC->PGPT0002750	1
DIRECT_EFFECTS	BIO-FERTILIZATION	POTASSIUM_SOLUBILIZATION	K-SOLUBILIZATION-POTASSIUM_TRANSPORT	K-SOLUBILIZATION-KDP-UPTAKE_SYSTEM	kdpD->PGPT0002755	1
DIRECT_EFFECTS	BIO-FERTILIZATION	POTASSIUM_SOLUBILIZATION	K-SOLUBILIZATION-POTASSIUM_TRANSPORT	K-SOLUBILIZATION-KDP-UPTAKE_SYSTEM	kdpE->PGPT0002760	1
DIRECT_EFFECTS	BIO-FERTILIZATION	POTASSIUM_SOLUBILIZATION	K-SOLUBILIZATION-POTASSIUM_TRANSPORT	K-SOLUBILIZATION-KDP-UPTAKE_SYSTEM	kdpF->PGPT0002765	1
DIRECT_EFFECTS	BIO-FERTILIZATION	POTASSIUM_SOLUBILIZATION	K-SOLUBILIZATION-POTASSIUM_TRANSPORT	K-SOLUBILIZATION-TRK-UPTAKE_SYSTEM	kch|trkA|mthK|pch->PGPT0002715	3
DIRECT_EFFECTS	BIO-FERTILIZATION	POTASSIUM_SOLUBILIZATION	K-SOLUBILIZATION-POTASSIUM_TRANSPORT	K-SOLUBILIZATION-TRK-UPTAKE_SYSTEM	trkA|ktrA->PGPT0002710	1
DIRECT_EFFECTS	BIO-FERTILIZATION	POTASSIUM_SOLUBILIZATION	K-SOLUBILIZATION-POTASSIUM_TRANSPORT	K-SOLUBILIZATION-TRK-UPTAKE_SYSTEM	trkD|kup->PGPT0002720	2
DIRECT_EFFECTS	BIO-FERTILIZATION	POTASSIUM_SOLUBILIZATION	K-SOLUBILIZATION-POTASSIUM_TRANSPORT	K-SOLUBILIZATION-TRK-UPTAKE_SYSTEM	trkG|trkH|ktrB->PGPT0002735	1
DIRECT_EFFECTS	BIO-FERTILIZATION	SULFUR_ASSIMILATION|MINERALIZATION	S-ASSSIMILATION-SULFUR_METABOLISM	S-METABOLISM-ALKANESULFONATE_DEGRADATION	ssuD->PGPT0003040	7
DIRECT_EFFECTS	BIO-FERTILIZATION	SULFUR_ASSIMILATION|MINERALIZATION	S-ASSSIMILATION-SULFUR_METABOLISM	S-METABOLISM-ALKANESULFONATE_DEGRADATION	ssuE->PGPT0003045	1
DIRECT_EFFECTS	BIO-FERTILIZATION	SULFUR_ASSIMILATION|MINERALIZATION	S-ASSSIMILATION-SULFUR_METABOLISM	S-METABOLISM-ALKANESULFONATE_TRANSPORT	ssuA->PGPT0003025	9
DIRECT_EFFECTS	BIO-FERTILIZATION	SULFUR_ASSIMILATION|MINERALIZATION	S-ASSSIMILATION-SULFUR_METABOLISM	S-METABOLISM-ALKANESULFONATE_TRANSPORT	ssuB->PGPT0003030	3
DIRECT_EFFECTS	BIO-FERTILIZATION	SULFUR_ASSIMILATION|MINERALIZATION	S-ASSSIMILATION-SULFUR_METABOLISM	S-METABOLISM-ALKANESULFONATE_TRANSPORT	ssuC->PGPT0003035	3
DIRECT_EFFECTS	BIO-FERTILIZATION	SULFUR_ASSIMILATION|MINERALIZATION	S-ASSSIMILATION-SULFUR_METABOLISM	S-METABOLISM-DMS_DEGRADATION	dmdB->PGPT0002895	1
DIRECT_EFFECTS	BIO-FERTILIZATION	SULFUR_ASSIMILATION|MINERALIZATION	S-ASSSIMILATION-SULFUR_METABOLISM	S-METABOLISM-SULFATE_REDUCTION	cysC->PGPT0002780	2
DIRECT_EFFECTS	BIO-FERTILIZATION	SULFUR_ASSIMILATION|MINERALIZATION	S-ASSSIMILATION-SULFUR_METABOLISM	S-METABOLISM-SULFATE_REDUCTION	cysD->PGPT0002405	1
DIRECT_EFFECTS	BIO-FERTILIZATION	SULFUR_ASSIMILATION|MINERALIZATION	S-ASSSIMILATION-SULFUR_METABOLISM	S-METABOLISM-SULFATE_REDUCTION	cysH->PGPT0002785	1
DIRECT_EFFECTS	BIO-FERTILIZATION	SULFUR_ASSIMILATION|MINERALIZATION	S-ASSSIMILATION-SULFUR_METABOLISM	S-METABOLISM-SULFATE_REDUCTION	cysI->PGPT0002790	2
DIRECT_EFFECTS	BIO-FERTILIZATION	SULFUR_ASSIMILATION|MINERALIZATION	S-ASSSIMILATION-SULFUR_METABOLISM	S-METABOLISM-SULFATE_REDUCTION	cysJ->PGPT0002795	3
DIRECT_EFFECTS	BIO-FERTILIZATION	SULFUR_ASSIMILATION|MINERALIZATION	S-ASSSIMILATION-SULFUR_METABOLISM	S-METABOLISM-SULFATE_REDUCTION	cysK->PGPT0002810	2
DIRECT_EFFECTS	BIO-FERTILIZATION	SULFUR_ASSIMILATION|MINERALIZATION	S-ASSSIMILATION-SULFUR_METABOLISM	S-METABOLISM-SULFATE_REDUCTION	cysM->PGPT0002820	1
DIRECT_EFFECTS	BIO-FERTILIZATION	SULFUR_ASSIMILATION|MINERALIZATION	S-ASSSIMILATION-SULFUR_METABOLISM	S-METABOLISM-SULFATE_REDUCTION	cysNC->PGPT0002395	1
DIRECT_EFFECTS	BIO-FERTILIZATION	SULFUR_ASSIMILATION|MINERALIZATION	S-ASSSIMILATION-SULFUR_METABOLISM	S-METABOLISM-SULFATE_TRANSPORT	TC_SULP->PGPT0003020	3
DIRECT_EFFECTS	BIO-FERTILIZATION	SULFUR_ASSIMILATION|MINERALIZATION	S-ASSSIMILATION-SULFUR_METABOLISM	S-METABOLISM-SULFATE_TRANSPORT	cysA->PGPT0002990	1
DIRECT_EFFECTS	BIO-FERTILIZATION	SULFUR_ASSIMILATION|MINERALIZATION	S-ASSSIMILATION-SULFUR_METABOLISM	S-METABOLISM-SULFATE_TRANSPORT	cysP|ylnA->PGPT0002995	1
DIRECT_EFFECTS	BIO-FERTILIZATION	SULFUR_ASSIMILATION|MINERALIZATION	S-ASSSIMILATION-SULFUR_METABOLISM	S-METABOLISM-SULFATE_TRANSPORT	cysT|cysU->PGPT0003000	1
DIRECT_EFFECTS	BIO-FERTILIZATION	SULFUR_ASSIMILATION|MINERALIZATION	S-ASSSIMILATION-SULFUR_METABOLISM	S-METABOLISM-SULFATE_TRANSPORT	cysW->PGPT0003005	1
DIRECT_EFFECTS	BIO-FERTILIZATION	SULFUR_ASSIMILATION|MINERALIZATION	S-ASSSIMILATION-SULFUR_METABOLISM	S-METABOLISM-SULFATE_TRANSPORT	cysZ->PGPT0003010	1
DIRECT_EFFECTS	BIO-FERTILIZATION	SULFUR_ASSIMILATION|MINERALIZATION	S-ASSSIMILATION-SULFUR_METABOLISM	S-METABOLISM-SULFATE_TRANSPORT	sbp->PGPT0003015	1
DIRECT_EFFECTS	BIO-FERTILIZATION	SULFUR_ASSIMILATION|MINERALIZATION	S-ASSSIMILATION-SULFUR_METABOLISM	S-METABOLISM-SULFIDE_DEGRADATION	metB|met|cysA->PGPT0001980	1
DIRECT_EFFECTS	BIO-FERTILIZATION	SULFUR_ASSIMILATION|MINERALIZATION	S-ASSSIMILATION-SULFUR_METABOLISM	S-METABOLISM-SULFUR_HOMEOSTASIS	nifS|iscS->PGPT0000065	2
DIRECT_EFFECTS	BIO-FERTILIZATION	SULFUR_ASSIMILATION|MINERALIZATION	S-ASSSIMILATION-SULFUR_METABOLISM	S-METABOLISM-SULFUR_HOMEOSTASIS	sseA->PGPT0002045	2
DIRECT_EFFECTS	BIO-FERTILIZATION	SULFUR_ASSIMILATION|MINERALIZATION	S-ASSSIMILATION-SULFUR_METABOLISM	S-METABOLISM-SULFUR_REGULATION	cysB->PGPT0002965	1
DIRECT_EFFECTS	BIO-FERTILIZATION	SULFUR_ASSIMILATION|MINERALIZATION	S-ASSSIMILATION-SULFUR_METABOLISM	S-METABOLISM-SULFUR_REGULATION	cysQ->PGPT0002975	1
DIRECT_EFFECTS	BIO-FERTILIZATION	SULFUR_ASSIMILATION|MINERALIZATION	S-ASSSIMILATION-SULFUR_METABOLISM	S-METABOLISM-SULFUR_REGULATION	cysS->PGPT0002985	1
DIRECT_EFFECTS	BIO-FERTILIZATION	SULFUR_ASSIMILATION|MINERALIZATION	S-ASSSIMILATION-SULFUR_METABOLISM	S-METABOLISM-TAURINE_DEGRADATION	ggt->PGPT0002935	3
DIRECT_EFFECTS	BIO-FERTILIZATION	SULFUR_ASSIMILATION|MINERALIZATION	S-ASSSIMILATION-SULFUR_METABOLISM	S-METABOLISM-TAURINE_TRANSPORT	tauA->PGPT0002945	1
DIRECT_EFFECTS	BIO-FERTILIZATION	SULFUR_ASSIMILATION|MINERALIZATION	S-ASSSIMILATION-SULFUR_METABOLISM	S-METABOLISM-TAURINE_TRANSPORT	tauB->PGPT0002950	2
DIRECT_EFFECTS	BIO-FERTILIZATION	SULFUR_ASSIMILATION|MINERALIZATION	S-ASSSIMILATION-SULFUR_METABOLISM	S-METABOLISM-TAURINE_TRANSPORT	tauC->PGPT0002955	1
DIRECT_EFFECTS	BIO-FERTILIZATION	SULFUR_ASSIMILATION|MINERALIZATION	S-ASSSIMILATION-SULFUR_METABOLISM	S-METABOLISM-THIOSULFATE_DEGRADATION	glpE->PGPT0003021	1
DIRECT_EFFECTS	BIO-REMEDIATION	FLUORIDE_DETOXIFICATION	FLUORIDE_RESISTANCE	FLUORIDE_RESISTANCE-FLUORIDE_TRANSPORT	crcB->PGPT0004985	2
DIRECT_EFFECTS	BIO-REMEDIATION	HEAVY_METAL_DETOXIFICATION	HEAVY_METAL_ANTIMONY_RESISTANCE	ANTIMONY_RESISTANCE-ANTIMONY_HOMEOSTASIS	iscR->PGPT0004960	3
DIRECT_EFFECTS	BIO-REMEDIATION	HEAVY_METAL_DETOXIFICATION	HEAVY_METAL_ANTIMONY_RESISTANCE	ANTIMONY_RESISTANCE-ANTIMONY_TRANSPORT	glpF|pduF->PGPT0004760	1
DIRECT_EFFECTS	BIO-REMEDIATION	HEAVY_METAL_DETOXIFICATION	HEAVY_METAL_ANTIMONY_RESISTANCE	ANTIMONY_RESISTANCE-PUTATIVE_PST-PHO-PIT_TRANSPORT_SYSTEM	pitA|pit->PGPT0002645	1
DIRECT_EFFECTS	BIO-REMEDIATION	HEAVY_METAL_DETOXIFICATION	HEAVY_METAL_ANTIMONY_RESISTANCE	ANTIMONY_RESISTANCE-PUTATIVE_PST-PHO-PIT_TRANSPORT_SYSTEM	pstA->PGPT0002610	1
DIRECT_EFFECTS	BIO-REMEDIATION	HEAVY_METAL_DETOXIFICATION	HEAVY_METAL_ANTIMONY_RESISTANCE	ANTIMONY_RESISTANCE-PUTATIVE_PST-PHO-PIT_TRANSPORT_SYSTEM	pstB|phoT->PGPT0002615	1
DIRECT_EFFECTS	BIO-REMEDIATION	HEAVY_METAL_DETOXIFICATION	HEAVY_METAL_ANTIMONY_RESISTANCE	ANTIMONY_RESISTANCE-PUTATIVE_PST-PHO-PIT_TRANSPORT_SYSTEM	pstC|phoW->PGPT0002620	1
DIRECT_EFFECTS	BIO-REMEDIATION	HEAVY_METAL_DETOXIFICATION	HEAVY_METAL_ANTIMONY_RESISTANCE	ANTIMONY_RESISTANCE-PUTATIVE_PST-PHO-PIT_TRANSPORT_SYSTEM	pstS|phoS->PGPT0002625	2
DIRECT_EFFECTS	BIO-REMEDIATION	HEAVY_METAL_DETOXIFICATION	HEAVY_METAL_ANTIMONY_RESISTANCE	ANTIMONY_RESISTANCE_SYSTEM	arsB|arsenical_pump_membrane_protein->PGPT0004710	1
DIRECT_EFFECTS	BIO-REMEDIATION	HEAVY_METAL_DETOXIFICATION	HEAVY_METAL_ANTIMONY_RESISTANCE	ANTIMONY_RESISTANCE_SYSTEM	arsC1->PGPT0004720	2
DIRECT_EFFECTS	BIO-REMEDIATION	HEAVY_METAL_DETOXIFICATION	HEAVY_METAL_ANTIMONY_RESISTANCE	ANTIMONY_RESISTANCE_SYSTEM	arsR->PGPT0004735	2
DIRECT_EFFECTS	BIO-REMEDIATION	HEAVY_METAL_DETOXIFICATION	HEAVY_METAL_ARSENIC_RESISTANCE	ARSENIC_RESISTANCE-ARSENIC_TRANSPORT	aqpZ->PGPT0004755	1
DIRECT_EFFECTS	BIO-REMEDIATION	HEAVY_METAL_DETOXIFICATION	HEAVY_METAL_ARSENIC_RESISTANCE	ARSENIC_RESISTANCE-ARSENIC_TRANSPORT	arsJ->PGPT0004756	1
DIRECT_EFFECTS	BIO-REMEDIATION	HEAVY_METAL_DETOXIFICATION	HEAVY_METAL_ARSENIC_RESISTANCE	ARSENIC_RESISTANCE-ARSENIC_TRANSPORT	glpF|pduF->PGPT0004760	1
DIRECT_EFFECTS	BIO-REMEDIATION	HEAVY_METAL_DETOXIFICATION	HEAVY_METAL_ARSENIC_RESISTANCE	ARSENIC_RESISTANCE-ARSENITE_OXIDASE_SYSTEM_AOX	aoxS->PGPT0004750	3
DIRECT_EFFECTS	BIO-REMEDIATION	HEAVY_METAL_DETOXIFICATION	HEAVY_METAL_ARSENIC_RESISTANCE	ARSENIC_RESISTANCE-PST-PHO-PIT_TRANSPORT_SYSTEM	phoU|phoY->PGPT0002630	1
DIRECT_EFFECTS	BIO-REMEDIATION	HEAVY_METAL_DETOXIFICATION	HEAVY_METAL_ARSENIC_RESISTANCE	ARSENIC_RESISTANCE-PST-PHO-PIT_TRANSPORT_SYSTEM	pitA|pit->PGPT0002645	1
DIRECT_EFFECTS	BIO-REMEDIATION	HEAVY_METAL_DETOXIFICATION	HEAVY_METAL_ARSENIC_RESISTANCE	ARSENIC_RESISTANCE-PST-PHO-PIT_TRANSPORT_SYSTEM	pstA->PGPT0002610	1
DIRECT_EFFECTS	BIO-REMEDIATION	HEAVY_METAL_DETOXIFICATION	HEAVY_METAL_ARSENIC_RESISTANCE	ARSENIC_RESISTANCE-PST-PHO-PIT_TRANSPORT_SYSTEM	pstB|phoT->PGPT0002615	1
DIRECT_EFFECTS	BIO-REMEDIATION	HEAVY_METAL_DETOXIFICATION	HEAVY_METAL_ARSENIC_RESISTANCE	ARSENIC_RESISTANCE-PST-PHO-PIT_TRANSPORT_SYSTEM	pstC|phoW->PGPT0002620	1
DIRECT_EFFECTS	BIO-REMEDIATION	HEAVY_METAL_DETOXIFICATION	HEAVY_METAL_ARSENIC_RESISTANCE	ARSENIC_RESISTANCE-PST-PHO-PIT_TRANSPORT_SYSTEM	pstS|phoS->PGPT0002625	2
DIRECT_EFFECTS	BIO-REMEDIATION	HEAVY_METAL_DETOXIFICATION	HEAVY_METAL_ARSENIC_RESISTANCE	ARSENIC_RESISTANCE_SYSTEM	arsB|arsenical_pump_membrane_protein->PGPT0004710	1
DIRECT_EFFECTS	BIO-REMEDIATION	HEAVY_METAL_DETOXIFICATION	HEAVY_METAL_ARSENIC_RESISTANCE	ARSENIC_RESISTANCE_SYSTEM	arsC1->PGPT0004720	2
DIRECT_EFFECTS	BIO-REMEDIATION	HEAVY_METAL_DETOXIFICATION	HEAVY_METAL_ARSENIC_RESISTANCE	ARSENIC_RESISTANCE_SYSTEM	arsR->PGPT0004735	2
DIRECT_EFFECTS	BIO-REMEDIATION	HEAVY_METAL_DETOXIFICATION	HEAVY_METAL_BISMUTH_RESISTANCE	BISMUTH_RESISTANCE-BISMUTH_HOMEOSTASIS	arsR->PGPT0004735	2
DIRECT_EFFECTS	BIO-REMEDIATION	HEAVY_METAL_DETOXIFICATION	HEAVY_METAL_BISMUTH_RESISTANCE	BISMUTH_RESISTANCE-BISMUTH_HOMEOSTASIS	smtA->PGPT0004285	1
DIRECT_EFFECTS	BIO-REMEDIATION	HEAVY_METAL_DETOXIFICATION	HEAVY_METAL_CADMIUM_RESISTANCE	CADMIUM_RESISTANCE-CADMIUM_HOMEOSTASIS	smtA->PGPT0004285	1
DIRECT_EFFECTS	BIO-REMEDIATION	HEAVY_METAL_DETOXIFICATION	HEAVY_METAL_CADMIUM_RESISTANCE	CADMIUM_RESISTANCE-CADMIUM_TRANSPORT	czcD|zitB|yrdO->PGPT0004255	1
DIRECT_EFFECTS	BIO-REMEDIATION	HEAVY_METAL_DETOXIFICATION	HEAVY_METAL_CADMIUM_RESISTANCE	CADMIUM_RESISTANCE-CADMIUM_TRANSPORT	zntA|cadA->PGPT0004200	3
DIRECT_EFFECTS	BIO-REMEDIATION	HEAVY_METAL_DETOXIFICATION	HEAVY_METAL_CHROMATE_RESISTANCE	CHROMATE_RESISTANCE-CHR_TRANSPORT_SYSTEM	chrB->PGPT0004186	2
DIRECT_EFFECTS	BIO-REMEDIATION	HEAVY_METAL_DETOXIFICATION	HEAVY_METAL_CHROMATE_RESISTANCE	CHROMATE_RESISTANCE-CHR_TRANSPORT_SYSTEM	chrC|sodB|sodA->PGPT0004190	1
DIRECT_EFFECTS	BIO-REMEDIATION	HEAVY_METAL_DETOXIFICATION	HEAVY_METAL_CHROMATE_RESISTANCE	CHROMATE_RESISTANCE-CHR_TRANSPORT_SYSTEM	chrR->PGPT0004195	1
DIRECT_EFFECTS	BIO-REMEDIATION	HEAVY_METAL_DETOXIFICATION	HEAVY_METAL_COBALT_RESISTANCE	COBALT_RESISTANCE-CBI_TRANSPORT_SYSTEM	cbiL->PGPT0004690	1
DIRECT_EFFECTS	BIO-REMEDIATION	HEAVY_METAL_DETOXIFICATION	HEAVY_METAL_COBALT_RESISTANCE	COBALT_RESISTANCE-CBI_TRANSPORT_SYSTEM	cbiN->PGPT0004465	1
DIRECT_EFFECTS	BIO-REMEDIATION	HEAVY_METAL_DETOXIFICATION	HEAVY_METAL_COBALT_RESISTANCE	COBALT_RESISTANCE-COBALT_HOMEOSTASIS	cbiA->PGPT0004605	1
DIRECT_EFFECTS	BIO-REMEDIATION	HEAVY_METAL_DETOXIFICATION	HEAVY_METAL_COBALT_RESISTANCE	COBALT_RESISTANCE-COBALT_HOMEOSTASIS	cbiB|cobD->PGPT0004660	1
DIRECT_EFFECTS	BIO-REMEDIATION	HEAVY_METAL_DETOXIFICATION	HEAVY_METAL_COBALT_RESISTANCE	COBALT_RESISTANCE-COBALT_HOMEOSTASIS	cbiC->PGPT0004610	1
DIRECT_EFFECTS	BIO-REMEDIATION	HEAVY_METAL_DETOXIFICATION	HEAVY_METAL_COBALT_RESISTANCE	COBALT_RESISTANCE-COBALT_HOMEOSTASIS	cbiD->PGPT0004615	1
DIRECT_EFFECTS	BIO-REMEDIATION	HEAVY_METAL_DETOXIFICATION	HEAVY_METAL_COBALT_RESISTANCE	COBALT_RESISTANCE-COBALT_HOMEOSTASIS	cbiF->PGPT0004625	1
DIRECT_EFFECTS	BIO-REMEDIATION	HEAVY_METAL_DETOXIFICATION	HEAVY_METAL_COBALT_RESISTANCE	COBALT_RESISTANCE-COBALT_HOMEOSTASIS	cbiJ->PGPT0004640	1
DIRECT_EFFECTS	BIO-REMEDIATION	HEAVY_METAL_DETOXIFICATION	HEAVY_METAL_COBALT_RESISTANCE	COBALT_RESISTANCE-COBALT_HOMEOSTASIS	cobA|btuR->PGPT0004645	1
DIRECT_EFFECTS	BIO-REMEDIATION	HEAVY_METAL_DETOXIFICATION	HEAVY_METAL_COBALT_RESISTANCE	COBALT_RESISTANCE-COBALT_HOMEOSTASIS	cobC1|cobC->PGPT0004655	1
DIRECT_EFFECTS	BIO-REMEDIATION	HEAVY_METAL_DETOXIFICATION	HEAVY_METAL_COBALT_RESISTANCE	COBALT_RESISTANCE-COBALT_HOMEOSTASIS	cobC|phpB->PGPT0004650	1
DIRECT_EFFECTS	BIO-REMEDIATION	HEAVY_METAL_DETOXIFICATION	HEAVY_METAL_COBALT_RESISTANCE	COBALT_RESISTANCE-COBALT_HOMEOSTASIS	cobP|cobU->PGPT0004585	1
DIRECT_EFFECTS	BIO-REMEDIATION	HEAVY_METAL_DETOXIFICATION	HEAVY_METAL_COBALT_RESISTANCE	COBALT_RESISTANCE-COBALT_HOMEOSTASIS	cobQ|cbiP->PGPT0004580	1
DIRECT_EFFECTS	BIO-REMEDIATION	HEAVY_METAL_DETOXIFICATION	HEAVY_METAL_COBALT_RESISTANCE	COBALT_RESISTANCE-COBALT_HOMEOSTASIS	cobS|cobV->PGPT0004590	1
DIRECT_EFFECTS	BIO-REMEDIATION	HEAVY_METAL_DETOXIFICATION	HEAVY_METAL_COBALT_RESISTANCE	COBALT_RESISTANCE-COBALT_HOMEOSTASIS	cobU|cobT->PGPT0004595	2
DIRECT_EFFECTS	BIO-REMEDIATION	HEAVY_METAL_DETOXIFICATION	HEAVY_METAL_COBALT_RESISTANCE	COBALT_RESISTANCE-COBALT_TRANSPORT	corC->PGPT0004695	1
DIRECT_EFFECTS	BIO-REMEDIATION	HEAVY_METAL_DETOXIFICATION	HEAVY_METAL_COBALT_RESISTANCE	COBALT_RESISTANCE-COBALT_TRANSPORT	czcD|zitB|yrdO->PGPT0004255	1
DIRECT_EFFECTS	BIO-REMEDIATION	HEAVY_METAL_DETOXIFICATION	HEAVY_METAL_COBALT_RESISTANCE	COBALT_RESISTANCE-RELATED_ROTEINS	apaG->PGPT0004665	1
DIRECT_EFFECTS	BIO-REMEDIATION	HEAVY_METAL_DETOXIFICATION	HEAVY_METAL_COBALT_RESISTANCE	COBALT_RESISTANCE-VITAMIN_B12_RELATED_TRANSPORT	btuF->PGPT0004685	1
DIRECT_EFFECTS	BIO-REMEDIATION	HEAVY_METAL_DETOXIFICATION	HEAVY_METAL_COPPER_RESISTANCE	COPPER_RESISTANCE-COPPER_TRANSPORT	copA|ctpA->PGPT0004090	3
DIRECT_EFFECTS	BIO-REMEDIATION	HEAVY_METAL_DETOXIFICATION	HEAVY_METAL_COPPER_RESISTANCE	COPPER_RESISTANCE-COPPER_TRANSPORT	mdtA->PGPT0003585	1
DIRECT_EFFECTS	BIO-REMEDIATION	HEAVY_METAL_DETOXIFICATION	HEAVY_METAL_COPPER_RESISTANCE	COPPER_RESISTANCE-COPPER_TRANSPORT	mdtB->PGPT0003590	1
DIRECT_EFFECTS	BIO-REMEDIATION	HEAVY_METAL_DETOXIFICATION	HEAVY_METAL_COPPER_RESISTANCE	COPPER_RESISTANCE-COPPER_TRANSPORT	mdtC->PGPT0003595	1
DIRECT_EFFECTS	BIO-REMEDIATION	HEAVY_METAL_DETOXIFICATION	HEAVY_METAL_COPPER_RESISTANCE	COPPER_RESISTANCE-RELATED_FUNCTIONS	csoR|ricR->PGPT0004175	1
DIRECT_EFFECTS	BIO-REMEDIATION	HEAVY_METAL_DETOXIFICATION	HEAVY_METAL_COPPER_RESISTANCE	COPPER_RESISTANCE_MEDIATION	ATOX1|ATX1|copZ|golB->PGPT0004125	1
DIRECT_EFFECTS	BIO-REMEDIATION	HEAVY_METAL_DETOXIFICATION	HEAVY_METAL_COPPER_RESISTANCE	COPPER_RESISTANCE_MEDIATION	comR|ycfQ->PGPT0004136	1
DIRECT_EFFECTS	BIO-REMEDIATION	HEAVY_METAL_DETOXIFICATION	HEAVY_METAL_COPPER_RESISTANCE	COPPER_RESISTANCE_MEDIATION	cueR->PGPT0004135	4
DIRECT_EFFECTS	BIO-REMEDIATION	HEAVY_METAL_DETOXIFICATION	HEAVY_METAL_COPPER_RESISTANCE	COPPER_RESISTANCE_MEDIATION	cusR|copR|silR->PGPT0004105	6
DIRECT_EFFECTS	BIO-REMEDIATION	HEAVY_METAL_DETOXIFICATION	HEAVY_METAL_COPPER_RESISTANCE	COPPER_RESISTANCE_MEDIATION	cusS|copS|silS->PGPT0004100	7
DIRECT_EFFECTS	BIO-REMEDIATION	HEAVY_METAL_DETOXIFICATION	HEAVY_METAL_COPPER_RESISTANCE	COPPER_RESISTANCE_MEDIATION	pcoB|copB->PGPT0004110	1
DIRECT_EFFECTS	BIO-REMEDIATION	HEAVY_METAL_DETOXIFICATION	HEAVY_METAL_COPPER_RESISTANCE	COPPER_RESISTANCE_MEDIATION	pcoC|copC->PGPT0004115	2
DIRECT_EFFECTS	BIO-REMEDIATION	HEAVY_METAL_DETOXIFICATION	HEAVY_METAL_COPPER_RESISTANCE	COPPER_RESISTANCE_MEDIATION	pcoD|copD->PGPT0004120	2
DIRECT_EFFECTS	BIO-REMEDIATION	HEAVY_METAL_DETOXIFICATION	HEAVY_METAL_GOLD_RESISTANCE	GOLD_RESISTANCE-DELFTIBACTIN_METABOLISM	delftibactin_hydrolase_domain_protein->PGPT0004151	2
DIRECT_EFFECTS	BIO-REMEDIATION	HEAVY_METAL_DETOXIFICATION	HEAVY_METAL_GOLD_RESISTANCE	GOLD_RESISTANCE-DELFTIBACTIN_METABOLISM	delftibactin_thioesterase->PGPT0004157	1
DIRECT_EFFECTS	BIO-REMEDIATION	HEAVY_METAL_DETOXIFICATION	HEAVY_METAL_IRON_RESISTANCE	IRON_RESISTANCE-ACINETOBACTIN_METABOLISM	bauR->PGPT0003120	4
DIRECT_EFFECTS	BIO-REMEDIATION	HEAVY_METAL_DETOXIFICATION	HEAVY_METAL_IRON_RESISTANCE	IRON_RESISTANCE-AMPHIBACTIN_METABOLISM	iucB_like->PGPT0031100	1
DIRECT_EFFECTS	BIO-REMEDIATION	HEAVY_METAL_DETOXIFICATION	HEAVY_METAL_IRON_RESISTANCE	IRON_RESISTANCE-BACILLIBACTIN_METABOLISM	dhbF->PGPT0003165	2
DIRECT_EFFECTS	BIO-REMEDIATION	HEAVY_METAL_DETOXIFICATION	HEAVY_METAL_IRON_RESISTANCE	IRON_RESISTANCE-BACILLIBACTIN_METABOLISM	ymfI|fabG|efpI->PGPT0003180	19
DIRECT_EFFECTS	BIO-REMEDIATION	HEAVY_METAL_DETOXIFICATION	HEAVY_METAL_IRON_RESISTANCE	IRON_RESISTANCE-BACILLIBACTIN_TRANSPORT	blt->PGPT0003185	1
DIRECT_EFFECTS	BIO-REMEDIATION	HEAVY_METAL_DETOXIFICATION	HEAVY_METAL_IRON_RESISTANCE	IRON_RESISTANCE-BACILLIBACTIN_TRANSPORT	bmr->PGPT0003190	1
DIRECT_EFFECTS	BIO-REMEDIATION	HEAVY_METAL_DETOXIFICATION	HEAVY_METAL_IRON_RESISTANCE	IRON_RESISTANCE-BACTERIOFERRITIN-ASSOCIATED_FERREDOXIN	bfd|yheA->PGPT0003975	1
DIRECT_EFFECTS	BIO-REMEDIATION	HEAVY_METAL_DETOXIFICATION	HEAVY_METAL_IRON_RESISTANCE	IRON_RESISTANCE-CATECHOL_RELATED_FERRIC_CITRATE_TRANSPORT	fecA->PGPT0003795	2
DIRECT_EFFECTS	BIO-REMEDIATION	HEAVY_METAL_DETOXIFICATION	HEAVY_METAL_IRON_RESISTANCE	IRON_RESISTANCE-COPROGEN_BIOSYNTHESIS	hemF->PGPT0003205	1
DIRECT_EFFECTS	BIO-REMEDIATION	HEAVY_METAL_DETOXIFICATION	HEAVY_METAL_IRON_RESISTANCE	IRON_RESISTANCE-COPROGEN_BIOSYNTHESIS	hemN|hemZ->PGPT0003200	2
DIRECT_EFFECTS	BIO-REMEDIATION	HEAVY_METAL_DETOXIFICATION	HEAVY_METAL_IRON_RESISTANCE	IRON_RESISTANCE-ENTEROBACTIN|ENTEROCHELIN_METABOLISM	acrR|smeT->PGPT0003255	3
DIRECT_EFFECTS	BIO-REMEDIATION	HEAVY_METAL_DETOXIFICATION	HEAVY_METAL_IRON_RESISTANCE	IRON_RESISTANCE-ENTEROBACTIN|ENTEROCHELIN_METABOLISM	pfeR|pirR->PGPT0003250	1
DIRECT_EFFECTS	BIO-REMEDIATION	HEAVY_METAL_DETOXIFICATION	HEAVY_METAL_IRON_RESISTANCE	IRON_RESISTANCE-ENTEROBACTIN|ENTEROCHELIN_METABOLISM	pfeS|pirS->PGPT0003245	1
DIRECT_EFFECTS	BIO-REMEDIATION	HEAVY_METAL_DETOXIFICATION	HEAVY_METAL_IRON_RESISTANCE	IRON_RESISTANCE-ENTEROBACTIN|ENTEROCHELIN_TRANSPORT	acrA|lir|mtcA|mexA|adeI|smeD|mtrC|cmeA->PGPT0003275	5
DIRECT_EFFECTS	BIO-REMEDIATION	HEAVY_METAL_DETOXIFICATION	HEAVY_METAL_IRON_RESISTANCE	IRON_RESISTANCE-ENTEROBACTIN|ENTEROCHELIN_TRANSPORT	acrB|acrE|mexB|adeJ|smeE|mtrD|cmeB->PGPT0003280	4
DIRECT_EFFECTS	BIO-REMEDIATION	HEAVY_METAL_DETOXIFICATION	HEAVY_METAL_IRON_RESISTANCE	IRON_RESISTANCE-ENTEROBACTIN|ENTEROCHELIN_TRANSPORT	entS|ybdA|cbsS->PGPT0003290	1
DIRECT_EFFECTS	BIO-REMEDIATION	HEAVY_METAL_DETOXIFICATION	HEAVY_METAL_IRON_RESISTANCE	IRON_RESISTANCE-ENTEROBACTIN|ENTEROCHELIN|ACINETOBACTIN|ANGUIBACTIN|CHRYSOBACTIN_METABOLISM	entD|basI|angD|cbsD|cbsE|aebD->PGPT0003225	1
DIRECT_EFFECTS	BIO-REMEDIATION	HEAVY_METAL_DETOXIFICATION	HEAVY_METAL_IRON_RESISTANCE	IRON_RESISTANCE-EXPORT_SYSTEMS	acrB|acrE|mexB|adeJ|smeE|mtrD|cmeB->PGPT0003280	4
DIRECT_EFFECTS	BIO-REMEDIATION	HEAVY_METAL_DETOXIFICATION	HEAVY_METAL_IRON_RESISTANCE	IRON_RESISTANCE-EXPORT_SYSTEMS	macA|pvdR->PGPT0027919	1
DIRECT_EFFECTS	BIO-REMEDIATION	HEAVY_METAL_DETOXIFICATION	HEAVY_METAL_IRON_RESISTANCE	IRON_RESISTANCE-EXPORT_SYSTEMS	macB|ybjZ|pvdT->PGPT0027920	1
DIRECT_EFFECTS	BIO-REMEDIATION	HEAVY_METAL_DETOXIFICATION	HEAVY_METAL_IRON_RESISTANCE	IRON_RESISTANCE-EXPORT_SYSTEMS	mdtA->PGPT0003585	1
DIRECT_EFFECTS	BIO-REMEDIATION	HEAVY_METAL_DETOXIFICATION	HEAVY_METAL_IRON_RESISTANCE	IRON_RESISTANCE-EXPORT_SYSTEMS	mdtB->PGPT0003590	1
DIRECT_EFFECTS	BIO-REMEDIATION	HEAVY_METAL_DETOXIFICATION	HEAVY_METAL_IRON_RESISTANCE	IRON_RESISTANCE-EXPORT_SYSTEMS	mdtC->PGPT0003595	1
DIRECT_EFFECTS	BIO-REMEDIATION	HEAVY_METAL_DETOXIFICATION	HEAVY_METAL_IRON_RESISTANCE	IRON_RESISTANCE-EXPORT_SYSTEMS	tolC->PGPT0003600	3
DIRECT_EFFECTS	BIO-REMEDIATION	HEAVY_METAL_DETOXIFICATION	HEAVY_METAL_IRON_RESISTANCE	IRON_RESISTANCE-EXPORT_SYSTEMS	ymfE->PGPT0003580	1
DIRECT_EFFECTS	BIO-REMEDIATION	HEAVY_METAL_DETOXIFICATION	HEAVY_METAL_IRON_RESISTANCE	IRON_RESISTANCE-FeuABC|YusV-TRANSPORT_COMPLEX	feuA|yvrC|ABC_FEV_S|fatB->PGPT0003765	1
DIRECT_EFFECTS	BIO-REMEDIATION	HEAVY_METAL_DETOXIFICATION	HEAVY_METAL_IRON_RESISTANCE	IRON_RESISTANCE-FeuABC|YusV-TRANSPORT_COMPLEX	feuB|feuC|chuU|yfhA|hmuU|ABC_FEV_P|fatC|fatD->PGPT0003770	2
DIRECT_EFFECTS	BIO-REMEDIATION	HEAVY_METAL_DETOXIFICATION	HEAVY_METAL_IRON_RESISTANCE	IRON_RESISTANCE-FeuABC|YusV-TRANSPORT_COMPLEX	yusV|ABC_FEV_A|feuD->PGPT0003760	2
DIRECT_EFFECTS	BIO-REMEDIATION	HEAVY_METAL_DETOXIFICATION	HEAVY_METAL_IRON_RESISTANCE	IRON_RESISTANCE-Fmn|Dmk|Ppl|Ndh|Eet_SYSTEM	ndh->PGPT0004020	1
DIRECT_EFFECTS	BIO-REMEDIATION	HEAVY_METAL_DETOXIFICATION	HEAVY_METAL_IRON_RESISTANCE	IRON_RESISTANCE-Fmn|Dmk|Ppl|Ndh|Eet_SYSTEM	nosX|apbE|yojL|fmnB->PGPT0000430	2
DIRECT_EFFECTS	BIO-REMEDIATION	HEAVY_METAL_DETOXIFICATION	HEAVY_METAL_IRON_RESISTANCE	IRON_RESISTANCE-FoxABCD	coxC|ctaE->PGPT0004035	5
DIRECT_EFFECTS	BIO-REMEDIATION	HEAVY_METAL_DETOXIFICATION	HEAVY_METAL_IRON_RESISTANCE	IRON_RESISTANCE-FoxABCD	foxA|coxA|ctaD->PGPT0004025	3
DIRECT_EFFECTS	BIO-REMEDIATION	HEAVY_METAL_DETOXIFICATION	HEAVY_METAL_IRON_RESISTANCE	IRON_RESISTANCE-FoxABCD	foxB|coxB|ctaC->PGPT0004030	2
DIRECT_EFFECTS	BIO-REMEDIATION	HEAVY_METAL_DETOXIFICATION	HEAVY_METAL_IRON_RESISTANCE	IRON_RESISTANCE-HEMOPHORES-HEME|HEMIN_UTILISATION	hugZ|hutZ|chuZ->PGPT0003615	1
DIRECT_EFFECTS	BIO-REMEDIATION	HEAVY_METAL_DETOXIFICATION	HEAVY_METAL_IRON_RESISTANCE	IRON_RESISTANCE-HEMOPHORES-SIROHEME	cysG->PGPT0003690	1
DIRECT_EFFECTS	BIO-REMEDIATION	HEAVY_METAL_DETOXIFICATION	HEAVY_METAL_IRON_RESISTANCE	IRON_RESISTANCE-HEMOPHORES-SIROHEME	hemA->PGPT0003650	1
DIRECT_EFFECTS	BIO-REMEDIATION	HEAVY_METAL_DETOXIFICATION	HEAVY_METAL_IRON_RESISTANCE	IRON_RESISTANCE-HEMOPHORES-SIROHEME	hemB->PGPT0003655	2
DIRECT_EFFECTS	BIO-REMEDIATION	HEAVY_METAL_DETOXIFICATION	HEAVY_METAL_IRON_RESISTANCE	IRON_RESISTANCE-HEMOPHORES-SIROHEME	hemC->PGPT0003660	1
DIRECT_EFFECTS	BIO-REMEDIATION	HEAVY_METAL_DETOXIFICATION	HEAVY_METAL_IRON_RESISTANCE	IRON_RESISTANCE-HEMOPHORES-SIROHEME	hemD->PGPT0003665	1
DIRECT_EFFECTS	BIO-REMEDIATION	HEAVY_METAL_DETOXIFICATION	HEAVY_METAL_IRON_RESISTANCE	IRON_RESISTANCE-HEMOPHORES-SIROHEME	hemL->PGPT0003680	1
DIRECT_EFFECTS	BIO-REMEDIATION	HEAVY_METAL_DETOXIFICATION	HEAVY_METAL_IRON_RESISTANCE	IRON_RESISTANCE-HEMOPHORES-SIROHEME	sirA|ylnD|cysG|cobA->PGPT0003685	1
DIRECT_EFFECTS	BIO-REMEDIATION	HEAVY_METAL_DETOXIFICATION	HEAVY_METAL_IRON_RESISTANCE	IRON_RESISTANCE-IRON_COMPLEX_RECEPTOR	fptA|fhuE|fpvA|C_FEV_OM1|fauA->PGPT0003775	1
DIRECT_EFFECTS	BIO-REMEDIATION	HEAVY_METAL_DETOXIFICATION	HEAVY_METAL_IRON_RESISTANCE	IRON_RESISTANCE-IRON_COMPLEX_RECEPTOR	hutA|fatA|fct|foxR->PGPT0003790	8
DIRECT_EFFECTS	BIO-REMEDIATION	HEAVY_METAL_DETOXIFICATION	HEAVY_METAL_IRON_RESISTANCE	IRON_RESISTANCE-IRON_UPTAKE_REGULATION	fur|furB|zur->PGPT0003880	1
DIRECT_EFFECTS	BIO-REMEDIATION	HEAVY_METAL_DETOXIFICATION	HEAVY_METAL_IRON_RESISTANCE	IRON_RESISTANCE-IRON_UPTAKE_REGULATION	pmrA->PGPT0003915	2
DIRECT_EFFECTS	BIO-REMEDIATION	HEAVY_METAL_DETOXIFICATION	HEAVY_METAL_IRON_RESISTANCE	IRON_RESISTANCE-IRON_UPTAKE_REGULATION	pmrB->PGPT0003920	2
DIRECT_EFFECTS	BIO-REMEDIATION	HEAVY_METAL_DETOXIFICATION	HEAVY_METAL_IRON_RESISTANCE	IRON_RESISTANCE-IRON_UPTAKE_REGULATION	prhI|fecI->PGPT0003900	3
DIRECT_EFFECTS	BIO-REMEDIATION	HEAVY_METAL_DETOXIFICATION	HEAVY_METAL_IRON_RESISTANCE	IRON_RESISTANCE-IRON_UPTAKE_REGULATION	prhR|fecR->PGPT0003910	3
DIRECT_EFFECTS	BIO-REMEDIATION	HEAVY_METAL_DETOXIFICATION	HEAVY_METAL_IRON_RESISTANCE	IRON_RESISTANCE-IRON_UPTAKE_REGULATION	zur->PGPT0003905	1
DIRECT_EFFECTS	BIO-REMEDIATION	HEAVY_METAL_DETOXIFICATION	HEAVY_METAL_IRON_RESISTANCE	IRON_RESISTANCE-LIPOIC_ACID_CHELATORS	lipA->PGPT0003935	1
DIRECT_EFFECTS	BIO-REMEDIATION	HEAVY_METAL_DETOXIFICATION	HEAVY_METAL_IRON_RESISTANCE	IRON_RESISTANCE-MALLEOBACTIN_METABOLISM	mbaF->PGPT0031725	1
DIRECT_EFFECTS	BIO-REMEDIATION	HEAVY_METAL_DETOXIFICATION	HEAVY_METAL_IRON_RESISTANCE	IRON_RESISTANCE-MALLEOBACTIN_TRANSPORT	mbaO->PGPT0031720	1
DIRECT_EFFECTS	BIO-REMEDIATION	HEAVY_METAL_DETOXIFICATION	HEAVY_METAL_IRON_RESISTANCE	IRON_RESISTANCE-MYCOBACTIN_BIOSYNTHESIS	mbtH|nocI->PGPT0003370	1
DIRECT_EFFECTS	BIO-REMEDIATION	HEAVY_METAL_DETOXIFICATION	HEAVY_METAL_IRON_RESISTANCE	IRON_RESISTANCE-OTHER_IRON_BINDING_PROTEINS	fiu|bfrD->PGPT0003875	2
DIRECT_EFFECTS	BIO-REMEDIATION	HEAVY_METAL_DETOXIFICATION	HEAVY_METAL_IRON_RESISTANCE	IRON_RESISTANCE-PYOCHELIN|PSEUDOMONINE_BIOSYNTHESIS	pchB|pmsB->PGPT0003065	1
DIRECT_EFFECTS	BIO-REMEDIATION	HEAVY_METAL_DETOXIFICATION	HEAVY_METAL_IRON_RESISTANCE	IRON_RESISTANCE-PYOVERDIN_BIOSYNTHESIS	pvdA->PGPT0003390	1
DIRECT_EFFECTS	BIO-REMEDIATION	HEAVY_METAL_DETOXIFICATION	HEAVY_METAL_IRON_RESISTANCE	IRON_RESISTANCE-PYOVERDIN_BIOSYNTHESIS	pvdQ->PGPT0003395	2
DIRECT_EFFECTS	BIO-REMEDIATION	HEAVY_METAL_DETOXIFICATION	HEAVY_METAL_IRON_RESISTANCE	IRON_RESISTANCE-PYOVERDIN_TRANSPORT	pvdE->PGPT0003400	1
DIRECT_EFFECTS	BIO-REMEDIATION	HEAVY_METAL_DETOXIFICATION	HEAVY_METAL_IRON_RESISTANCE	IRON_RESISTANCE-RELATED_PROTEINS	cyaY->PGPT0004050	1
DIRECT_EFFECTS	BIO-REMEDIATION	HEAVY_METAL_DETOXIFICATION	HEAVY_METAL_IRON_RESISTANCE	IRON_RESISTANCE-RELATED_PROTEINS	ygjH->PGPT0004045	1
DIRECT_EFFECTS	BIO-REMEDIATION	HEAVY_METAL_DETOXIFICATION	HEAVY_METAL_IRON_RESISTANCE	IRON_RESISTANCE-RELATED_PROTEINS-BaeSR_SYSTEM	arnB|pmrH->PGPT0003995	1
DIRECT_EFFECTS	BIO-REMEDIATION	HEAVY_METAL_DETOXIFICATION	HEAVY_METAL_IRON_RESISTANCE	IRON_RESISTANCE-RELATED_PROTEINS-BaeSR_SYSTEM	baeR->PGPT0003990	1
DIRECT_EFFECTS	BIO-REMEDIATION	HEAVY_METAL_DETOXIFICATION	HEAVY_METAL_IRON_RESISTANCE	IRON_RESISTANCE-RELATED_PROTEINS-BaeSR_SYSTEM	baeS->PGPT0003985	1
DIRECT_EFFECTS	BIO-REMEDIATION	HEAVY_METAL_DETOXIFICATION	HEAVY_METAL_IRON_RESISTANCE	IRON_RESISTANCE-RELATED_PROTEINS_FERRITIN	bfr->PGPT0003965	2
DIRECT_EFFECTS	BIO-REMEDIATION	HEAVY_METAL_DETOXIFICATION	HEAVY_METAL_IRON_RESISTANCE	IRON_RESISTANCE-STAPHYLOFERRIN_A_BIOSYNTHESIS	sfaD|sfnaD->PGPT0003430	1
DIRECT_EFFECTS	BIO-REMEDIATION	HEAVY_METAL_DETOXIFICATION	HEAVY_METAL_IRON_RESISTANCE	IRON_RESISTANCE-STAPHYLOFERRIN_B_BIOSYNTHESIS	sbnB->PGPT0003445	1
DIRECT_EFFECTS	BIO-REMEDIATION	HEAVY_METAL_DETOXIFICATION	HEAVY_METAL_IRON_RESISTANCE	IRON_RESISTANCE-STAPHYLOFERRIN_B_BIOSYNTHESIS	sbnH->PGPT0003470	1
DIRECT_EFFECTS	BIO-REMEDIATION	HEAVY_METAL_DETOXIFICATION	HEAVY_METAL_IRON_RESISTANCE	IRON_RESISTANCE-STAPHYLOFERRIN_B_TRANSPORT	sbnD->PGPT0003480	1
DIRECT_EFFECTS	BIO-REMEDIATION	HEAVY_METAL_DETOXIFICATION	HEAVY_METAL_IRON_RESISTANCE	IRON_RESISTANCE-VITAMIN_B12_RELATED_FERROUS_UPTAKE	exbD->PGPT0003755	5
DIRECT_EFFECTS	BIO-REMEDIATION	HEAVY_METAL_DETOXIFICATION	HEAVY_METAL_IRON_RESISTANCE	IRON_RESISTANCE-VITAMIN_B12_RELATED_FERROUS_UPTAKE	tonB->PGPT0003745	2
DIRECT_EFFECTS	BIO-REMEDIATION	HEAVY_METAL_DETOXIFICATION	HEAVY_METAL_IRON_RESISTANCE	IRON_TRANSPORT-IRON_III_TRANSPORT_SYSTEM	afuA|fbpA->PGPT0003725	4
DIRECT_EFFECTS	BIO-REMEDIATION	HEAVY_METAL_DETOXIFICATION	HEAVY_METAL_IRON_RESISTANCE	IRON_TRANSPORT-IRON_III_TRANSPORT_SYSTEM	afuB|fbpB->PGPT0003730	4
DIRECT_EFFECTS	BIO-REMEDIATION	HEAVY_METAL_DETOXIFICATION	HEAVY_METAL_IRON_RESISTANCE	IRON_TRANSPORT-IRON_III_TRANSPORT_SYSTEM	afuC|fbpC->PGPT0003735	3
DIRECT_EFFECTS	BIO-REMEDIATION	HEAVY_METAL_DETOXIFICATION	HEAVY_METAL_IRON_RESISTANCE	IRON_TRANSPORT-IRON_II_TRANSPORT_SYSTEM	efeB->PGPT0003720	1
DIRECT_EFFECTS	BIO-REMEDIATION	HEAVY_METAL_DETOXIFICATION	HEAVY_METAL_IRON_RESISTANCE	IRON_TRANSPORT-IRON_II_TRANSPORT_SYSTEM	efeO->PGPT0003715	2
DIRECT_EFFECTS	BIO-REMEDIATION	HEAVY_METAL_DETOXIFICATION	HEAVY_METAL_IRON_RESISTANCE	IRON_TRANSPORT-IRON_II_TRANSPORT_SYSTEM	efeU|FTR|FTH1->PGPT0003710	2
DIRECT_EFFECTS	BIO-REMEDIATION	HEAVY_METAL_DETOXIFICATION	HEAVY_METAL_LEAD_RESISTANCE	LEAD_RESISTANCE-LEAD_HOMEOSTASIS	pbrR->PGPT0004288	1
DIRECT_EFFECTS	BIO-REMEDIATION	HEAVY_METAL_DETOXIFICATION	HEAVY_METAL_LEAD_RESISTANCE	LEAD_RESISTANCE-LEAD_HOMEOSTASIS	smtA->PGPT0004285	1
DIRECT_EFFECTS	BIO-REMEDIATION	HEAVY_METAL_DETOXIFICATION	HEAVY_METAL_LEAD_RESISTANCE	LEAD_RESISTANCE-PBR_TRANSPORT_SYSTEM	pbrB|pbrC->PGPT0004770	1
DIRECT_EFFECTS	BIO-REMEDIATION	HEAVY_METAL_DETOXIFICATION	HEAVY_METAL_LEAD_RESISTANCE	LEAD_RESISTANCE-PBR_TRANSPORT_SYSTEM	zntA|cadA->PGPT0004200	3
DIRECT_EFFECTS	BIO-REMEDIATION	HEAVY_METAL_DETOXIFICATION	HEAVY_METAL_MANGANESE_RESISTANCE	MANGANESE_RESISTANCE-MANGANESE_TRANSPORT	ABC_ZM_A->PGPT0004265	1
DIRECT_EFFECTS	BIO-REMEDIATION	HEAVY_METAL_DETOXIFICATION	HEAVY_METAL_MANGANESE_RESISTANCE	MANGANESE_RESISTANCE-MANGANESE_TRANSPORT	ABC_ZM_P->PGPT0004270	1
DIRECT_EFFECTS	BIO-REMEDIATION	HEAVY_METAL_DETOXIFICATION	HEAVY_METAL_MANGANESE_RESISTANCE	MANGANESE_RESISTANCE-MANGANESE_TRANSPORT	ABC_ZM_S->PGPT0004275	1
DIRECT_EFFECTS	BIO-REMEDIATION	HEAVY_METAL_DETOXIFICATION	HEAVY_METAL_MANGANESE_RESISTANCE	MANGANESE_RESISTANCE-MNT_TRANSPORT_SYSTEM	mntH->PGPT0004370	1
DIRECT_EFFECTS	BIO-REMEDIATION	HEAVY_METAL_DETOXIFICATION	HEAVY_METAL_MANGANESE_RESISTANCE	MANGANESE_RESISTANCE-RELATED_PROTEIN	yceF->PGPT0003866	2
DIRECT_EFFECTS	BIO-REMEDIATION	HEAVY_METAL_DETOXIFICATION	HEAVY_METAL_MERCURY_RESISTANCE	MERCURY_RESISTANCE-MERCURY_HOMEOSTASIS	exoR->PGPT0000855	2
DIRECT_EFFECTS	BIO-REMEDIATION	HEAVY_METAL_DETOXIFICATION	HEAVY_METAL_NICKEL_RESISTANCE	NICKEL_RESISTANCE-CBI_TRANSPORT_SYSTEM	cbiN->PGPT0004465	1
DIRECT_EFFECTS	BIO-REMEDIATION	HEAVY_METAL_DETOXIFICATION	HEAVY_METAL_NICKEL_RESISTANCE	NICKEL_RESISTANCE-DDP_TRANSPORT_SYSTEM	ddpA|ABC_PE_S->PGPT0004430	1
DIRECT_EFFECTS	BIO-REMEDIATION	HEAVY_METAL_DETOXIFICATION	HEAVY_METAL_NICKEL_RESISTANCE	NICKEL_RESISTANCE-DDP_TRANSPORT_SYSTEM	ddpB|appB->PGPT0004445	1
DIRECT_EFFECTS	BIO-REMEDIATION	HEAVY_METAL_DETOXIFICATION	HEAVY_METAL_NICKEL_RESISTANCE	NICKEL_RESISTANCE-DDP_TRANSPORT_SYSTEM	ddpC|appC->PGPT0004450	1
DIRECT_EFFECTS	BIO-REMEDIATION	HEAVY_METAL_DETOXIFICATION	HEAVY_METAL_NICKEL_RESISTANCE	NICKEL_RESISTANCE-DDP_TRANSPORT_SYSTEM	ddpF->PGPT0004440	1
DIRECT_EFFECTS	BIO-REMEDIATION	HEAVY_METAL_DETOXIFICATION	HEAVY_METAL_NICKEL_RESISTANCE	NICKEL_RESISTANCE-NICKEL_TRANSPORT	dppA->PGPT0004500	5
DIRECT_EFFECTS	BIO-REMEDIATION	HEAVY_METAL_DETOXIFICATION	HEAVY_METAL_NICKEL_RESISTANCE	NICKEL_RESISTANCE-NICKEL_TRANSPORT	dppB->PGPT0004505	1
DIRECT_EFFECTS	BIO-REMEDIATION	HEAVY_METAL_DETOXIFICATION	HEAVY_METAL_NICKEL_RESISTANCE	NICKEL_RESISTANCE-NICKEL_TRANSPORT	dppC->PGPT0004510	1
DIRECT_EFFECTS	BIO-REMEDIATION	HEAVY_METAL_DETOXIFICATION	HEAVY_METAL_NICKEL_RESISTANCE	NICKEL_RESISTANCE-NICKEL_TRANSPORT	dppD->PGPT0004515	1
DIRECT_EFFECTS	BIO-REMEDIATION	HEAVY_METAL_DETOXIFICATION	HEAVY_METAL_NICKEL_RESISTANCE	NICKEL_RESISTANCE-NICKEL_TRANSPORT	dppF->PGPT0004520	1
DIRECT_EFFECTS	BIO-REMEDIATION	HEAVY_METAL_DETOXIFICATION	HEAVY_METAL_SELENIUM_RESISTANCE	SELENIUM_RESISTANCE-SELENIUM_HOMEOSTASIS	selA->PGPT0004815	1
DIRECT_EFFECTS	BIO-REMEDIATION	HEAVY_METAL_DETOXIFICATION	HEAVY_METAL_SELENIUM_RESISTANCE	SELENIUM_RESISTANCE-SELENIUM_HOMEOSTASIS	selB->PGPT0004825	1
DIRECT_EFFECTS	BIO-REMEDIATION	HEAVY_METAL_DETOXIFICATION	HEAVY_METAL_SELENIUM_RESISTANCE	SELENIUM_RESISTANCE-SELENIUM_HOMEOSTASIS	selD->PGPT0004820	1
DIRECT_EFFECTS	BIO-REMEDIATION	HEAVY_METAL_DETOXIFICATION	HEAVY_METAL_SELENIUM_RESISTANCE	SELENIUM_RESISTANCE-SELENIUM_TRANSPORT	cysA->PGPT0002990	1
DIRECT_EFFECTS	BIO-REMEDIATION	HEAVY_METAL_DETOXIFICATION	HEAVY_METAL_SELENIUM_RESISTANCE	SELENIUM_RESISTANCE-SELENIUM_TRANSPORT	dedA->PGPT0004890	2
DIRECT_EFFECTS	BIO-REMEDIATION	HEAVY_METAL_DETOXIFICATION	HEAVY_METAL_TELLURIUM_RESISTANCE	HEAVY_METAL_TELLURIUM_RESISTANCE	TELLURIUM_RESISTANCE-TELLURIUM_TRANSPORTER->PGPT0001400	1
DIRECT_EFFECTS	BIO-REMEDIATION	HEAVY_METAL_DETOXIFICATION	HEAVY_METAL_TELLURIUM_RESISTANCE	TELLURIUM_RESISTANCE-TER-SYSTEM	tehA->PGPT0004920	2
DIRECT_EFFECTS	BIO-REMEDIATION	HEAVY_METAL_DETOXIFICATION	HEAVY_METAL_ZINK_RESISTANCE	ZINK_RESISTANCE-ZINK-NICKEL_TRANSPORT	ABC_ZM_A->PGPT0004265	1
DIRECT_EFFECTS	BIO-REMEDIATION	HEAVY_METAL_DETOXIFICATION	HEAVY_METAL_ZINK_RESISTANCE	ZINK_RESISTANCE-ZINK-NICKEL_TRANSPORT	ABC_ZM_P->PGPT0004270	1
DIRECT_EFFECTS	BIO-REMEDIATION	HEAVY_METAL_DETOXIFICATION	HEAVY_METAL_ZINK_RESISTANCE	ZINK_RESISTANCE-ZINK-NICKEL_TRANSPORT	ABC_ZM_S->PGPT0004275	1
DIRECT_EFFECTS	BIO-REMEDIATION	HEAVY_METAL_DETOXIFICATION	HEAVY_METAL_ZINK_RESISTANCE	ZINK_RESISTANCE-ZINK-NICKEL_TRANSPORT	czcD|zitB|yrdO->PGPT0004255	1
DIRECT_EFFECTS	BIO-REMEDIATION	HEAVY_METAL_DETOXIFICATION	HEAVY_METAL_ZINK_RESISTANCE	ZINK_RESISTANCE-ZINK_HOMEOSTASIS	smtA->PGPT0004285	1
DIRECT_EFFECTS	BIO-REMEDIATION	HEAVY_METAL_DETOXIFICATION	HEAVY_METAL_ZINK_RESISTANCE	ZINK_RESISTANCE-ZINK_HOMEOSTASIS	zraR|hydG->PGPT0004315	4
DIRECT_EFFECTS	BIO-REMEDIATION	HEAVY_METAL_DETOXIFICATION	HEAVY_METAL_ZINK_RESISTANCE	ZINK_RESISTANCE-ZINK|IRON-TRANSPORT	fieF->PGPT0003831	1
DIRECT_EFFECTS	BIO-REMEDIATION	HEAVY_METAL_DETOXIFICATION	HEAVY_METAL_ZINK_RESISTANCE	ZINK_RESISTANCE-ZNT_TRANSPORT_SYSTEM	zntA|cadA->PGPT0004200	3
DIRECT_EFFECTS	BIO-REMEDIATION	HEAVY_METAL_DETOXIFICATION	HEAVY_METAL_ZINK_RESISTANCE	ZINK_RESISTANCE-ZNT_TRANSPORT_SYSTEM	zntB->PGPT0004205	2
DIRECT_EFFECTS	BIO-REMEDIATION	HEAVY_METAL_DETOXIFICATION	HEAVY_METAL_ZINK_RESISTANCE	ZINK_RESISTANCE-ZNU_TRANSPORT_SYSTEM	znuA->PGPT0004220	3
DIRECT_EFFECTS	BIO-REMEDIATION	HEAVY_METAL_DETOXIFICATION	HEAVY_METAL_ZINK_RESISTANCE	ZINK_RESISTANCE-ZNU_TRANSPORT_SYSTEM	znuB->PGPT0004225	3
DIRECT_EFFECTS	BIO-REMEDIATION	HEAVY_METAL_DETOXIFICATION	HEAVY_METAL_ZINK_RESISTANCE	ZINK_RESISTANCE-ZNU_TRANSPORT_SYSTEM	znuC->PGPT0004230	3
DIRECT_EFFECTS	BIO-REMEDIATION	HEAVY_METAL_DETOXIFICATION	OTHER_HEAVY_METAL_RESISTANCE_SYSTEMS	HEAVY_METAL_RESISTANCE-CUS_TRANSPORT_SYSTEM	cusR|copR|silR->PGPT0004105	6
DIRECT_EFFECTS	BIO-REMEDIATION	HEAVY_METAL_DETOXIFICATION	OTHER_HEAVY_METAL_RESISTANCE_SYSTEMS	HEAVY_METAL_RESISTANCE-CUS_TRANSPORT_SYSTEM	cusS|copS|silS->PGPT0004100	7
DIRECT_EFFECTS	BIO-REMEDIATION	HEAVY_METAL_DETOXIFICATION	OTHER_HEAVY_METAL_RESISTANCE_SYSTEMS	HEAVY_METAL_RESISTANCE-CUS_TRANSPORT_SYSTEM	cusS|copS|silS->PGPT0004980	3
DIRECT_EFFECTS	BIO-REMEDIATION	HEAVY_METAL_DETOXIFICATION	OTHER_HEAVY_METAL_RESISTANCE_SYSTEMS	HEAVY_METAL_RESISTANCE-CUS_TRANSPORT_SYSTEM	czcA|cusA|cnrA->PGPT0004965	2
DIRECT_EFFECTS	BIO-REMEDIATION	HEAVY_METAL_DETOXIFICATION	OTHER_HEAVY_METAL_RESISTANCE_SYSTEMS	HEAVY_METAL_RESISTANCE-CUS_TRANSPORT_SYSTEM	czcB|cusB|cnrB->PGPT0004970	1
DIRECT_EFFECTS	BIO-REMEDIATION	HEAVY_METAL_DETOXIFICATION	OTHER_HEAVY_METAL_RESISTANCE_SYSTEMS	HEAVY_METAL_RESISTANCE-CUS_TRANSPORT_SYSTEM	czcC|cusC|cnrC->PGPT0004975	1
DIRECT_EFFECTS	BIO-REMEDIATION	HEAVY_METAL_DETOXIFICATION	OTHER_HEAVY_METAL_RESISTANCE_SYSTEMS	HEAVY_METAL_RESISTANCE-TonB-ExbB-ExbD_TRANSPORT_SYSTEM	exbD->PGPT0003755	5
DIRECT_EFFECTS	BIO-REMEDIATION	HEAVY_METAL_DETOXIFICATION	OTHER_HEAVY_METAL_RESISTANCE_SYSTEMS	HEAVY_METAL_RESISTANCE-TonB-ExbB-ExbD_TRANSPORT_SYSTEM	tonB->PGPT0003745	2
DIRECT_EFFECTS	BIO-REMEDIATION	XENOBIOTICS_BIODEGRADATION	XENOBIOTIC_ATRAZINE|DERIVATE_DEGRADATION	XENOBIOTIC_ANTHROAZINE|MELAMINE|AMMELIDE_DEGRADATION	atzB->PGPT0006150	1
DIRECT_EFFECTS	BIO-REMEDIATION	XENOBIOTICS_BIODEGRADATION	XENOBIOTIC_ATRAZINE|DERIVATE_DEGRADATION	XENOBIOTIC_BIURET_DEGRADATION	biuH->PGPT0006170	3
DIRECT_EFFECTS	BIO-REMEDIATION	XENOBIOTICS_BIODEGRADATION	XENOBIOTIC_ATRAZINE|DERIVATE_DEGRADATION	XENOBIOTIC_CYANURIC_ACID_DEGRADATION	atzF->PGPT0001010	1
DIRECT_EFFECTS	BIO-REMEDIATION	XENOBIOTICS_BIODEGRADATION	XENOBIOTIC_BENZOATE|DERIVATE_DEGRADATION	XENOBIOTIC_ANTHRANILATE_DEGRADATION	antA->PGPT0005545	1
DIRECT_EFFECTS	BIO-REMEDIATION	XENOBIOTICS_BIODEGRADATION	XENOBIOTIC_BENZOATE|DERIVATE_DEGRADATION	XENOBIOTIC_ANTHRANILATE_DEGRADATION	antB->PGPT0005550	1
DIRECT_EFFECTS	BIO-REMEDIATION	XENOBIOTICS_BIODEGRADATION	XENOBIOTIC_BENZOATE|DERIVATE_DEGRADATION	XENOBIOTIC_ANTHRANILATE_DEGRADATION	antC->PGPT0005555	1
DIRECT_EFFECTS	BIO-REMEDIATION	XENOBIOTICS_BIODEGRADATION	XENOBIOTIC_BENZOATE|DERIVATE_DEGRADATION	XENOBIOTIC_BENZALDEHYDE_DEGRADATION	xylC->PGPT0005405	1
DIRECT_EFFECTS	BIO-REMEDIATION	XENOBIOTICS_BIODEGRADATION	XENOBIOTIC_BENZOATE|DERIVATE_DEGRADATION	XENOBIOTIC_BENZOATE-DEGREDATION-BENZOATE_TRANSPORT	benE->PGPT0005385	4
DIRECT_EFFECTS	BIO-REMEDIATION	XENOBIOTICS_BIODEGRADATION	XENOBIOTIC_BENZOATE|DERIVATE_DEGRADATION	XENOBIOTIC_BENZOATE-DEGREDATION-BENZOATE_TRANSPORT	benK->PGPT0005390	1
DIRECT_EFFECTS	BIO-REMEDIATION	XENOBIOTICS_BIODEGRADATION	XENOBIOTIC_BENZOATE|DERIVATE_DEGRADATION	XENOBIOTIC_BENZOATE-DEGREDATION-BENZOATE_TRANSPORT	benP->PGPT0005395	4
DIRECT_EFFECTS	BIO-REMEDIATION	XENOBIOTICS_BIODEGRADATION	XENOBIOTIC_BENZOATE|DERIVATE_DEGRADATION	XENOBIOTIC_BENZOATE-DEGREDATION-BENZOATE_TRANSPORT	pcaK->PGPT0005400	2
DIRECT_EFFECTS	BIO-REMEDIATION	XENOBIOTICS_BIODEGRADATION	XENOBIOTIC_BENZOATE|DERIVATE_DEGRADATION	XENOBIOTIC_BENZOATE-DEGREDATION-HOMEOSTASIS	benA_xylX->PGPT0005240	1
DIRECT_EFFECTS	BIO-REMEDIATION	XENOBIOTICS_BIODEGRADATION	XENOBIOTIC_BENZOATE|DERIVATE_DEGRADATION	XENOBIOTIC_BENZOATE-DEGREDATION-HOMEOSTASIS	benB_xylY->PGPT0005245	1
DIRECT_EFFECTS	BIO-REMEDIATION	XENOBIOTICS_BIODEGRADATION	XENOBIOTIC_BENZOATE|DERIVATE_DEGRADATION	XENOBIOTIC_BENZOATE-DEGREDATION-HOMEOSTASIS	benC_xylZ->PGPT0005255	1
DIRECT_EFFECTS	BIO-REMEDIATION	XENOBIOTICS_BIODEGRADATION	XENOBIOTIC_BENZOATE|DERIVATE_DEGRADATION	XENOBIOTIC_BENZOATE-DEGREDATION-HOMEOSTASIS	benD_xylL->PGPT0005250	1
DIRECT_EFFECTS	BIO-REMEDIATION	XENOBIOTICS_BIODEGRADATION	XENOBIOTIC_BENZOATE|DERIVATE_DEGRADATION	XENOBIOTIC_BENZOATE-DEGREDATION-HOMEOSTASIS	chqB->PGPT0005215	1
DIRECT_EFFECTS	BIO-REMEDIATION	XENOBIOTICS_BIODEGRADATION	XENOBIOTIC_BENZOATE|DERIVATE_DEGRADATION	XENOBIOTIC_BENZOATE-DEGREDATION-HOMEOSTASIS	dmpD|xylF->PGPT0005235	2
DIRECT_EFFECTS	BIO-REMEDIATION	XENOBIOTICS_BIODEGRADATION	XENOBIOTIC_BENZOATE|DERIVATE_DEGRADATION	XENOBIOTIC_BENZOATE_DEGRADATION_VIA_CATECHOL_DEGRADATION	catA->PGPT0005035	1
DIRECT_EFFECTS	BIO-REMEDIATION	XENOBIOTICS_BIODEGRADATION	XENOBIOTIC_BENZOATE|DERIVATE_DEGRADATION	XENOBIOTIC_BENZOATE_DEGRADATION_VIA_CATECHOL_DEGRADATION	catB->PGPT0005040	1
DIRECT_EFFECTS	BIO-REMEDIATION	XENOBIOTICS_BIODEGRADATION	XENOBIOTIC_BENZOATE|DERIVATE_DEGRADATION	XENOBIOTIC_BENZOATE_DEGRADATION_VIA_CATECHOL_DEGRADATION	catC->PGPT0005045	1
DIRECT_EFFECTS	BIO-REMEDIATION	XENOBIOTICS_BIODEGRADATION	XENOBIOTIC_BENZOATE|DERIVATE_DEGRADATION	XENOBIOTIC_BENZOATE_DEGRADATION_VIA_CATECHOL_DEGRADATION	catE->PGPT0005050	2
DIRECT_EFFECTS	BIO-REMEDIATION	XENOBIOTICS_BIODEGRADATION	XENOBIOTIC_BENZOATE|DERIVATE_DEGRADATION	XENOBIOTIC_BENZOATE_DEGRADATION_VIA_CATECHOL_DEGRADATION	dmpB|xylE->PGPT0005055	2
DIRECT_EFFECTS	BIO-REMEDIATION	XENOBIOTICS_BIODEGRADATION	XENOBIOTIC_BENZOATE|DERIVATE_DEGRADATION	XENOBIOTIC_BENZOATE_DEGRADATION_VIA_CATECHOL_DEGRADATION	dmpC|xylG|praB->PGPT0005060	1
DIRECT_EFFECTS	BIO-REMEDIATION	XENOBIOTICS_BIODEGRADATION	XENOBIOTIC_BENZOATE|DERIVATE_DEGRADATION	XENOBIOTIC_BENZOATE_DEGRADATION_VIA_b-KETOADIPATE_PATHWAY	pcaB->PGPT0005000	1
DIRECT_EFFECTS	BIO-REMEDIATION	XENOBIOTICS_BIODEGRADATION	XENOBIOTIC_BENZOATE|DERIVATE_DEGRADATION	XENOBIOTIC_BENZOATE_DEGRADATION_VIA_b-KETOADIPATE_PATHWAY	pcaC->PGPT0005005	3
DIRECT_EFFECTS	BIO-REMEDIATION	XENOBIOTICS_BIODEGRADATION	XENOBIOTIC_BENZOATE|DERIVATE_DEGRADATION	XENOBIOTIC_BENZOATE_DEGRADATION_VIA_b-KETOADIPATE_PATHWAY	pcaD|catD->PGPT0004995	7
DIRECT_EFFECTS	BIO-REMEDIATION	XENOBIOTICS_BIODEGRADATION	XENOBIOTIC_BENZOATE|DERIVATE_DEGRADATION	XENOBIOTIC_BENZOATE_DEGRADATION_VIA_b-KETOADIPATE_PATHWAY	pcaF->PGPT0001570	1
DIRECT_EFFECTS	BIO-REMEDIATION	XENOBIOTICS_BIODEGRADATION	XENOBIOTIC_BENZOATE|DERIVATE_DEGRADATION	XENOBIOTIC_BENZOATE_DEGRADATION_VIA_b-KETOADIPATE_PATHWAY	pcaG->PGPT0005010	2
DIRECT_EFFECTS	BIO-REMEDIATION	XENOBIOTICS_BIODEGRADATION	XENOBIOTIC_BENZOATE|DERIVATE_DEGRADATION	XENOBIOTIC_BENZOATE_DEGRADATION_VIA_b-KETOADIPATE_PATHWAY	pcaH->PGPT0005015	2
DIRECT_EFFECTS	BIO-REMEDIATION	XENOBIOTICS_BIODEGRADATION	XENOBIOTIC_BENZOATE|DERIVATE_DEGRADATION	XENOBIOTIC_CYCLOHEXANECARBOXYLIC_ACID_DEGRADATION	badH->PGPT0005315	1
DIRECT_EFFECTS	BIO-REMEDIATION	XENOBIOTICS_BIODEGRADATION	XENOBIOTIC_BENZOATE|DERIVATE_DEGRADATION	XENOBIOTIC_FLUOROBENZOATE_HOMEOSTASIS	benA_xylX->PGPT0005240	1
DIRECT_EFFECTS	BIO-REMEDIATION	XENOBIOTICS_BIODEGRADATION	XENOBIOTIC_BENZOATE|DERIVATE_DEGRADATION	XENOBIOTIC_FLUOROBENZOATE_HOMEOSTASIS	benB_xylY->PGPT0005245	1
DIRECT_EFFECTS	BIO-REMEDIATION	XENOBIOTICS_BIODEGRADATION	XENOBIOTIC_BENZOATE|DERIVATE_DEGRADATION	XENOBIOTIC_FLUOROBENZOATE_HOMEOSTASIS	benC_xylZ->PGPT0005255	1
DIRECT_EFFECTS	BIO-REMEDIATION	XENOBIOTICS_BIODEGRADATION	XENOBIOTIC_BENZOATE|DERIVATE_DEGRADATION	XENOBIOTIC_FLUOROBENZOATE_HOMEOSTASIS	benD_xylL->PGPT0005250	1
DIRECT_EFFECTS	BIO-REMEDIATION	XENOBIOTICS_BIODEGRADATION	XENOBIOTIC_BENZOATE|DERIVATE_DEGRADATION	XENOBIOTIC_FLUOROCATECHOL_DEGRADATION	catB->PGPT0005040	1
DIRECT_EFFECTS	BIO-REMEDIATION	XENOBIOTICS_BIODEGRADATION	XENOBIOTIC_BENZOATE|DERIVATE_DEGRADATION	XENOBIOTIC_HYDROXYBENZOATE_DEGRADATION	pobA->PGPT0005065	1
DIRECT_EFFECTS	BIO-REMEDIATION	XENOBIOTICS_BIODEGRADATION	XENOBIOTIC_BENZOATE|DERIVATE_DEGRADATION	XENOBIOTIC_NITRO-|AMINOBENZOATE_DEGRADATION	namA->PGPT0005575	1
DIRECT_EFFECTS	BIO-REMEDIATION	XENOBIOTICS_BIODEGRADATION	XENOBIOTIC_BENZOATE|DERIVATE_DEGRADATION	XENOBIOTIC_VANILLIN|VANILLATE_DEGRADATION	vanA->PGPT0005490	1
DIRECT_EFFECTS	BIO-REMEDIATION	XENOBIOTICS_BIODEGRADATION	XENOBIOTIC_BENZOATE|DERIVATE_DEGRADATION	XENOBIOTIC_VANILLIN|VANILLATE_DEGRADATION	vanB->PGPT0005495	1
DIRECT_EFFECTS	BIO-REMEDIATION	XENOBIOTICS_BIODEGRADATION	XENOBIOTIC_BENZOATE|DERIVATE_DEGRADATION	XENOBIOTIC_VANILLIN|VANILLATE_DEGRADATION	vdh->PGPT0005525	1
DIRECT_EFFECTS	BIO-REMEDIATION	XENOBIOTICS_BIODEGRADATION	XENOBIOTIC_CAPROLACTAM|DERIVATE_DEGRADATION	XENOBIOTIC_ADIPATE_DEGRADATION	fadB->PGPT0001865	1
DIRECT_EFFECTS	BIO-REMEDIATION	XENOBIOTICS_BIODEGRADATION	XENOBIOTIC_CAPROLACTAM|DERIVATE_DEGRADATION	XENOBIOTIC_ADIPATE_DEGRADATION	fadJ->PGPT0001870	1
DIRECT_EFFECTS	BIO-REMEDIATION	XENOBIOTICS_BIODEGRADATION	XENOBIOTIC_CAPROLACTAM|DERIVATE_DEGRADATION	XENOBIOTIC_ADIPATE_DEGRADATION	paaF|echA->PGPT0001860	8
DIRECT_EFFECTS	BIO-REMEDIATION	XENOBIOTICS_BIODEGRADATION	XENOBIOTIC_CAPROLACTAM|DERIVATE_DEGRADATION	XENOBIOTIC_AMINOHEXANOATE_DEGRADATION	nylB->PGPT0006175	2
DIRECT_EFFECTS	BIO-REMEDIATION	XENOBIOTICS_BIODEGRADATION	XENOBIOTIC_CYANATE_DETOXIFICATION	XENOBIOTIC_CYANATE_DEGRADATION	cynS->PGPT0000615	1
DIRECT_EFFECTS	BIO-REMEDIATION	XENOBIOTICS_BIODEGRADATION	XENOBIOTIC_CYANATE_DETOXIFICATION	XENOBIOTIC_CYANATE_UPTAKE	cynX|yeaN->PGPT0005211	2
DIRECT_EFFECTS	BIO-REMEDIATION	XENOBIOTICS_BIODEGRADATION	XENOBIOTIC_DEGRADATION_OF_ORGANO-PHOSPHORUS_INSECTICIDES	XENOBIOTIC_ORGANOPHOSPHATE_DEGRADTION	glpA|glpD->PGPT0006775	2
DIRECT_EFFECTS	BIO-REMEDIATION	XENOBIOTICS_BIODEGRADATION	XENOBIOTIC_DEGRADATION_OF_ORGANO-PHOSPHORUS_INSECTICIDES	XENOBIOTIC_ORGANOPHOSPHATE_DEGRADTION	mpd->PGPT0006762	1
DIRECT_EFFECTS	BIO-REMEDIATION	XENOBIOTICS_BIODEGRADATION	XENOBIOTIC_DEGRADATION_OF_ORGANO-PHOSPHORUS_INSECTICIDES	XENOBIOTIC_ORGANOPHOSPHATE_DEGRADTION	pepP->PGPT0006770	2
DIRECT_EFFECTS	BIO-REMEDIATION	XENOBIOTICS_BIODEGRADATION	XENOBIOTIC_DEGRADATION_OF_OTHER_NITRO-COMPOUNDS	XENOBIOTIC_AZO_DYE_DEGRADATION	acpD|azoR->PGPT0006790	4
DIRECT_EFFECTS	BIO-REMEDIATION	XENOBIOTICS_BIODEGRADATION	XENOBIOTIC_DEGRADATION_OF_OTHER_NITRO-COMPOUNDS	XENOBIOTIC_CHLOROACETANILIDE_DEGRADTION	hcaD|cndC1->PGPT0019730	1
DIRECT_EFFECTS	BIO-REMEDIATION	XENOBIOTICS_BIODEGRADATION	XENOBIOTIC_DEGRADATION_OF_OTHER_NITRO-COMPOUNDS	XENOBIOTIC_NITRO-AROMATE_DEGRADATION	bluB|drgA->PGPT0006810	2
DIRECT_EFFECTS	BIO-REMEDIATION	XENOBIOTICS_BIODEGRADATION	XENOBIOTIC_DEGRADATION_OF_OTHER_NITRO-COMPOUNDS	XENOBIOTIC_NITRO-AROMATE_DEGRADATION	nitA|nitB|nitR|nit1->PGPT0000835	2
DIRECT_EFFECTS	BIO-REMEDIATION	XENOBIOTICS_BIODEGRADATION	XENOBIOTIC_DEGRADATION_OF_OTHER_NITRO-COMPOUNDS	XENOBIOTIC_NITRO-AROMATE_DEGRADATION	ssuE->PGPT0003045	1
DIRECT_EFFECTS	BIO-REMEDIATION	XENOBIOTICS_BIODEGRADATION	XENOBIOTIC_DEGRADATION_OF_OTHER_NITRO-COMPOUNDS	XENOBIOTIC_NITROALKANE|NITRONATE_DEGRADATION	ncd2|npd|pnoA->PGPT0006800	2
DIRECT_EFFECTS	BIO-REMEDIATION	XENOBIOTICS_BIODEGRADATION	XENOBIOTIC_DETOXIFICATION_BY_TRANSPORT	XENOBIOTICS_TRANSPORT	ybhF|yadG|ecsA->PGPT0006725	3
DIRECT_EFFECTS	BIO-REMEDIATION	XENOBIOTICS_BIODEGRADATION	XENOBIOTIC_DETOXIFICATION_BY_TRANSPORT	XENOBIOTICS_TRANSPORT	ybhS|ecsB->PGPT0006730	1
DIRECT_EFFECTS	BIO-REMEDIATION	XENOBIOTICS_BIODEGRADATION	XENOBIOTIC_HYDROCARBONS|OIL_DEGRADATION	XENOBIOTIC_CHLOROBENZENE_DEGRADATION	EC_1_3_1_32->PGPT0005915	1
DIRECT_EFFECTS	BIO-REMEDIATION	XENOBIOTICS_BIODEGRADATION	XENOBIOTIC_HYDROCARBONS|OIL_DEGRADATION	XENOBIOTIC_CHLOROCATECHOL_DEGRADATION	catA->PGPT0005035	1
DIRECT_EFFECTS	BIO-REMEDIATION	XENOBIOTICS_BIODEGRADATION	XENOBIOTIC_HYDROCARBONS|OIL_DEGRADATION	XENOBIOTIC_DICHLOROETHANE_DEGRADATION	aldH|dhaS->PGPT0006875	5
DIRECT_EFFECTS	BIO-REMEDIATION	XENOBIOTICS_BIODEGRADATION	XENOBIOTIC_HYDROCARBONS|OIL_DEGRADATION	XENOBIOTIC_DICHLOROETHANE_DEGRADATION	dehH->PGPT0006880	1
DIRECT_EFFECTS	BIO-REMEDIATION	XENOBIOTICS_BIODEGRADATION	XENOBIOTIC_HYDROCARBONS|OIL_DEGRADATION	XENOBIOTIC_DICHLOROETHANE_DEGRADATION	dehI->PGPT0006885	2
DIRECT_EFFECTS	BIO-REMEDIATION	XENOBIOTICS_BIODEGRADATION	XENOBIOTIC_HYDROCARBONS|OIL_DEGRADATION	XENOBIOTIC_DICHLOROETHANE_DEGRADATION	exaA->PGPT0006870	1
DIRECT_EFFECTS	BIO-REMEDIATION	XENOBIOTICS_BIODEGRADATION	XENOBIOTIC_HYDROCARBONS|OIL_DEGRADATION	XENOBIOTIC_DICHLOROMETHANE_DEGRADATION	fdhA->PGPT0002115	2
DIRECT_EFFECTS	BIO-REMEDIATION	XENOBIOTICS_BIODEGRADATION	XENOBIOTIC_HYDROCARBONS|OIL_DEGRADATION	XENOBIOTIC_DICHLOROPROPENE_DEGRADATION	EC_1_1_1_1|adh->PGPT0006375	2
DIRECT_EFFECTS	BIO-REMEDIATION	XENOBIOTICS_BIODEGRADATION	XENOBIOTIC_HYDROCARBONS|OIL_DEGRADATION	XENOBIOTIC_DICHLOROPROPENE_DEGRADATION	adhP->PGPT0006365	1
DIRECT_EFFECTS	BIO-REMEDIATION	XENOBIOTICS_BIODEGRADATION	XENOBIOTIC_HYDROCARBONS|OIL_DEGRADATION	XENOBIOTIC_DICHLOROPROPENE_DEGRADATION	aldH|dhaS->PGPT0006875	5
DIRECT_EFFECTS	BIO-REMEDIATION	XENOBIOTICS_BIODEGRADATION	XENOBIOTIC_HYDROCARBONS|OIL_DEGRADATION	XENOBIOTIC_DICHLOROPROPENE_DEGRADATION	frmA|ADH5|adhC->PGPT0006355	1
DIRECT_EFFECTS	BIO-REMEDIATION	XENOBIOTICS_BIODEGRADATION	XENOBIOTIC_HYDROCARBONS|OIL_DEGRADATION	XENOBIOTIC_DICHLOROPROPENE_DEGRADATION	yiaY->PGPT0006370	2
DIRECT_EFFECTS	BIO-REMEDIATION	XENOBIOTICS_BIODEGRADATION	XENOBIOTIC_HYDROCARBONS|OIL_DEGRADATION	XENOBIOTIC_HEXA-|PENTA-CHLOROCYCLOHEXANE_DEGRADATION	linN->PGPT0007020	1
DIRECT_EFFECTS	BIO-REMEDIATION	XENOBIOTICS_BIODEGRADATION	XENOBIOTIC_HYDROCARBONS|OIL_DEGRADATION	XENOBIOTIC_HEXA-|PENTA-CHLOROCYCLOHEXANE_DEGRADATION	mlaD|linM->PGPT0007005	2
DIRECT_EFFECTS	BIO-REMEDIATION	XENOBIOTICS_BIODEGRADATION	XENOBIOTIC_HYDROCARBONS|OIL_DEGRADATION	XENOBIOTIC_HEXA-|PENTA-CHLOROCYCLOHEXANE_DEGRADATION	mlaE|linK->PGPT0007010	2
DIRECT_EFFECTS	BIO-REMEDIATION	XENOBIOTICS_BIODEGRADATION	XENOBIOTIC_HYDROCARBONS|OIL_DEGRADATION	XENOBIOTIC_HEXA-|PENTA-CHLOROCYCLOHEXANE_DEGRADATION	mlaF|linL|mkl->PGPT0007015	2
DIRECT_EFFECTS	BIO-REMEDIATION	XENOBIOTICS_BIODEGRADATION	XENOBIOTIC_HYDROCARBONS|OIL_DEGRADATION	XENOBIOTIC_OIL|RAHMNOLIPID_DEGRADATION	rhlA->PGPT0006830	2
DIRECT_EFFECTS	BIO-REMEDIATION	XENOBIOTICS_BIODEGRADATION	XENOBIOTIC_HYDROCARBONS|OIL_DEGRADATION	XENOBIOTIC_OIL|RAHMNOLIPID_DEGRADATION	rhlB->PGPT0006835	1
DIRECT_EFFECTS	BIO-REMEDIATION	XENOBIOTICS_BIODEGRADATION	XENOBIOTIC_HYDROCARBONS|OIL_DEGRADATION	XENOBIOTIC_TRICHLOROHEXADIENE_DEGRADATION	linC->PGPT0007030	1
DIRECT_EFFECTS	BIO-REMEDIATION	XENOBIOTICS_BIODEGRADATION	XENOBIOTIC_NAPHTALENE|DERIVATE_DEGRADATION	XENOBIOTIC_METHYLNAPHTALENE_DEGRADATION	EC_1_1_1_1|adh->PGPT0006375	2
DIRECT_EFFECTS	BIO-REMEDIATION	XENOBIOTICS_BIODEGRADATION	XENOBIOTIC_NAPHTALENE|DERIVATE_DEGRADATION	XENOBIOTIC_METHYLNAPHTALENE_DEGRADATION	adhP->PGPT0006365	1
DIRECT_EFFECTS	BIO-REMEDIATION	XENOBIOTICS_BIODEGRADATION	XENOBIOTIC_NAPHTALENE|DERIVATE_DEGRADATION	XENOBIOTIC_METHYLNAPHTALENE_DEGRADATION	frmA|ADH5|adhC->PGPT0006355	1
DIRECT_EFFECTS	BIO-REMEDIATION	XENOBIOTICS_BIODEGRADATION	XENOBIOTIC_NAPHTALENE|DERIVATE_DEGRADATION	XENOBIOTIC_METHYLNAPHTALENE_DEGRADATION	nmoAB->PGPT0006385	2
DIRECT_EFFECTS	BIO-REMEDIATION	XENOBIOTICS_BIODEGRADATION	XENOBIOTIC_NAPHTALENE|DERIVATE_DEGRADATION	XENOBIOTIC_METHYLNAPHTALENE_DEGRADATION	yiaY->PGPT0006370	2
DIRECT_EFFECTS	BIO-REMEDIATION	XENOBIOTICS_BIODEGRADATION	XENOBIOTIC_NAPHTALENE|DERIVATE_DEGRADATION	XENOBIOTIC_NAPHTALENE_DEGRADATION	nahD->PGPT0006330	1
DIRECT_EFFECTS	BIO-REMEDIATION	XENOBIOTICS_BIODEGRADATION	XENOBIOTIC_POLYCYCLIC_AROMATIC_HYDROCARBON_DEGRADATION	XENOBIOTIC_PHTHALATE_DEGRADATION	pcaG->PGPT0005010	2
DIRECT_EFFECTS	BIO-REMEDIATION	XENOBIOTICS_BIODEGRADATION	XENOBIOTIC_POLYCYCLIC_AROMATIC_HYDROCARBON_DEGRADATION	XENOBIOTIC_PHTHALATE_DEGRADATION	pcaH->PGPT0005015	2
DIRECT_EFFECTS	BIO-REMEDIATION	XENOBIOTICS_BIODEGRADATION	XENOBIOTIC_STEROID|DERIVATE_DEGRADATION	XENOBIOTIC_ADROSTENEDIONE_DEGRADATION	hsaA->PGPT0006695	1
DIRECT_EFFECTS	BIO-REMEDIATION	XENOBIOTICS_BIODEGRADATION	XENOBIOTIC_STEROID|DERIVATE_DEGRADATION	XENOBIOTIC_ADROSTENEDIONE_DEGRADATION	kstD->PGPT0006680	1
DIRECT_EFFECTS	BIO-REMEDIATION	XENOBIOTICS_BIODEGRADATION	XENOBIOTIC_STEROID|DERIVATE_DEGRADATION	XENOBIOTIC_CHOLESTEROL_DEGRADATION_	choD->PGPT0006645	1
DIRECT_EFFECTS	BIO-REMEDIATION	XENOBIOTICS_BIODEGRADATION	XENOBIOTIC_STEROID|DERIVATE_DEGRADATION	XENOBIOTIC_EPIANDROSTERONE_DEGRADATION	beta_hydroxysteroid_dehydrogenase->PGPT0006670	1
DIRECT_EFFECTS	BIO-REMEDIATION	XENOBIOTICS_BIODEGRADATION	XENOBIOTIC_STEROID|DERIVATE_DEGRADATION	XENOBIOTIC_TESTOSTERONE_DEGRADATION	beta_hydroxysteroid_dehydrogenase->PGPT0006670	1
DIRECT_EFFECTS	BIO-REMEDIATION	XENOBIOTICS_BIODEGRADATION	XENOBIOTIC_STYRENE|DERIVATE_DEGRADATION	XENOBIOTIC_ACRYLONITRITE|ACRYLAMIDE_DEGRADATION	EC_3_5_1_4|amiE->PGPT0006115	5
DIRECT_EFFECTS	BIO-REMEDIATION	XENOBIOTICS_BIODEGRADATION	XENOBIOTIC_STYRENE|DERIVATE_DEGRADATION	XENOBIOTIC_ACRYLONITRITE|ACRYLAMIDE_DEGRADATION	gctA->PGPT0006105	1
DIRECT_EFFECTS	BIO-REMEDIATION	XENOBIOTICS_BIODEGRADATION	XENOBIOTIC_STYRENE|DERIVATE_DEGRADATION	XENOBIOTIC_ACRYLONITRITE|ACRYLAMIDE_DEGRADATION	gctB->PGPT0006110	1
DIRECT_EFFECTS	BIO-REMEDIATION	XENOBIOTICS_BIODEGRADATION	XENOBIOTIC_STYRENE|DERIVATE_DEGRADATION	XENOBIOTIC_PHENYLACETALDOXIME_DEGRADATION	EC_3_5_1_4|amiE->PGPT0006115	5
DIRECT_EFFECTS	BIO-REMEDIATION	XENOBIOTICS_BIODEGRADATION	XENOBIOTIC_STYRENE|DERIVATE_DEGRADATION	XENOBIOTIC_PHENYLACETALDOXIME_DEGRADATION	nitA|nitB|nitR|nit1->PGPT0000835	2
DIRECT_EFFECTS	BIO-REMEDIATION	XENOBIOTICS_BIODEGRADATION	XENOBIOTIC_STYRENE|DERIVATE_DEGRADATION	XENOBIOTIC_PHENYLACETATE_DEGRADATION	paaF|echA->PGPT0001860	8
DIRECT_EFFECTS	BIO-REMEDIATION	XENOBIOTICS_BIODEGRADATION	XENOBIOTIC_STYRENE|DERIVATE_DEGRADATION	XENOBIOTIC_PHENYLACETATE_DEGRADATION	paaH|hbd|fadB|mmgB->PGPT0006075	1
DIRECT_EFFECTS	BIO-REMEDIATION	XENOBIOTICS_BIODEGRADATION	XENOBIOTIC_STYRENE|DERIVATE_DEGRADATION	XENOBIOTIC_PHENYLACETATE_DEGRADATION	paaI->PGPT0006080	1
DIRECT_EFFECTS	BIO-REMEDIATION	XENOBIOTICS_BIODEGRADATION	XENOBIOTIC_STYRENE|DERIVATE_DEGRADATION	XENOBIOTIC_PHENYLACETATE_DEGRADATION	paaX->PGPT0006090	1
DIRECT_EFFECTS	BIO-REMEDIATION	XENOBIOTICS_BIODEGRADATION	XENOBIOTIC_STYRENE|DERIVATE_DEGRADATION	XENOBIOTIC_PHENYLACETATE_DEGRADATION	paaY->PGPT0006095	1
DIRECT_EFFECTS	BIO-REMEDIATION	XENOBIOTICS_BIODEGRADATION	XENOBIOTIC_STYRENE|DERIVATE_DEGRADATION	XENOBIOTIC_STYRENE_DEGRADATION	catE->PGPT0005050	2
DIRECT_EFFECTS	BIO-REMEDIATION	XENOBIOTICS_BIODEGRADATION	XENOBIOTIC_STYRENE|DERIVATE_DEGRADATION	XENOBIOTIC_STYRENE_DEGRADATION	dmpB|xylE->PGPT0005055	2
DIRECT_EFFECTS	BIO-REMEDIATION	XENOBIOTICS_BIODEGRADATION	XENOBIOTIC_STYRENE|DERIVATE_DEGRADATION	XENOBIOTIC_STYRENE_DEGRADATION	dmpD|xylF->PGPT0005235	2
DIRECT_EFFECTS	BIO-REMEDIATION	XENOBIOTICS_BIODEGRADATION	XENOBIOTIC_STYRENE|DERIVATE_DEGRADATION	XENOBIOTIC_STYRENE_OXIDE_DEGRADATION	HGD|hmgA->PGPT0006025	1
DIRECT_EFFECTS	BIO-REMEDIATION	XENOBIOTICS_BIODEGRADATION	XENOBIOTIC_STYRENE|DERIVATE_DEGRADATION	XENOBIOTIC_STYRENE_OXIDE_DEGRADATION	fahA->PGPT0001610	1
DIRECT_EFFECTS	BIO-REMEDIATION	XENOBIOTICS_BIODEGRADATION	XENOBIOTIC_STYRENE|DERIVATE_DEGRADATION	XENOBIOTIC_STYRENE_OXIDE_DEGRADATION	feaB->PGPT0006035	3
DIRECT_EFFECTS	BIO-REMEDIATION	XENOBIOTICS_BIODEGRADATION	XENOBIOTIC_STYRENE|DERIVATE_DEGRADATION	XENOBIOTIC_STYRENE_OXIDE_DEGRADATION	maiA|GSTZ1->PGPT0006040	1
DIRECT_EFFECTS	BIO-REMEDIATION	XENOBIOTICS_BIODEGRADATION	XENOBIOTIC_TOLULENE|DERIVATE_DEGRADATION	XENOBIOTIC_2|4-DICHLORO-TOLULENE_DEGRADATION_PATHWAY_2	EC_1_3_1_32->PGPT0005915	1
DIRECT_EFFECTS	BIO-REMEDIATION	XENOBIOTICS_BIODEGRADATION	XENOBIOTIC_TOLULENE|DERIVATE_DEGRADATION	XENOBIOTIC_NITROTOLULENE_DEGRADATION	nemA->PGPT0005930	5
DIRECT_EFFECTS	BIO-REMEDIATION	XENOBIOTICS_BIODEGRADATION	XENOBIOTIC_TOLULENE|DERIVATE_DEGRADATION	XENOBIOTIC_TOLUENE_DEGRADATION_PATHWAY_1	catA->PGPT0005035	1
DIRECT_EFFECTS	BIO-REMEDIATION	XENOBIOTICS_BIODEGRADATION	XENOBIOTIC_TOLULENE|DERIVATE_DEGRADATION	XENOBIOTIC_TOLUENE_DEGRADATION_PATHWAY_1	catB->PGPT0005040	1
DIRECT_EFFECTS	BIO-REMEDIATION	XENOBIOTICS_BIODEGRADATION	XENOBIOTIC_TOLULENE|DERIVATE_DEGRADATION	XENOBIOTIC_TOLUENE_DEGRADATION_PATHWAY_5	xylC->PGPT0005405	1
DIRECT_EFFECTS	BIO-REMEDIATION	XENOBIOTICS_BIODEGRADATION	XENOBIOTIC_TOLULENE|DERIVATE_DEGRADATION	XENOBIOTIC_TOLULENE-4-SULFONATE_DEGRADATION_PATHWAY_4	catA->PGPT0005035	1
DIRECT_EFFECTS	BIO-REMEDIATION	XENOBIOTICS_BIODEGRADATION	XENOBIOTIC_TOLULENE|DERIVATE_DEGRADATION	XENOBIOTIC_TOLULENE-4-SULFONATE_DEGRADATION_PATHWAY_4	catB->PGPT0005040	1
DIRECT_EFFECTS	BIO-REMEDIATION	XENOBIOTICS_BIODEGRADATION	XENOBIOTIC_XYLENE|DERIVATE_DEGRADATION	XENOBIOTIC_METHYLCATECHOL_DEGRADATION	catE->PGPT0005050	2
DIRECT_EFFECTS	BIO-REMEDIATION	XENOBIOTICS_BIODEGRADATION	XENOBIOTIC_XYLENE|DERIVATE_DEGRADATION	XENOBIOTIC_METHYLCATECHOL_DEGRADATION	dmpB|xylE->PGPT0005055	2
DIRECT_EFFECTS	BIO-REMEDIATION	XENOBIOTICS_BIODEGRADATION	XENOBIOTIC_XYLENE|DERIVATE_DEGRADATION	XENOBIOTIC_METHYLCATECHOL_DEGRADATION	dmpC|xylG|praB->PGPT0005060	1
DIRECT_EFFECTS	BIO-REMEDIATION	XENOBIOTICS_BIODEGRADATION	XENOBIOTIC_XYLENE|DERIVATE_DEGRADATION	XENOBIOTIC_METHYLCATECHOL_DEGRADATION	dmpD|xylF->PGPT0005235	2
DIRECT_EFFECTS	BIO-REMEDIATION	XENOBIOTICS_BIODEGRADATION	XENOBIOTIC_XYLENE|DERIVATE_DEGRADATION	XENOBIOTIC_p|o|m-XYLENE_DEGRADATION	benA_xylX->PGPT0005240	1
DIRECT_EFFECTS	BIO-REMEDIATION	XENOBIOTICS_BIODEGRADATION	XENOBIOTIC_XYLENE|DERIVATE_DEGRADATION	XENOBIOTIC_p|o|m-XYLENE_DEGRADATION	benB_xylY->PGPT0005245	1
DIRECT_EFFECTS	BIO-REMEDIATION	XENOBIOTICS_BIODEGRADATION	XENOBIOTIC_XYLENE|DERIVATE_DEGRADATION	XENOBIOTIC_p|o|m-XYLENE_DEGRADATION	benC_xylZ->PGPT0005255	1
DIRECT_EFFECTS	BIO-REMEDIATION	XENOBIOTICS_BIODEGRADATION	XENOBIOTIC_XYLENE|DERIVATE_DEGRADATION	XENOBIOTIC_p|o|m-XYLENE_DEGRADATION	benD_xylL->PGPT0005250	1
DIRECT_EFFECTS	BIO-REMEDIATION	XENOBIOTICS_BIODEGRADATION	XENOBIOTIC_XYLENE|DERIVATE_DEGRADATION	XENOBIOTIC_p|o|m-XYLENE_DEGRADATION	xylC->PGPT0005405	1
DIRECT_EFFECTS	PHYTOHORMONE|PLANT_SIGNAL_PRODUCTION	PHYTOHORMONE-ABSCISIC_ACID_DEGRADATION	PHYTOHORMONE-AUXINE|INDOLEâ€šÃ„Ãª3â€šÃ„ÃªACETIC_ACID|IAA_METABOLISM	PHYTOHORMONE-IAA-AUXIN_TRANSPORT_PLANT_LIKE	auxin_symporter->PGPT0007208	1
DIRECT_EFFECTS	PHYTOHORMONE|PLANT_SIGNAL_PRODUCTION	PHYTOHORMONE-ABSCISIC_ACID_DEGRADATION	PHYTOHORMONE-AUXINE|INDOLEâ€šÃ„Ãª3â€šÃ„ÃªACETIC_ACID|IAA_METABOLISM	PHYTOHORMONE-IAA_PATHWAY	EC_3_5_1_4|amiE->PGPT0006115	5
DIRECT_EFFECTS	PHYTOHORMONE|PLANT_SIGNAL_PRODUCTION	PHYTOHORMONE-ABSCISIC_ACID_DEGRADATION	PHYTOHORMONE-AUXINE|INDOLEâ€šÃ„Ãª3â€šÃ„ÃªACETIC_ACID|IAA_METABOLISM	PHYTOHORMONE-IAA_PATHWAY	aldB->PGPT0007176	2
DIRECT_EFFECTS	PHYTOHORMONE|PLANT_SIGNAL_PRODUCTION	PHYTOHORMONE-ABSCISIC_ACID_DEGRADATION	PHYTOHORMONE-AUXINE|INDOLEâ€šÃ„Ãª3â€šÃ„ÃªACETIC_ACID|IAA_METABOLISM	PHYTOHORMONE-IAA_RELATED_INDOLE-3-ACETALDEHYDE_PATHWAY	aldH|dhaS->PGPT0006875	5
DIRECT_EFFECTS	PHYTOHORMONE|PLANT_SIGNAL_PRODUCTION	PHYTOHORMONE-ABSCISIC_ACID_DEGRADATION	PHYTOHORMONE-AUXINE|INDOLEâ€šÃ„Ãª3â€šÃ„ÃªACETIC_ACID|IAA_METABOLISM	PHYTOHORMONE-IAA_RELATED_INDOLE-3-ACETALDEHYDE_PATHWAY	betB_homologous->PGPT0007165	2
DIRECT_EFFECTS	PHYTOHORMONE|PLANT_SIGNAL_PRODUCTION	PHYTOHORMONE-ABSCISIC_ACID_DEGRADATION	PHYTOHORMONE-AUXINE|INDOLEâ€šÃ„Ãª3â€šÃ„ÃªACETIC_ACID|IAA_METABOLISM	PHYTOHORMONE-IAA_RELATED_TRP-DEPENDENT_PATHWAY_1	aspC->PGPT0020115	1
DIRECT_EFFECTS	PHYTOHORMONE|PLANT_SIGNAL_PRODUCTION	PHYTOHORMONE-ABSCISIC_ACID_DEGRADATION	PHYTOHORMONE-AUXINE|INDOLEâ€šÃ„Ãª3â€šÃ„ÃªACETIC_ACID|IAA_METABOLISM	PHYTOHORMONE-IAA_RELATED_TRP-DEPENDENT_PATHWAY_2	EC_3_5_1_4|amiE->PGPT0006115	5
DIRECT_EFFECTS	PHYTOHORMONE|PLANT_SIGNAL_PRODUCTION	PHYTOHORMONE-ABSCISIC_ACID_DEGRADATION	PHYTOHORMONE-AUXINE|INDOLEâ€šÃ„Ãª3â€šÃ„ÃªACETIC_ACID|IAA_METABOLISM	PHYTOHORMONE-IAA_RELATED_TRP-DEPENDENT_PATHWAY_3	nitA|nitB|nitR|nit1->PGPT0000835	2
DIRECT_EFFECTS	PHYTOHORMONE|PLANT_SIGNAL_PRODUCTION	PHYTOHORMONE-ABSCISIC_ACID_DEGRADATION	PHYTOHORMONE-AUXINE|INDOLEâ€šÃ„Ãª3â€šÃ„ÃªACETIC_ACID|IAA_METABOLISM	PHYTOHORMONE-IAA_RELATED_TRYPTOPHAN_PATHWAY	lysN->PGPT0007135	4
DIRECT_EFFECTS	PHYTOHORMONE|PLANT_SIGNAL_PRODUCTION	PHYTOHORMONE-ABSCISIC_ACID_DEGRADATION	PHYTOHORMONE-AUXINE|INDOLEâ€šÃ„Ãª3â€šÃ„ÃªACETIC_ACID|IAA_METABOLISM	PHYTOHORMONE-IAA_RELATED_TRYPTOPHAN_PATHWAY	puuE->PGPT0007140	1
DIRECT_EFFECTS	PHYTOHORMONE|PLANT_SIGNAL_PRODUCTION	PHYTOHORMONE-ABSCISIC_ACID_DEGRADATION	PHYTOHORMONE-AUXINE|INDOLEâ€šÃ„Ãª3â€šÃ„ÃªACETIC_ACID|IAA_METABOLISM	PHYTOHORMONE-IAA_RELATED_TRYPTOPHAN_PATHWAY	trpA->PGPT0007070	1
DIRECT_EFFECTS	PHYTOHORMONE|PLANT_SIGNAL_PRODUCTION	PHYTOHORMONE-ABSCISIC_ACID_DEGRADATION	PHYTOHORMONE-AUXINE|INDOLEâ€šÃ„Ãª3â€šÃ„ÃªACETIC_ACID|IAA_METABOLISM	PHYTOHORMONE-IAA_RELATED_TRYPTOPHAN_PATHWAY	trpB->PGPT0007075	1
DIRECT_EFFECTS	PHYTOHORMONE|PLANT_SIGNAL_PRODUCTION	PHYTOHORMONE-ABSCISIC_ACID_DEGRADATION	PHYTOHORMONE-AUXINE|INDOLEâ€šÃ„Ãª3â€šÃ„ÃªACETIC_ACID|IAA_METABOLISM	PHYTOHORMONE-IAA_RELATED_TRYPTOPHAN_PATHWAY	trpC->PGPT0007080	1
DIRECT_EFFECTS	PHYTOHORMONE|PLANT_SIGNAL_PRODUCTION	PHYTOHORMONE-ABSCISIC_ACID_DEGRADATION	PHYTOHORMONE-AUXINE|INDOLEâ€šÃ„Ãª3â€šÃ„ÃªACETIC_ACID|IAA_METABOLISM	PHYTOHORMONE-IAA_RELATED_TRYPTOPHAN_PATHWAY	trpD->PGPT0007090	1
DIRECT_EFFECTS	PHYTOHORMONE|PLANT_SIGNAL_PRODUCTION	PHYTOHORMONE-ABSCISIC_ACID_DEGRADATION	PHYTOHORMONE-AUXINE|INDOLEâ€šÃ„Ãª3â€šÃ„ÃªACETIC_ACID|IAA_METABOLISM	PHYTOHORMONE-IAA_RELATED_TRYPTOPHAN_PATHWAY	trpE|phnA->PGPT0007095	3
DIRECT_EFFECTS	PHYTOHORMONE|PLANT_SIGNAL_PRODUCTION	PHYTOHORMONE-ABSCISIC_ACID_DEGRADATION	PHYTOHORMONE-AUXINE|INDOLEâ€šÃ„Ãª3â€šÃ„ÃªACETIC_ACID|IAA_METABOLISM	PHYTOHORMONE-IAA_RELATED_TRYPTOPHAN_PATHWAY	trpF->PGPT0007115	1
DIRECT_EFFECTS	PHYTOHORMONE|PLANT_SIGNAL_PRODUCTION	PHYTOHORMONE-ABSCISIC_ACID_DEGRADATION	PHYTOHORMONE-AUXINE|INDOLEâ€šÃ„Ãª3â€šÃ„ÃªACETIC_ACID|IAA_METABOLISM	PHYTOHORMONE-IAA_RELATED_TRYPTOPHAN_PATHWAY	trpG|phnB->PGPT0007105	1
DIRECT_EFFECTS	PHYTOHORMONE|PLANT_SIGNAL_PRODUCTION	PHYTOHORMONE-ABSCISIC_ACID_DEGRADATION	PHYTOHORMONE-AUXINE|INDOLEâ€šÃ„Ãª3â€šÃ„ÃªACETIC_ACID|IAA_METABOLISM	PHYTOHORMONE-IAA_RELATED_TRYPTOPHAN_PATHWAY	trpS->PGPT0007120	1
DIRECT_EFFECTS	PHYTOHORMONE|PLANT_SIGNAL_PRODUCTION	PHYTOHORMONE-ABSCISIC_ACID_DEGRADATION	PHYTOHORMONE-AUXINE|INDOLEâ€šÃ„Ãª3â€šÃ„ÃªACETIC_ACID|IAA_METABOLISM	PHYTOHORMONE-IAA_RELATED_TRYPTOPHAN_PATHWAY	yugH->PGPT0007145	1
DIRECT_EFFECTS	PHYTOHORMONE|PLANT_SIGNAL_PRODUCTION	PHYTOHORMONE-CYTOKININS|DERIVATE_PRODUCTION	PHYTOHORMONE-CYTOKININ_METABOLISM	PHYTOHORMONE-CYTOKININ_BIOSYNTHESIS	dapF->PGPT0007230	3
DIRECT_EFFECTS	PHYTOHORMONE|PLANT_SIGNAL_PRODUCTION	PHYTOHORMONE-CYTOKININS|DERIVATE_PRODUCTION	PHYTOHORMONE-CYTOKININ_METABOLISM	PHYTOHORMONE-CYTOKININ_BIOSYNTHESIS	hflX->PGPT0007245	1
DIRECT_EFFECTS	PHYTOHORMONE|PLANT_SIGNAL_PRODUCTION	PHYTOHORMONE-CYTOKININS|DERIVATE_PRODUCTION	PHYTOHORMONE-CYTOKININ_METABOLISM	PHYTOHORMONE-CYTOKININ_BIOSYNTHESIS	log|yvdD->PGPT0007225	1
DIRECT_EFFECTS	PHYTOHORMONE|PLANT_SIGNAL_PRODUCTION	PHYTOHORMONE-CYTOKININS|DERIVATE_PRODUCTION	PHYTOHORMONE-CYTOKININ_METABOLISM	PHYTOHORMONE-CYTOKININ_BIOSYNTHESIS	miaA|ipt->PGPT0007210	1
DIRECT_EFFECTS	PHYTOHORMONE|PLANT_SIGNAL_PRODUCTION	PHYTOHORMONE-CYTOKININS|DERIVATE_PRODUCTION	PHYTOHORMONE-CYTOKININ_METABOLISM	PHYTOHORMONE-CYTOKININ_BIOSYNTHESIS	miaB->PGPT0007215	2
DIRECT_EFFECTS	PHYTOHORMONE|PLANT_SIGNAL_PRODUCTION	PHYTOHORMONE-CYTOKININS|DERIVATE_PRODUCTION	PHYTOHORMONE-CYTOKININ_METABOLISM	PHYTOHORMONE-CYTOKININ_BIOSYNTHESIS	miaE->PGPT0007220	1
DIRECT_EFFECTS	PHYTOHORMONE|PLANT_SIGNAL_PRODUCTION	PHYTOHORMONE-CYTOKININS|DERIVATE_PRODUCTION	PHYTOHORMONE-CYTOKININ_METABOLISM	PHYTOHORMONE-CYTOKININ_BIOSYNTHESIS	recA->PGPT0007235	2
DIRECT_EFFECTS	PHYTOHORMONE|PLANT_SIGNAL_PRODUCTION	PHYTOHORMONE-CYTOKININS|DERIVATE_PRODUCTION	PHYTOHORMONE-CYTOKININ_METABOLISM	PHYTOHORMONE-CYTOKININ_BIOSYNTHESIS	recX->PGPT0007240	1
DIRECT_EFFECTS	PHYTOHORMONE|PLANT_SIGNAL_PRODUCTION	PHYTOHORMONE-CYTOKININS|DERIVATE_PRODUCTION	PHYTOHORMONE-XANTHINE_METABOLISM	PHYTOHORMONE-XANTHINE_BIOSYNTHESIS	hprT|hpt->PGPT0007295	1
DIRECT_EFFECTS	PHYTOHORMONE|PLANT_SIGNAL_PRODUCTION	PHYTOHORMONE-CYTOKININS|DERIVATE_PRODUCTION	PHYTOHORMONE-XANTHINE_METABOLISM	PHYTOHORMONE-XANTHINE_BIOSYNTHESIS	xdhA->PGPT0007250	1
DIRECT_EFFECTS	PHYTOHORMONE|PLANT_SIGNAL_PRODUCTION	PHYTOHORMONE-CYTOKININS|DERIVATE_PRODUCTION	PHYTOHORMONE-XANTHINE_METABOLISM	PHYTOHORMONE-XANTHINE_BIOSYNTHESIS	xdhB|pucD->PGPT0007265	1
DIRECT_EFFECTS	PHYTOHORMONE|PLANT_SIGNAL_PRODUCTION	PHYTOHORMONE-CYTOKININS|DERIVATE_PRODUCTION	PHYTOHORMONE-XANTHINE_METABOLISM	PHYTOHORMONE-XANTHINE_BIOSYNTHESIS	xdhC|paod|ygeB|pucA->PGPT0007280	2
DIRECT_EFFECTS	PHYTOHORMONE|PLANT_SIGNAL_PRODUCTION	PHYTOHORMONE-CYTOKININS|DERIVATE_PRODUCTION	PHYTOHORMONE-XANTHINE_METABOLISM	PHYTOHORMONE-XANTHINE_BIOSYNTHESIS	xpt->PGPT0007305	1
DIRECT_EFFECTS	PHYTOHORMONE|PLANT_SIGNAL_PRODUCTION	PHYTOHORMONE-CYTOKININS|DERIVATE_PRODUCTION	PHYTOHORMONE-XANTHINE_METABOLISM	PHYTOHORMONE-XANTHINE_TRANSPORT	pbuG|azgA|ghxP|ghxQ|adeQ->PGPT0007325	2
DIRECT_EFFECTS	PHYTOHORMONE|PLANT_SIGNAL_PRODUCTION	PHYTOHORMONE-CYTOKININS|DERIVATE_PRODUCTION	PHYTOHORMONE-XANTHINE_METABOLISM	PHYTOHORMONE-XANTHINE_TRANSPORT	pubX->PGPT0007330	3
DIRECT_EFFECTS	PHYTOHORMONE|PLANT_SIGNAL_PRODUCTION	PHYTOHORMONE-CYTOKININS|DERIVATE_PRODUCTION	PHYTOHORMONE-XANTHINE_METABOLISM	PHYTOHORMONE-XANTHINE_TRANSPORT	xanP->PGPT0007335	1
DIRECT_EFFECTS	PHYTOHORMONE|PLANT_SIGNAL_PRODUCTION	PHYTOHORMONE-GAMMA-AMINOBUTYRIC_ACID|GABA_PRODUCTION	PHYTOHORMONE-GABA_METABOLISM	PHYTOHORMONE-GABA_BIOSYNTHESIS	aldH|dhaS->PGPT0006875	5
DIRECT_EFFECTS	PHYTOHORMONE|PLANT_SIGNAL_PRODUCTION	PHYTOHORMONE-GAMMA-AMINOBUTYRIC_ACID|GABA_PRODUCTION	PHYTOHORMONE-GABA_METABOLISM	PHYTOHORMONE-GABA_BIOSYNTHESIS	aofH->PGPT0007641	4
DIRECT_EFFECTS	PHYTOHORMONE|PLANT_SIGNAL_PRODUCTION	PHYTOHORMONE-GAMMA-AMINOBUTYRIC_ACID|GABA_PRODUCTION	PHYTOHORMONE-GABA_METABOLISM	PHYTOHORMONE-GABA_BIOSYNTHESIS	gbuA->PGPT0007635	1
DIRECT_EFFECTS	PHYTOHORMONE|PLANT_SIGNAL_PRODUCTION	PHYTOHORMONE-GAMMA-AMINOBUTYRIC_ACID|GABA_PRODUCTION	PHYTOHORMONE-GABA_METABOLISM	PHYTOHORMONE-GABA_BIOSYNTHESIS	patD|prr|ydcW->PGPT0007650	1
DIRECT_EFFECTS	PHYTOHORMONE|PLANT_SIGNAL_PRODUCTION	PHYTOHORMONE-GAMMA-AMINOBUTYRIC_ACID|GABA_PRODUCTION	PHYTOHORMONE-GABA_METABOLISM	PHYTOHORMONE-GABA_BIOSYNTHESIS	puuB|ordL->PGPT0007637	9
DIRECT_EFFECTS	PHYTOHORMONE|PLANT_SIGNAL_PRODUCTION	PHYTOHORMONE-GAMMA-AMINOBUTYRIC_ACID|GABA_PRODUCTION	PHYTOHORMONE-GABA_METABOLISM	PHYTOHORMONE-GABA_BIOSYNTHESIS	puuC|kauB->PGPT0007645	2
DIRECT_EFFECTS	PHYTOHORMONE|PLANT_SIGNAL_PRODUCTION	PHYTOHORMONE-GAMMA-AMINOBUTYRIC_ACID|GABA_PRODUCTION	PHYTOHORMONE-GABA_METABOLISM	PHYTOHORMONE-GABA_BIOSYNTHESIS	puuC|ordL->PGPT0007638	1
DIRECT_EFFECTS	PHYTOHORMONE|PLANT_SIGNAL_PRODUCTION	PHYTOHORMONE-GAMMA-AMINOBUTYRIC_ACID|GABA_PRODUCTION	PHYTOHORMONE-GABA_METABOLISM	PHYTOHORMONE-GABA_BIOSYNTHESIS	puuD->PGPT0007640	2
DIRECT_EFFECTS	PHYTOHORMONE|PLANT_SIGNAL_PRODUCTION	PHYTOHORMONE-GAMMA-AMINOBUTYRIC_ACID|GABA_PRODUCTION	PHYTOHORMONE-GABA_METABOLISM	PHYTOHORMONE-GABA_BIOSYNTHESIS	spuC->PGPT0007865	2
DIRECT_EFFECTS	PHYTOHORMONE|PLANT_SIGNAL_PRODUCTION	PHYTOHORMONE-GAMMA-AMINOBUTYRIC_ACID|GABA_PRODUCTION	PHYTOHORMONE-GABA_METABOLISM	PHYTOHORMONE-GABA_CONVERSION	davT|gabT->PGPT0007655	1
DIRECT_EFFECTS	PHYTOHORMONE|PLANT_SIGNAL_PRODUCTION	PHYTOHORMONE-GAMMA-AMINOBUTYRIC_ACID|GABA_PRODUCTION	PHYTOHORMONE-GABA_METABOLISM	PHYTOHORMONE-GABA_CONVERSION	gabT->PGPT0007660	2
DIRECT_EFFECTS	PHYTOHORMONE|PLANT_SIGNAL_PRODUCTION	PHYTOHORMONE-GAMMA-AMINOBUTYRIC_ACID|GABA_PRODUCTION	PHYTOHORMONE-GABA_METABOLISM	PHYTOHORMONE-GABA_CONVERSION	puuE->PGPT0007140	1
DIRECT_EFFECTS	PHYTOHORMONE|PLANT_SIGNAL_PRODUCTION	PHYTOHORMONE-GAMMA-AMINOBUTYRIC_ACID|GABA_PRODUCTION	PHYTOHORMONE-GABA_METABOLISM	PHYTOHORMONE-GABA_DEGRADATION	gabD->PGPT0001580	4
DIRECT_EFFECTS	PHYTOHORMONE|PLANT_SIGNAL_PRODUCTION	PHYTOHORMONE-GAMMA-AMINOBUTYRIC_ACID|GABA_PRODUCTION	PHYTOHORMONE-GABA_METABOLISM	PHYTOHORMONE-GABA_TRANSPORT	gabP->PGPT0007665	1
DIRECT_EFFECTS	PHYTOHORMONE|PLANT_SIGNAL_PRODUCTION	PLANT_SIGNAL-BRANCHING_INHIBITION	PLANT_DEBRANCHING-SPERMIDINE|PUTRESCINE_METABOLISM	PLANT_DEBRANCHING-N1-|N8-ACETYLSPERMIDINE_FORMATION	paiA->PGPT0007785	2
DIRECT_EFFECTS	PHYTOHORMONE|PLANT_SIGNAL_PRODUCTION	PLANT_SIGNAL-BRANCHING_INHIBITION	PLANT_DEBRANCHING-SPERMIDINE|PUTRESCINE_METABOLISM	PLANT_DEBRANCHING-N1-|N8-ACETYLSPERMIDINE_FORMATION	speG->PGPT0007790	2
DIRECT_EFFECTS	PHYTOHORMONE|PLANT_SIGNAL_PRODUCTION	PLANT_SIGNAL-BRANCHING_INHIBITION	PLANT_DEBRANCHING-SPERMIDINE|PUTRESCINE_METABOLISM	PLANT_DEBRANCHING-PUTRESCINE_BIOSYNTHESIS	speA->PGPT0007770	1
DIRECT_EFFECTS	PHYTOHORMONE|PLANT_SIGNAL_PRODUCTION	PLANT_SIGNAL-BRANCHING_INHIBITION	PLANT_DEBRANCHING-SPERMIDINE|PUTRESCINE_METABOLISM	PLANT_DEBRANCHING-PUTRESCINE_BIOSYNTHESIS	speB->PGPT0007775	1
DIRECT_EFFECTS	PHYTOHORMONE|PLANT_SIGNAL_PRODUCTION	PLANT_SIGNAL-BRANCHING_INHIBITION	PLANT_DEBRANCHING-SPERMIDINE|PUTRESCINE_METABOLISM	PLANT_DEBRANCHING-PUTRESCINE_BIOSYNTHESIS	speC|speF|ODC1->PGPT0007765	1
DIRECT_EFFECTS	PHYTOHORMONE|PLANT_SIGNAL_PRODUCTION	PLANT_SIGNAL-BRANCHING_INHIBITION	PLANT_DEBRANCHING-SPERMIDINE|PUTRESCINE_METABOLISM	PLANT_DEBRANCHING-PUTRESCINE_DEGRADATION	aldH|dhaS->PGPT0006875	5
DIRECT_EFFECTS	PHYTOHORMONE|PLANT_SIGNAL_PRODUCTION	PLANT_SIGNAL-BRANCHING_INHIBITION	PLANT_DEBRANCHING-SPERMIDINE|PUTRESCINE_METABOLISM	PLANT_DEBRANCHING-PUTRESCINE_DEGRADATION	aofH->PGPT0007641	4
DIRECT_EFFECTS	PHYTOHORMONE|PLANT_SIGNAL_PRODUCTION	PLANT_SIGNAL-BRANCHING_INHIBITION	PLANT_DEBRANCHING-SPERMIDINE|PUTRESCINE_METABOLISM	PLANT_DEBRANCHING-PUTRESCINE_DEGRADATION	patD|prr|ydcW->PGPT0007650	1
DIRECT_EFFECTS	PHYTOHORMONE|PLANT_SIGNAL_PRODUCTION	PLANT_SIGNAL-BRANCHING_INHIBITION	PLANT_DEBRANCHING-SPERMIDINE|PUTRESCINE_METABOLISM	PLANT_DEBRANCHING-PUTRESCINE_DEGRADATION	puuB|ordL->PGPT0007637	9
DIRECT_EFFECTS	PHYTOHORMONE|PLANT_SIGNAL_PRODUCTION	PLANT_SIGNAL-BRANCHING_INHIBITION	PLANT_DEBRANCHING-SPERMIDINE|PUTRESCINE_METABOLISM	PLANT_DEBRANCHING-PUTRESCINE_DEGRADATION	puuC|kauB->PGPT0007645	2
DIRECT_EFFECTS	PHYTOHORMONE|PLANT_SIGNAL_PRODUCTION	PLANT_SIGNAL-BRANCHING_INHIBITION	PLANT_DEBRANCHING-SPERMIDINE|PUTRESCINE_METABOLISM	PLANT_DEBRANCHING-PUTRESCINE_DEGRADATION	puuC|ordL->PGPT0007638	1
DIRECT_EFFECTS	PHYTOHORMONE|PLANT_SIGNAL_PRODUCTION	PLANT_SIGNAL-BRANCHING_INHIBITION	PLANT_DEBRANCHING-SPERMIDINE|PUTRESCINE_METABOLISM	PLANT_DEBRANCHING-PUTRESCINE_DEGRADATION	puuD->PGPT0007640	2
DIRECT_EFFECTS	PHYTOHORMONE|PLANT_SIGNAL_PRODUCTION	PLANT_SIGNAL-BRANCHING_INHIBITION	PLANT_DEBRANCHING-SPERMIDINE|PUTRESCINE_METABOLISM	PLANT_DEBRANCHING-PUTRESCINE_DEGRADATION	puuR->PGPT0019781	3
DIRECT_EFFECTS	PHYTOHORMONE|PLANT_SIGNAL_PRODUCTION	PLANT_SIGNAL-BRANCHING_INHIBITION	PLANT_DEBRANCHING-SPERMIDINE|PUTRESCINE_METABOLISM	PLANT_DEBRANCHING-PUTRESCINE_DEGRADATION	spuC->PGPT0007865	2
DIRECT_EFFECTS	PHYTOHORMONE|PLANT_SIGNAL_PRODUCTION	PLANT_SIGNAL-BRANCHING_INHIBITION	PLANT_DEBRANCHING-SPERMIDINE|PUTRESCINE_METABOLISM	PLANT_DEBRANCHING-PUTRESCINE_TRANSPORT	potF->PGPT0007805	9
DIRECT_EFFECTS	PHYTOHORMONE|PLANT_SIGNAL_PRODUCTION	PLANT_SIGNAL-BRANCHING_INHIBITION	PLANT_DEBRANCHING-SPERMIDINE|PUTRESCINE_METABOLISM	PLANT_DEBRANCHING-PUTRESCINE_TRANSPORT	potG->PGPT0007810	2
DIRECT_EFFECTS	PHYTOHORMONE|PLANT_SIGNAL_PRODUCTION	PLANT_SIGNAL-BRANCHING_INHIBITION	PLANT_DEBRANCHING-SPERMIDINE|PUTRESCINE_METABOLISM	PLANT_DEBRANCHING-PUTRESCINE_TRANSPORT	potH->PGPT0007820	2
DIRECT_EFFECTS	PHYTOHORMONE|PLANT_SIGNAL_PRODUCTION	PLANT_SIGNAL-BRANCHING_INHIBITION	PLANT_DEBRANCHING-SPERMIDINE|PUTRESCINE_METABOLISM	PLANT_DEBRANCHING-PUTRESCINE_TRANSPORT	potI->PGPT0007815	2
DIRECT_EFFECTS	PHYTOHORMONE|PLANT_SIGNAL_PRODUCTION	PLANT_SIGNAL-BRANCHING_INHIBITION	PLANT_DEBRANCHING-SPERMIDINE|PUTRESCINE_METABOLISM	PLANT_DEBRANCHING-PUTRESCINE_TRANSPORT	puuP->PGPT0007795	2
DIRECT_EFFECTS	PHYTOHORMONE|PLANT_SIGNAL_PRODUCTION	PLANT_SIGNAL-BRANCHING_INHIBITION	PLANT_DEBRANCHING-SPERMIDINE|PUTRESCINE_METABOLISM	PLANT_DEBRANCHING-SPERMIDINE_BIOSYNTHESIS	gsp->PGPT0007755	2
DIRECT_EFFECTS	PHYTOHORMONE|PLANT_SIGNAL_PRODUCTION	PLANT_SIGNAL-BRANCHING_INHIBITION	PLANT_DEBRANCHING-SPERMIDINE|PUTRESCINE_METABOLISM	PLANT_DEBRANCHING-SPERMIDINE_BIOSYNTHESIS	speE|SRM|SPEC_3|SPSD->PGPT0007750	1
DIRECT_EFFECTS	PHYTOHORMONE|PLANT_SIGNAL_PRODUCTION	PLANT_SIGNAL-BRANCHING_INHIBITION	PLANT_DEBRANCHING-SPERMIDINE|PUTRESCINE_METABOLISM	PLANT_DEBRANCHING-SPERMIDINE|PUTRESCINE_TRANSPORT	ABC_SP_A|ydcT->PGPT0007860	5
DIRECT_EFFECTS	PHYTOHORMONE|PLANT_SIGNAL_PRODUCTION	PLANT_SIGNAL-BRANCHING_INHIBITION	PLANT_DEBRANCHING-SPERMIDINE|PUTRESCINE_METABOLISM	PLANT_DEBRANCHING-SPERMIDINE|PUTRESCINE_TRANSPORT	ABC_SP_P1|ydcU->PGPT0007850	5
DIRECT_EFFECTS	PHYTOHORMONE|PLANT_SIGNAL_PRODUCTION	PLANT_SIGNAL-BRANCHING_INHIBITION	PLANT_DEBRANCHING-SPERMIDINE|PUTRESCINE_METABOLISM	PLANT_DEBRANCHING-SPERMIDINE|PUTRESCINE_TRANSPORT	ABC_SP_P|ydcV->PGPT0007845	5
DIRECT_EFFECTS	PHYTOHORMONE|PLANT_SIGNAL_PRODUCTION	PLANT_SIGNAL-BRANCHING_INHIBITION	PLANT_DEBRANCHING-SPERMIDINE|PUTRESCINE_METABOLISM	PLANT_DEBRANCHING-SPERMIDINE|PUTRESCINE_TRANSPORT	ABC_SP_S|ydcS->PGPT0007855	6
DIRECT_EFFECTS	PHYTOHORMONE|PLANT_SIGNAL_PRODUCTION	PLANT_SIGNAL-BRANCHING_STIMULATION	PLANT_BRANCHING-AUXIN|IAA_METABOLISM	PLANT_BRANCHING-IAA_METABOLISM	EC_3_5_1_4|amiE->PGPT0006115	5
DIRECT_EFFECTS	PHYTOHORMONE|PLANT_SIGNAL_PRODUCTION	PLANT_SIGNAL-BRANCHING_STIMULATION	PLANT_BRANCHING-AUXIN|IAA_METABOLISM	PLANT_BRANCHING-IAA_METABOLISM	aldB->PGPT0007176	2
DIRECT_EFFECTS	PHYTOHORMONE|PLANT_SIGNAL_PRODUCTION	PLANT_SIGNAL-BRANCHING_STIMULATION	PLANT_BRANCHING-AUXIN|IAA_METABOLISM	PLANT_BRANCHING-IAA_RELATED_INDOLE-3-ACETALDEHYDE_METABOLISM	aldH|dhaS->PGPT0006875	5
DIRECT_EFFECTS	PHYTOHORMONE|PLANT_SIGNAL_PRODUCTION	PLANT_SIGNAL-BRANCHING_STIMULATION	PLANT_BRANCHING-AUXIN|IAA_METABOLISM	PLANT_BRANCHING-IAA_RELATED_INDOLE-3-ACETALDEHYDE_METABOLISM	betB_homologous->PGPT0007165	2
DIRECT_EFFECTS	PHYTOHORMONE|PLANT_SIGNAL_PRODUCTION	PLANT_SIGNAL-BRANCHING_STIMULATION	PLANT_BRANCHING-AUXIN|IAA_METABOLISM	PLANT_BRANCHING-IAA_RELATED_TRP-DEPENDENT_PATHWAY_2	EC_3_5_1_4|amiE->PGPT0006115	5
DIRECT_EFFECTS	PHYTOHORMONE|PLANT_SIGNAL_PRODUCTION	PLANT_SIGNAL-BRANCHING_STIMULATION	PLANT_BRANCHING-AUXIN|IAA_METABOLISM	PLANT_BRANCHING-IAA_RELATED_TRP-DEPENDENT_PATHWAY_2	aspC->PGPT0020115	1
DIRECT_EFFECTS	PHYTOHORMONE|PLANT_SIGNAL_PRODUCTION	PLANT_SIGNAL-BRANCHING_STIMULATION	PLANT_BRANCHING-AUXIN|IAA_METABOLISM	PLANT_BRANCHING-IAA_RELATED_TRP-DEPENDENT_PATHWAY_3	nitA|nitB|nitR|nit1->PGPT0000835	2
DIRECT_EFFECTS	PHYTOHORMONE|PLANT_SIGNAL_PRODUCTION	PLANT_SIGNAL-BRANCHING_STIMULATION	PLANT_BRANCHING-AUXIN|IAA_METABOLISM	PLANT_BRANCHING-IAA_RELATED_TRYPTOPHAN_METABOLISM	lysN->PGPT0007135	4
DIRECT_EFFECTS	PHYTOHORMONE|PLANT_SIGNAL_PRODUCTION	PLANT_SIGNAL-BRANCHING_STIMULATION	PLANT_BRANCHING-AUXIN|IAA_METABOLISM	PLANT_BRANCHING-IAA_RELATED_TRYPTOPHAN_METABOLISM	puuE->PGPT0007140	1
DIRECT_EFFECTS	PHYTOHORMONE|PLANT_SIGNAL_PRODUCTION	PLANT_SIGNAL-BRANCHING_STIMULATION	PLANT_BRANCHING-AUXIN|IAA_METABOLISM	PLANT_BRANCHING-IAA_RELATED_TRYPTOPHAN_METABOLISM	trpA->PGPT0007070	1
DIRECT_EFFECTS	PHYTOHORMONE|PLANT_SIGNAL_PRODUCTION	PLANT_SIGNAL-BRANCHING_STIMULATION	PLANT_BRANCHING-AUXIN|IAA_METABOLISM	PLANT_BRANCHING-IAA_RELATED_TRYPTOPHAN_METABOLISM	trpB->PGPT0007075	1
DIRECT_EFFECTS	PHYTOHORMONE|PLANT_SIGNAL_PRODUCTION	PLANT_SIGNAL-BRANCHING_STIMULATION	PLANT_BRANCHING-AUXIN|IAA_METABOLISM	PLANT_BRANCHING-IAA_RELATED_TRYPTOPHAN_METABOLISM	trpC->PGPT0007080	1
DIRECT_EFFECTS	PHYTOHORMONE|PLANT_SIGNAL_PRODUCTION	PLANT_SIGNAL-BRANCHING_STIMULATION	PLANT_BRANCHING-AUXIN|IAA_METABOLISM	PLANT_BRANCHING-IAA_RELATED_TRYPTOPHAN_METABOLISM	trpD->PGPT0007090	1
DIRECT_EFFECTS	PHYTOHORMONE|PLANT_SIGNAL_PRODUCTION	PLANT_SIGNAL-BRANCHING_STIMULATION	PLANT_BRANCHING-AUXIN|IAA_METABOLISM	PLANT_BRANCHING-IAA_RELATED_TRYPTOPHAN_METABOLISM	trpE|phnA->PGPT0007095	3
DIRECT_EFFECTS	PHYTOHORMONE|PLANT_SIGNAL_PRODUCTION	PLANT_SIGNAL-BRANCHING_STIMULATION	PLANT_BRANCHING-AUXIN|IAA_METABOLISM	PLANT_BRANCHING-IAA_RELATED_TRYPTOPHAN_METABOLISM	trpF->PGPT0007115	1
DIRECT_EFFECTS	PHYTOHORMONE|PLANT_SIGNAL_PRODUCTION	PLANT_SIGNAL-BRANCHING_STIMULATION	PLANT_BRANCHING-AUXIN|IAA_METABOLISM	PLANT_BRANCHING-IAA_RELATED_TRYPTOPHAN_METABOLISM	trpG|phnB->PGPT0007105	1
DIRECT_EFFECTS	PHYTOHORMONE|PLANT_SIGNAL_PRODUCTION	PLANT_SIGNAL-BRANCHING_STIMULATION	PLANT_BRANCHING-AUXIN|IAA_METABOLISM	PLANT_BRANCHING-IAA_RELATED_TRYPTOPHAN_METABOLISM	trpS->PGPT0007120	1
DIRECT_EFFECTS	PHYTOHORMONE|PLANT_SIGNAL_PRODUCTION	PLANT_SIGNAL-BRANCHING_STIMULATION	PLANT_BRANCHING-AUXIN|IAA_METABOLISM	PLANT_BRANCHING-IAA_RELATED_TRYPTOPHAN_METABOLISM	yugH->PGPT0007145	1
DIRECT_EFFECTS	PHYTOHORMONE|PLANT_SIGNAL_PRODUCTION	PLANT_SIGNAL-BRANCHING_STIMULATION	PLANT_BRANCHING-NITRIC_OXIDE_METABOLISM	PLANT_BRANCHING-NITRIC_OXIDE_FORMATION	nirK->PGPT0000460	1
DIRECT_EFFECTS	PHYTOHORMONE|PLANT_SIGNAL_PRODUCTION	PLANT_SIGNAL-CARNITINE_PRODUCTION	PLANT_SIGNAL-CARNITINE_METABOLISM	PLANT_SIGNAL-CARNITINE_BIOSYNTHESIS	BBOX1_like->PGPT0013696	1
DIRECT_EFFECTS	PHYTOHORMONE|PLANT_SIGNAL_PRODUCTION	PLANT_SIGNAL-EMBRYOGENESIS	PLANT_EMBRYOGENESIS-SPERMIDINE|PUTRESCINE_METABOLISM	PLANT_EMBRYOGENESIS-N1-|N8-ACETYLSPERMIDINE_BIOSYNTHESIS	paiA->PGPT0007785	2
DIRECT_EFFECTS	PHYTOHORMONE|PLANT_SIGNAL_PRODUCTION	PLANT_SIGNAL-EMBRYOGENESIS	PLANT_EMBRYOGENESIS-SPERMIDINE|PUTRESCINE_METABOLISM	PLANT_EMBRYOGENESIS-N1-|N8-ACETYLSPERMIDINE_BIOSYNTHESIS	speG->PGPT0007790	2
DIRECT_EFFECTS	PHYTOHORMONE|PLANT_SIGNAL_PRODUCTION	PLANT_SIGNAL-EMBRYOGENESIS	PLANT_EMBRYOGENESIS-SPERMIDINE|PUTRESCINE_METABOLISM	PLANT_EMBRYOGENESIS-PUTRESCINE_BIOSYNTHESIS	speA->PGPT0007770	1
DIRECT_EFFECTS	PHYTOHORMONE|PLANT_SIGNAL_PRODUCTION	PLANT_SIGNAL-EMBRYOGENESIS	PLANT_EMBRYOGENESIS-SPERMIDINE|PUTRESCINE_METABOLISM	PLANT_EMBRYOGENESIS-PUTRESCINE_BIOSYNTHESIS	speB->PGPT0007775	1
DIRECT_EFFECTS	PHYTOHORMONE|PLANT_SIGNAL_PRODUCTION	PLANT_SIGNAL-EMBRYOGENESIS	PLANT_EMBRYOGENESIS-SPERMIDINE|PUTRESCINE_METABOLISM	PLANT_EMBRYOGENESIS-PUTRESCINE_BIOSYNTHESIS	speC|speF|ODC1->PGPT0007765	1
DIRECT_EFFECTS	PHYTOHORMONE|PLANT_SIGNAL_PRODUCTION	PLANT_SIGNAL-EMBRYOGENESIS	PLANT_EMBRYOGENESIS-SPERMIDINE|PUTRESCINE_METABOLISM	PLANT_EMBRYOGENESIS-PUTRESCINE_DEGRADATION	aldH|dhaS->PGPT0006875	5
DIRECT_EFFECTS	PHYTOHORMONE|PLANT_SIGNAL_PRODUCTION	PLANT_SIGNAL-EMBRYOGENESIS	PLANT_EMBRYOGENESIS-SPERMIDINE|PUTRESCINE_METABOLISM	PLANT_EMBRYOGENESIS-PUTRESCINE_DEGRADATION	aofH->PGPT0007641	4
DIRECT_EFFECTS	PHYTOHORMONE|PLANT_SIGNAL_PRODUCTION	PLANT_SIGNAL-EMBRYOGENESIS	PLANT_EMBRYOGENESIS-SPERMIDINE|PUTRESCINE_METABOLISM	PLANT_EMBRYOGENESIS-PUTRESCINE_DEGRADATION	patD|prr|ydcW->PGPT0007650	1
DIRECT_EFFECTS	PHYTOHORMONE|PLANT_SIGNAL_PRODUCTION	PLANT_SIGNAL-EMBRYOGENESIS	PLANT_EMBRYOGENESIS-SPERMIDINE|PUTRESCINE_METABOLISM	PLANT_EMBRYOGENESIS-PUTRESCINE_DEGRADATION	puuB|ordL->PGPT0007637	9
DIRECT_EFFECTS	PHYTOHORMONE|PLANT_SIGNAL_PRODUCTION	PLANT_SIGNAL-EMBRYOGENESIS	PLANT_EMBRYOGENESIS-SPERMIDINE|PUTRESCINE_METABOLISM	PLANT_EMBRYOGENESIS-PUTRESCINE_DEGRADATION	puuC|kauB->PGPT0007645	2
DIRECT_EFFECTS	PHYTOHORMONE|PLANT_SIGNAL_PRODUCTION	PLANT_SIGNAL-EMBRYOGENESIS	PLANT_EMBRYOGENESIS-SPERMIDINE|PUTRESCINE_METABOLISM	PLANT_EMBRYOGENESIS-PUTRESCINE_DEGRADATION	puuC|ordL->PGPT0007638	1
DIRECT_EFFECTS	PHYTOHORMONE|PLANT_SIGNAL_PRODUCTION	PLANT_SIGNAL-EMBRYOGENESIS	PLANT_EMBRYOGENESIS-SPERMIDINE|PUTRESCINE_METABOLISM	PLANT_EMBRYOGENESIS-PUTRESCINE_DEGRADATION	puuD->PGPT0007640	2
DIRECT_EFFECTS	PHYTOHORMONE|PLANT_SIGNAL_PRODUCTION	PLANT_SIGNAL-EMBRYOGENESIS	PLANT_EMBRYOGENESIS-SPERMIDINE|PUTRESCINE_METABOLISM	PLANT_EMBRYOGENESIS-PUTRESCINE_DEGRADATION	puuR->PGPT0019781	3
DIRECT_EFFECTS	PHYTOHORMONE|PLANT_SIGNAL_PRODUCTION	PLANT_SIGNAL-EMBRYOGENESIS	PLANT_EMBRYOGENESIS-SPERMIDINE|PUTRESCINE_METABOLISM	PLANT_EMBRYOGENESIS-PUTRESCINE_DEGRADATION	spuC->PGPT0007865	2
DIRECT_EFFECTS	PHYTOHORMONE|PLANT_SIGNAL_PRODUCTION	PLANT_SIGNAL-EMBRYOGENESIS	PLANT_EMBRYOGENESIS-SPERMIDINE|PUTRESCINE_METABOLISM	PLANT_EMBRYOGENESIS-PUTRESCINE_TRANSPORT	potF->PGPT0007805	9
DIRECT_EFFECTS	PHYTOHORMONE|PLANT_SIGNAL_PRODUCTION	PLANT_SIGNAL-EMBRYOGENESIS	PLANT_EMBRYOGENESIS-SPERMIDINE|PUTRESCINE_METABOLISM	PLANT_EMBRYOGENESIS-PUTRESCINE_TRANSPORT	potG->PGPT0007810	2
DIRECT_EFFECTS	PHYTOHORMONE|PLANT_SIGNAL_PRODUCTION	PLANT_SIGNAL-EMBRYOGENESIS	PLANT_EMBRYOGENESIS-SPERMIDINE|PUTRESCINE_METABOLISM	PLANT_EMBRYOGENESIS-PUTRESCINE_TRANSPORT	potH->PGPT0007820	2
DIRECT_EFFECTS	PHYTOHORMONE|PLANT_SIGNAL_PRODUCTION	PLANT_SIGNAL-EMBRYOGENESIS	PLANT_EMBRYOGENESIS-SPERMIDINE|PUTRESCINE_METABOLISM	PLANT_EMBRYOGENESIS-PUTRESCINE_TRANSPORT	potI->PGPT0007815	2
DIRECT_EFFECTS	PHYTOHORMONE|PLANT_SIGNAL_PRODUCTION	PLANT_SIGNAL-EMBRYOGENESIS	PLANT_EMBRYOGENESIS-SPERMIDINE|PUTRESCINE_METABOLISM	PLANT_EMBRYOGENESIS-PUTRESCINE_TRANSPORT	puuP->PGPT0007795	2
DIRECT_EFFECTS	PHYTOHORMONE|PLANT_SIGNAL_PRODUCTION	PLANT_SIGNAL-EMBRYOGENESIS	PLANT_EMBRYOGENESIS-SPERMIDINE|PUTRESCINE_METABOLISM	PLANT_EMBRYOGENESIS-SPERMIDINE_BIOSYNTHESIS	gsp->PGPT0007755	2
DIRECT_EFFECTS	PHYTOHORMONE|PLANT_SIGNAL_PRODUCTION	PLANT_SIGNAL-EMBRYOGENESIS	PLANT_EMBRYOGENESIS-SPERMIDINE|PUTRESCINE_METABOLISM	PLANT_EMBRYOGENESIS-SPERMIDINE_BIOSYNTHESIS	speE|SRM|SPEC_3|SPSD->PGPT0007750	1
DIRECT_EFFECTS	PHYTOHORMONE|PLANT_SIGNAL_PRODUCTION	PLANT_SIGNAL-EMBRYOGENESIS	PLANT_EMBRYOGENESIS-SPERMIDINE|PUTRESCINE_METABOLISM	PLANT_EMBRYOGENESIS-SPERMIDINE|PUTRESCINE_TRANSPORT	ABC_SP_A|ydcT->PGPT0007860	5
DIRECT_EFFECTS	PHYTOHORMONE|PLANT_SIGNAL_PRODUCTION	PLANT_SIGNAL-EMBRYOGENESIS	PLANT_EMBRYOGENESIS-SPERMIDINE|PUTRESCINE_METABOLISM	PLANT_EMBRYOGENESIS-SPERMIDINE|PUTRESCINE_TRANSPORT	ABC_SP_P1|ydcU->PGPT0007850	5
DIRECT_EFFECTS	PHYTOHORMONE|PLANT_SIGNAL_PRODUCTION	PLANT_SIGNAL-EMBRYOGENESIS	PLANT_EMBRYOGENESIS-SPERMIDINE|PUTRESCINE_METABOLISM	PLANT_EMBRYOGENESIS-SPERMIDINE|PUTRESCINE_TRANSPORT	ABC_SP_P|ydcV->PGPT0007845	5
DIRECT_EFFECTS	PHYTOHORMONE|PLANT_SIGNAL_PRODUCTION	PLANT_SIGNAL-EMBRYOGENESIS	PLANT_EMBRYOGENESIS-SPERMIDINE|PUTRESCINE_METABOLISM	PLANT_EMBRYOGENESIS-SPERMIDINE|PUTRESCINE_TRANSPORT	ABC_SP_S|ydcS->PGPT0007855	6
DIRECT_EFFECTS	PHYTOHORMONE|PLANT_SIGNAL_PRODUCTION	PLANT_SIGNAL-GERMINATION_STIMULATION	PLANT_GERMINATION-H2S_PRODUCTION	PLANT_GERMINATION-H2S-SULFUR_PATHWAY	cbs->PGPT0020005	1
DIRECT_EFFECTS	PHYTOHORMONE|PLANT_SIGNAL_PRODUCTION	PLANT_SIGNAL-GERMINATION_STIMULATION	PLANT_GERMINATION-H2S_PRODUCTION	PLANT_GERMINATION-H2S-SULFUR_PATHWAY	cysA->PGPT0002990	1
DIRECT_EFFECTS	PHYTOHORMONE|PLANT_SIGNAL_PRODUCTION	PLANT_SIGNAL-GERMINATION_STIMULATION	PLANT_GERMINATION-H2S_PRODUCTION	PLANT_GERMINATION-H2S-SULFUR_PATHWAY	cysB->PGPT0002965	1
DIRECT_EFFECTS	PHYTOHORMONE|PLANT_SIGNAL_PRODUCTION	PLANT_SIGNAL-GERMINATION_STIMULATION	PLANT_GERMINATION-H2S_PRODUCTION	PLANT_GERMINATION-H2S-SULFUR_PATHWAY	cysC->PGPT0002780	2
DIRECT_EFFECTS	PHYTOHORMONE|PLANT_SIGNAL_PRODUCTION	PLANT_SIGNAL-GERMINATION_STIMULATION	PLANT_GERMINATION-H2S_PRODUCTION	PLANT_GERMINATION-H2S-SULFUR_PATHWAY	cysD->PGPT0002405	1
DIRECT_EFFECTS	PHYTOHORMONE|PLANT_SIGNAL_PRODUCTION	PLANT_SIGNAL-GERMINATION_STIMULATION	PLANT_GERMINATION-H2S_PRODUCTION	PLANT_GERMINATION-H2S-SULFUR_PATHWAY	cysH->PGPT0002785	1
DIRECT_EFFECTS	PHYTOHORMONE|PLANT_SIGNAL_PRODUCTION	PLANT_SIGNAL-GERMINATION_STIMULATION	PLANT_GERMINATION-H2S_PRODUCTION	PLANT_GERMINATION-H2S-SULFUR_PATHWAY	cysI->PGPT0002790	2
DIRECT_EFFECTS	PHYTOHORMONE|PLANT_SIGNAL_PRODUCTION	PLANT_SIGNAL-GERMINATION_STIMULATION	PLANT_GERMINATION-H2S_PRODUCTION	PLANT_GERMINATION-H2S-SULFUR_PATHWAY	cysJ->PGPT0002795	3
DIRECT_EFFECTS	PHYTOHORMONE|PLANT_SIGNAL_PRODUCTION	PLANT_SIGNAL-GERMINATION_STIMULATION	PLANT_GERMINATION-H2S_PRODUCTION	PLANT_GERMINATION-H2S-SULFUR_PATHWAY	cysK->PGPT0002810	2
DIRECT_EFFECTS	PHYTOHORMONE|PLANT_SIGNAL_PRODUCTION	PLANT_SIGNAL-GERMINATION_STIMULATION	PLANT_GERMINATION-H2S_PRODUCTION	PLANT_GERMINATION-H2S-SULFUR_PATHWAY	cysM->PGPT0002820	1
DIRECT_EFFECTS	PHYTOHORMONE|PLANT_SIGNAL_PRODUCTION	PLANT_SIGNAL-GERMINATION_STIMULATION	PLANT_GERMINATION-H2S_PRODUCTION	PLANT_GERMINATION-H2S-SULFUR_PATHWAY	cysNC->PGPT0002395	1
DIRECT_EFFECTS	PHYTOHORMONE|PLANT_SIGNAL_PRODUCTION	PLANT_SIGNAL-GERMINATION_STIMULATION	PLANT_GERMINATION-H2S_PRODUCTION	PLANT_GERMINATION-H2S-SULFUR_PATHWAY	cysP|ylnA->PGPT0002995	1
DIRECT_EFFECTS	PHYTOHORMONE|PLANT_SIGNAL_PRODUCTION	PLANT_SIGNAL-GERMINATION_STIMULATION	PLANT_GERMINATION-H2S_PRODUCTION	PLANT_GERMINATION-H2S-SULFUR_PATHWAY	cysQ->PGPT0002975	1
DIRECT_EFFECTS	PHYTOHORMONE|PLANT_SIGNAL_PRODUCTION	PLANT_SIGNAL-GERMINATION_STIMULATION	PLANT_GERMINATION-H2S_PRODUCTION	PLANT_GERMINATION-H2S-SULFUR_PATHWAY	cysS->PGPT0002985	1
DIRECT_EFFECTS	PHYTOHORMONE|PLANT_SIGNAL_PRODUCTION	PLANT_SIGNAL-GERMINATION_STIMULATION	PLANT_GERMINATION-H2S_PRODUCTION	PLANT_GERMINATION-H2S-SULFUR_PATHWAY	cysT|cysU->PGPT0003000	1
DIRECT_EFFECTS	PHYTOHORMONE|PLANT_SIGNAL_PRODUCTION	PLANT_SIGNAL-GERMINATION_STIMULATION	PLANT_GERMINATION-H2S_PRODUCTION	PLANT_GERMINATION-H2S-SULFUR_PATHWAY	cysW->PGPT0003005	1
DIRECT_EFFECTS	PHYTOHORMONE|PLANT_SIGNAL_PRODUCTION	PLANT_SIGNAL-GERMINATION_STIMULATION	PLANT_GERMINATION-H2S_PRODUCTION	PLANT_GERMINATION-H2S-SULFUR_PATHWAY	cysZ->PGPT0003010	1
DIRECT_EFFECTS	PHYTOHORMONE|PLANT_SIGNAL_PRODUCTION	PLANT_SIGNAL-GERMINATION_STIMULATION	PLANT_GERMINATION-H2S_PRODUCTION	PLANT_GERMINATION-H2S-SULFUR_PATHWAY	metB|met|cysA->PGPT0001980	1
DIRECT_EFFECTS	PHYTOHORMONE|PLANT_SIGNAL_PRODUCTION	PLANT_SIGNAL-GERMINATION_STIMULATION	PLANT_GERMINATION-H2S_PRODUCTION	PLANT_GERMINATION-H2S-TAURINE_TRANSPORT	tauA->PGPT0002945	1
DIRECT_EFFECTS	PHYTOHORMONE|PLANT_SIGNAL_PRODUCTION	PLANT_SIGNAL-GERMINATION_STIMULATION	PLANT_GERMINATION-H2S_PRODUCTION	PLANT_GERMINATION-H2S-TAURINE_TRANSPORT	tauB->PGPT0002950	2
DIRECT_EFFECTS	PHYTOHORMONE|PLANT_SIGNAL_PRODUCTION	PLANT_SIGNAL-GERMINATION_STIMULATION	PLANT_GERMINATION-H2S_PRODUCTION	PLANT_GERMINATION-H2S-TAURINE_TRANSPORT	tauC->PGPT0002955	1
DIRECT_EFFECTS	PHYTOHORMONE|PLANT_SIGNAL_PRODUCTION	PLANT_SIGNAL-GERMINATION_STIMULATION	PLANT_GERMINATION-LIPOIC_ACID_PRODUCTION	PLANT_GERMINATION-LIPOIC_ACID_BIOSYNTHESIS	lipA->PGPT0003935	1
DIRECT_EFFECTS	PHYTOHORMONE|PLANT_SIGNAL_PRODUCTION	PLANT_SIGNAL-GERMINATION_STIMULATION	PLANT_GERMINATION-TAURINE_DERIVATE_PRODUCTION	PLANT_GERMINATION-5-GLUTAMYL-TAURINE_BIOSYNTHESIS	ggt->PGPT0002935	3
DIRECT_EFFECTS	PHYTOHORMONE|PLANT_SIGNAL_PRODUCTION	PLANT_SIGNAL-GERMINATION_STIMULATION	PLANT_GERMINATION-VITAMIN_B9|FOLATE_PRODUCTION	PLANT_GERMINATION-VITAMIN_B9|FOLATE_BIOSYNTHESIS	GTP_cyclohydrolase_I->PGPT0007885	1
DIRECT_EFFECTS	PHYTOHORMONE|PLANT_SIGNAL_PRODUCTION	PLANT_SIGNAL-GERMINATION_STIMULATION	PLANT_GERMINATION-VITAMIN_B9|FOLATE_PRODUCTION	PLANT_GERMINATION-VITAMIN_B9|FOLATE_BIOSYNTHESIS	fmt->PGPT0008125	2
DIRECT_EFFECTS	PHYTOHORMONE|PLANT_SIGNAL_PRODUCTION	PLANT_SIGNAL-GERMINATION_STIMULATION	PLANT_GERMINATION-VITAMIN_B9|FOLATE_PRODUCTION	PLANT_GERMINATION-VITAMIN_B9|FOLATE_BIOSYNTHESIS	folA->PGPT0007945	1
DIRECT_EFFECTS	PHYTOHORMONE|PLANT_SIGNAL_PRODUCTION	PLANT_SIGNAL-GERMINATION_STIMULATION	PLANT_GERMINATION-VITAMIN_B9|FOLATE_PRODUCTION	PLANT_GERMINATION-VITAMIN_B9|FOLATE_BIOSYNTHESIS	folB->PGPT0007905	1
DIRECT_EFFECTS	PHYTOHORMONE|PLANT_SIGNAL_PRODUCTION	PLANT_SIGNAL-GERMINATION_STIMULATION	PLANT_GERMINATION-VITAMIN_B9|FOLATE_PRODUCTION	PLANT_GERMINATION-VITAMIN_B9|FOLATE_BIOSYNTHESIS	folC->PGPT0007975	1
DIRECT_EFFECTS	PHYTOHORMONE|PLANT_SIGNAL_PRODUCTION	PLANT_SIGNAL-GERMINATION_STIMULATION	PLANT_GERMINATION-VITAMIN_B9|FOLATE_PRODUCTION	PLANT_GERMINATION-VITAMIN_B9|FOLATE_BIOSYNTHESIS	folD->PGPT0008075	2
DIRECT_EFFECTS	PHYTOHORMONE|PLANT_SIGNAL_PRODUCTION	PLANT_SIGNAL-GERMINATION_STIMULATION	PLANT_GERMINATION-VITAMIN_B9|FOLATE_PRODUCTION	PLANT_GERMINATION-VITAMIN_B9|FOLATE_BIOSYNTHESIS	folE->PGPT0007875	2
DIRECT_EFFECTS	PHYTOHORMONE|PLANT_SIGNAL_PRODUCTION	PLANT_SIGNAL-GERMINATION_STIMULATION	PLANT_GERMINATION-VITAMIN_B9|FOLATE_PRODUCTION	PLANT_GERMINATION-VITAMIN_B9|FOLATE_BIOSYNTHESIS	folE2->PGPT0007880	2
DIRECT_EFFECTS	PHYTOHORMONE|PLANT_SIGNAL_PRODUCTION	PLANT_SIGNAL-GERMINATION_STIMULATION	PLANT_GERMINATION-VITAMIN_B9|FOLATE_PRODUCTION	PLANT_GERMINATION-VITAMIN_B9|FOLATE_BIOSYNTHESIS	folK->PGPT0007910	2
DIRECT_EFFECTS	PHYTOHORMONE|PLANT_SIGNAL_PRODUCTION	PLANT_SIGNAL-GERMINATION_STIMULATION	PLANT_GERMINATION-VITAMIN_B9|FOLATE_PRODUCTION	PLANT_GERMINATION-VITAMIN_B9|FOLATE_BIOSYNTHESIS	folM->PGPT0008035	1
DIRECT_EFFECTS	PHYTOHORMONE|PLANT_SIGNAL_PRODUCTION	PLANT_SIGNAL-GERMINATION_STIMULATION	PLANT_GERMINATION-VITAMIN_B9|FOLATE_PRODUCTION	PLANT_GERMINATION-VITAMIN_B9|FOLATE_BIOSYNTHESIS	folP->PGPT0007915	1
DIRECT_EFFECTS	PHYTOHORMONE|PLANT_SIGNAL_PRODUCTION	PLANT_SIGNAL-GERMINATION_STIMULATION	PLANT_GERMINATION-VITAMIN_B9|FOLATE_PRODUCTION	PLANT_GERMINATION-VITAMIN_B9|FOLATE_BIOSYNTHESIS	folX->PGPT0008030	1
DIRECT_EFFECTS	PHYTOHORMONE|PLANT_SIGNAL_PRODUCTION	PLANT_SIGNAL-GERMINATION_STIMULATION	PLANT_GERMINATION-VITAMIN_B9|FOLATE_PRODUCTION	PLANT_GERMINATION-VITAMIN_B9|FOLATE_BIOSYNTHESIS	gcvT->PGPT0008130	2
DIRECT_EFFECTS	PHYTOHORMONE|PLANT_SIGNAL_PRODUCTION	PLANT_SIGNAL-GERMINATION_STIMULATION	PLANT_GERMINATION-VITAMIN_B9|FOLATE_PRODUCTION	PLANT_GERMINATION-VITAMIN_B9|FOLATE_BIOSYNTHESIS	glyA->PGPT0008090	3
DIRECT_EFFECTS	PHYTOHORMONE|PLANT_SIGNAL_PRODUCTION	PLANT_SIGNAL-GERMINATION_STIMULATION	PLANT_GERMINATION-VITAMIN_B9|FOLATE_PRODUCTION	PLANT_GERMINATION-VITAMIN_B9|FOLATE_BIOSYNTHESIS	metF->PGPT0008160	1
DIRECT_EFFECTS	PHYTOHORMONE|PLANT_SIGNAL_PRODUCTION	PLANT_SIGNAL-GERMINATION_STIMULATION	PLANT_GERMINATION-VITAMIN_B9|FOLATE_PRODUCTION	PLANT_GERMINATION-VITAMIN_B9|FOLATE_BIOSYNTHESIS	metH->PGPT0008135	2
DIRECT_EFFECTS	PHYTOHORMONE|PLANT_SIGNAL_PRODUCTION	PLANT_SIGNAL-GERMINATION_STIMULATION	PLANT_GERMINATION-VITAMIN_B9|FOLATE_PRODUCTION	PLANT_GERMINATION-VITAMIN_B9|FOLATE_BIOSYNTHESIS	pabB->PGPT0008005	1
DIRECT_EFFECTS	PHYTOHORMONE|PLANT_SIGNAL_PRODUCTION	PLANT_SIGNAL-GERMINATION_STIMULATION	PLANT_GERMINATION-VITAMIN_B9|FOLATE_PRODUCTION	PLANT_GERMINATION-VITAMIN_B9|FOLATE_BIOSYNTHESIS	pabC->PGPT0008020	1
DIRECT_EFFECTS	PHYTOHORMONE|PLANT_SIGNAL_PRODUCTION	PLANT_SIGNAL-GERMINATION_STIMULATION	PLANT_GERMINATION-VITAMIN_B9|FOLATE_PRODUCTION	PLANT_GERMINATION-VITAMIN_B9|FOLATE_BIOSYNTHESIS	phoD->PGPT0002575	3
DIRECT_EFFECTS	PHYTOHORMONE|PLANT_SIGNAL_PRODUCTION	PLANT_SIGNAL-GERMINATION_STIMULATION	PLANT_GERMINATION-VITAMIN_B9|FOLATE_PRODUCTION	PLANT_GERMINATION-VITAMIN_B9|FOLATE_BIOSYNTHESIS	purH->PGPT0008110	1
DIRECT_EFFECTS	PHYTOHORMONE|PLANT_SIGNAL_PRODUCTION	PLANT_SIGNAL-GERMINATION_STIMULATION	PLANT_GERMINATION-VITAMIN_B9|FOLATE_PRODUCTION	PLANT_GERMINATION-VITAMIN_B9|FOLATE_BIOSYNTHESIS	purN->PGPT0008095	1
DIRECT_EFFECTS	PHYTOHORMONE|PLANT_SIGNAL_PRODUCTION	PLANT_SIGNAL-GERMINATION_STIMULATION	PLANT_GERMINATION-VITAMIN_B9|FOLATE_PRODUCTION	PLANT_GERMINATION-VITAMIN_B9|FOLATE_BIOSYNTHESIS	purT->PGPT0008100	1
DIRECT_EFFECTS	PHYTOHORMONE|PLANT_SIGNAL_PRODUCTION	PLANT_SIGNAL-GERMINATION_STIMULATION	PLANT_GERMINATION-VITAMIN_B9|FOLATE_PRODUCTION	PLANT_GERMINATION-VITAMIN_B9|FOLATE_BIOSYNTHESIS	purU->PGPT0008155	2
DIRECT_EFFECTS	PHYTOHORMONE|PLANT_SIGNAL_PRODUCTION	PLANT_SIGNAL-GERMINATION_STIMULATION	PLANT_GERMINATION-VITAMIN_B9|FOLATE_PRODUCTION	PLANT_GERMINATION-VITAMIN_B9|FOLATE_BIOSYNTHESIS	ribA->PGPT0007985	1
DIRECT_EFFECTS	PHYTOHORMONE|PLANT_SIGNAL_PRODUCTION	PLANT_SIGNAL-GERMINATION_STIMULATION	PLANT_GERMINATION-VITAMIN_B9|FOLATE_PRODUCTION	PLANT_GERMINATION-VITAMIN_B9|FOLATE_BIOSYNTHESIS	ribBA->PGPT0007990	1
DIRECT_EFFECTS	PHYTOHORMONE|PLANT_SIGNAL_PRODUCTION	PLANT_SIGNAL-GERMINATION_STIMULATION	PLANT_GERMINATION-VITAMIN_B9|FOLATE_PRODUCTION	PLANT_GERMINATION-VITAMIN_B9|FOLATE_BIOSYNTHESIS	thyA->PGPT0008145	1
DIRECT_EFFECTS	PHYTOHORMONE|PLANT_SIGNAL_PRODUCTION	PLANT_SIGNAL-GERMINATION_STIMULATION	PLANT_GERMINATION-VITAMIN_B9|FOLATE_PRODUCTION	PLANT_GERMINATION-VITAMIN_B9|FOLATE_BIOSYNTHESIS	ygfA|fthC|yqgN|folN->PGPT0008170	1
DIRECT_EFFECTS	PHYTOHORMONE|PLANT_SIGNAL_PRODUCTION	PLANT_SIGNAL-OTHER_TERPENOID|DERIVATE_PRODUCTION	PLANT_SIGNAL-CAROTINOID_METABOLISM	PLANT_SIGNAL-CAROTENOID_BIOSYNTHESIS	crtE|ispA->PGPT0007560	1
DIRECT_EFFECTS	PHYTOHORMONE|PLANT_SIGNAL_PRODUCTION	PLANT_SIGNAL-OTHER_TERPENOID|DERIVATE_PRODUCTION	PLANT_SIGNAL-CAROTINOID_METABOLISM	PLANT_SIGNAL-CAROTENOID_BIOSYNTHESIS	crtR->PGPT0007460	1
DIRECT_EFFECTS	PHYTOHORMONE|PLANT_SIGNAL_PRODUCTION	PLANT_SIGNAL-OTHER_TERPENOID|DERIVATE_PRODUCTION	PLANT_SIGNAL-TERPENOID_DERIVATE_METABOLISM	PLANT_SIGNAL-TERPENOID-DIMETHYLALLYL_DIPHOSPHATE|DMAPP_PATHWAY	ispH|lytB->PGPT0007615	2
DIRECT_EFFECTS	PHYTOHORMONE|PLANT_SIGNAL_PRODUCTION	PLANT_SIGNAL-OTHER_TERPENOID|DERIVATE_PRODUCTION	PLANT_SIGNAL-TERPENOID_DERIVATE_METABOLISM	PLANT_SIGNAL-TERPENOID-ISOPENTENYL_DIPHOSPHATE|IPP_PATHWAY	gcpE|ispG->PGPT0007580	1
DIRECT_EFFECTS	PHYTOHORMONE|PLANT_SIGNAL_PRODUCTION	PLANT_SIGNAL-OTHER_TERPENOID|DERIVATE_PRODUCTION	PLANT_SIGNAL-TERPENOID_DERIVATE_METABOLISM	PLANT_SIGNAL-TERPENOID-ISOPENTENYL_DIPHOSPHATE|IPP_PATHWAY	ispD->PGPT0007590	1
DIRECT_EFFECTS	PHYTOHORMONE|PLANT_SIGNAL_PRODUCTION	PLANT_SIGNAL-OTHER_TERPENOID|DERIVATE_PRODUCTION	PLANT_SIGNAL-TERPENOID_DERIVATE_METABOLISM	PLANT_SIGNAL-TERPENOID-ISOPENTENYL_DIPHOSPHATE|IPP_PATHWAY	ispE->PGPT0007605	1
DIRECT_EFFECTS	PHYTOHORMONE|PLANT_SIGNAL_PRODUCTION	PLANT_SIGNAL-OTHER_TERPENOID|DERIVATE_PRODUCTION	PLANT_SIGNAL-TERPENOID_DERIVATE_METABOLISM	PLANT_SIGNAL-TERPENOID-ISOPENTENYL_DIPHOSPHATE|IPP_PATHWAY	ispF->PGPT0007595	2
DIRECT_EFFECTS	PHYTOHORMONE|PLANT_SIGNAL_PRODUCTION	PLANT_SIGNAL-OTHER_TERPENOID|DERIVATE_PRODUCTION	PLANT_SIGNAL-TERPENOID_DERIVATE_METABOLISM	PLANT_SIGNAL-TERPENOID-ISOPENTENYL_DIPHOSPHATE|IPP_PATHWAY	ispH|lytB->PGPT0007615	2
DIRECT_EFFECTS	PHYTOHORMONE|PLANT_SIGNAL_PRODUCTION	PLANT_SIGNAL-OTHER_TERPENOID|DERIVATE_PRODUCTION	PLANT_SIGNAL-TERPENOID_DERIVATE_METABOLISM	PLANT_SIGNAL-TERPENOID_BACKBONE_BIOSYNTHESIS	crtE|ispA->PGPT0007560	1
DIRECT_EFFECTS	PHYTOHORMONE|PLANT_SIGNAL_PRODUCTION	PLANT_SIGNAL-OTHER_TERPENOID|DERIVATE_PRODUCTION	PLANT_SIGNAL-TERPENOID_DERIVATE_METABOLISM	PLANT_SIGNAL-TERPENOID_BACKBONE_BIOSYNTHESIS	dxs->PGPT0008960	1
DIRECT_EFFECTS	PHYTOHORMONE|PLANT_SIGNAL_PRODUCTION	PLANT_SIGNAL-OTHER_TERPENOID|DERIVATE_PRODUCTION	PLANT_SIGNAL-TERPENOID_DERIVATE_METABOLISM	PLANT_SIGNAL-TERPENOID_BACKBONE_BIOSYNTHESIS	ispB->PGPT0007525	1
DIRECT_EFFECTS	PHYTOHORMONE|PLANT_SIGNAL_PRODUCTION	PLANT_SIGNAL-PHOSPHOLIPID_PRODUCTION	PLANT_SIGNAL-PHOSPOLIPID_METABOLISM	PLANT_SIGNAL-CYCLOPROPANE-FATTY-ACYL-PHOSPHOLIPID_BIOSYNTHESIS	cfa->PGPT0007680	2
DIRECT_EFFECTS	PHYTOHORMONE|PLANT_SIGNAL_PRODUCTION	PLANT_SIGNAL-PHOSPHOLIPID_PRODUCTION	PLANT_SIGNAL-PHOSPOLIPID_METABOLISM	PLANT_SIGNAL-CYTIDINE_DIPHOSPHATE-DIACYLGLYCEROL-PHOSPOLIPID_BIOSYNTHESIS	cdsA|ynbB->PGPT0007685	1
DIRECT_EFFECTS	PHYTOHORMONE|PLANT_SIGNAL_PRODUCTION	PLANT_SIGNAL-PHOSPHOLIPID_PRODUCTION	PLANT_SIGNAL-PHOSPOLIPID_METABOLISM	PLANT_SIGNAL-PHOSPHOLIPID|CHOLESTEROL_TRANSPORT	linN->PGPT0007020	1
DIRECT_EFFECTS	PHYTOHORMONE|PLANT_SIGNAL_PRODUCTION	PLANT_SIGNAL-PHOSPHOLIPID_PRODUCTION	PLANT_SIGNAL-PHOSPOLIPID_METABOLISM	PLANT_SIGNAL-PHOSPHOLIPID|CHOLESTEROL_TRANSPORT	mlaB->PGPT0007675	1
DIRECT_EFFECTS	PHYTOHORMONE|PLANT_SIGNAL_PRODUCTION	PLANT_SIGNAL-PHOSPHOLIPID_PRODUCTION	PLANT_SIGNAL-PHOSPOLIPID_METABOLISM	PLANT_SIGNAL-PHOSPHOLIPID|CHOLESTEROL_TRANSPORT	mlaC->PGPT0007670	1
DIRECT_EFFECTS	PHYTOHORMONE|PLANT_SIGNAL_PRODUCTION	PLANT_SIGNAL-PHOSPHOLIPID_PRODUCTION	PLANT_SIGNAL-PHOSPOLIPID_METABOLISM	PLANT_SIGNAL-PHOSPHOLIPID|CHOLESTEROL_TRANSPORT	mlaD|linM->PGPT0007005	2
DIRECT_EFFECTS	PHYTOHORMONE|PLANT_SIGNAL_PRODUCTION	PLANT_SIGNAL-PHOSPHOLIPID_PRODUCTION	PLANT_SIGNAL-PHOSPOLIPID_METABOLISM	PLANT_SIGNAL-PHOSPHOLIPID|CHOLESTEROL_TRANSPORT	mlaE|linK->PGPT0007010	2
DIRECT_EFFECTS	PHYTOHORMONE|PLANT_SIGNAL_PRODUCTION	PLANT_SIGNAL-PHOSPHOLIPID_PRODUCTION	PLANT_SIGNAL-PHOSPOLIPID_METABOLISM	PLANT_SIGNAL-PHOSPHOLIPID|CHOLESTEROL_TRANSPORT	mlaF|linL|mkl->PGPT0007015	2
DIRECT_EFFECTS	PHYTOHORMONE|PLANT_SIGNAL_PRODUCTION	PLANT_SIGNAL-PHOSPHOLIPID_PRODUCTION	PLANT_SIGNAL-PHOSPOLIPID_METABOLISM	PLANT_SIGNAL-PHOSPOLIPID-CARDIOLIPIN_BIOSYNTHESIS	clsA_B|ybhO|ywiE->PGPT0007725	3
DIRECT_EFFECTS	PHYTOHORMONE|PLANT_SIGNAL_PRODUCTION	PLANT_SIGNAL-PHOSPHOLIPID_PRODUCTION	PLANT_SIGNAL-PHOSPOLIPID_METABOLISM	PLANT_SIGNAL-PHOSPOLIPID-CARDIOLIPIN_BIOSYNTHESIS	clsC|ymdC->PGPT0007730	1
DIRECT_EFFECTS	PHYTOHORMONE|PLANT_SIGNAL_PRODUCTION	PLANT_SIGNAL-PHOSPHOLIPID_PRODUCTION	PLANT_SIGNAL-PHOSPOLIPID_METABOLISM	PLANT_SIGNAL-PHOSPOLIPID-PHOSPHATIDYLCHOLINE_BIOSYNTHESIS	pcs->PGPT0007745	1
DIRECT_EFFECTS	PHYTOHORMONE|PLANT_SIGNAL_PRODUCTION	PLANT_SIGNAL-PHOSPHOLIPID_PRODUCTION	PLANT_SIGNAL-PHOSPOLIPID_METABOLISM	PLANT_SIGNAL-PHOSPOLIPID-PHOSPHATIDYLETHANOLAMINE_BIOSYNTHESIS	psd|PISD->PGPT0007700	1
DIRECT_EFFECTS	PHYTOHORMONE|PLANT_SIGNAL_PRODUCTION	PLANT_SIGNAL-PHOSPHOLIPID_PRODUCTION	PLANT_SIGNAL-PHOSPOLIPID_METABOLISM	PLANT_SIGNAL-PHOSPOLIPID-PHOSPHATIDYLGLYCEROL_BIOSYNTHESIS	pgpA->PGPT0007710	1
DIRECT_EFFECTS	PHYTOHORMONE|PLANT_SIGNAL_PRODUCTION	PLANT_SIGNAL-PHOSPHOLIPID_PRODUCTION	PLANT_SIGNAL-PHOSPOLIPID_METABOLISM	PLANT_SIGNAL-PHOSPOLIPID-PHOSPHATIDYLGLYCEROL_BIOSYNTHESIS	pgpC->PGPT0007720	1
DIRECT_EFFECTS	PHYTOHORMONE|PLANT_SIGNAL_PRODUCTION	PLANT_SIGNAL-PHOSPHOLIPID_PRODUCTION	PLANT_SIGNAL-PHOSPOLIPID_METABOLISM	PLANT_SIGNAL-PHOSPOLIPID-PHOSPHATIDYLSERINE_BIOSYNTHESIS	CHO1|pssA->PGPT0007695	1
DIRECT_EFFECTS	PHYTOHORMONE|PLANT_SIGNAL_PRODUCTION	PLANT_SIGNAL-PHOSPHOLIPID_PRODUCTION	PLANT_SIGNAL-PHOSPOLIPID_METABOLISM	PLANT_SIGNAL-PHOSPOLIPID-PHOSPHATIDYLSERINE_BIOSYNTHESIS	pssA->PGPT0007690	1
DIRECT_EFFECTS	PHYTOHORMONE|PLANT_SIGNAL_PRODUCTION	PLANT_SIGNAL-UBIQUINONE|COENZYME_Q_PRODUCTION	PLANT_SIGNAL-UBIQUINONE|COENZYME_Q_METABOLISM	PLANT_SIGNAL-UBIQUINONE|COENZYME_Q_BIOSYNTHESIS	COQ7_like->PGPT0009541	1
DIRECT_EFFECTS	PHYTOHORMONE|PLANT_SIGNAL_PRODUCTION	PLANT_SIGNAL-UBIQUINONE|COENZYME_Q_PRODUCTION	PLANT_SIGNAL-UBIQUINONE|COENZYME_Q_METABOLISM	PLANT_SIGNAL-UBIQUINONE|COENZYME_Q_BIOSYNTHESIS	ubiA->PGPT0009515	1
DIRECT_EFFECTS	PHYTOHORMONE|PLANT_SIGNAL_PRODUCTION	PLANT_SIGNAL-UBIQUINONE|COENZYME_Q_PRODUCTION	PLANT_SIGNAL-UBIQUINONE|COENZYME_Q_METABOLISM	PLANT_SIGNAL-UBIQUINONE|COENZYME_Q_BIOSYNTHESIS	ubiB|aarF->PGPT0009520	1
DIRECT_EFFECTS	PHYTOHORMONE|PLANT_SIGNAL_PRODUCTION	PLANT_SIGNAL-UBIQUINONE|COENZYME_Q_PRODUCTION	PLANT_SIGNAL-UBIQUINONE|COENZYME_Q_METABOLISM	PLANT_SIGNAL-UBIQUINONE|COENZYME_Q_BIOSYNTHESIS	ubiC->PGPT0009525	1
DIRECT_EFFECTS	PHYTOHORMONE|PLANT_SIGNAL_PRODUCTION	PLANT_SIGNAL-UBIQUINONE|COENZYME_Q_PRODUCTION	PLANT_SIGNAL-UBIQUINONE|COENZYME_Q_METABOLISM	PLANT_SIGNAL-UBIQUINONE|COENZYME_Q_BIOSYNTHESIS	ubiD->PGPT0009530	1
DIRECT_EFFECTS	PHYTOHORMONE|PLANT_SIGNAL_PRODUCTION	PLANT_SIGNAL-UBIQUINONE|COENZYME_Q_PRODUCTION	PLANT_SIGNAL-UBIQUINONE|COENZYME_Q_METABOLISM	PLANT_SIGNAL-UBIQUINONE|COENZYME_Q_BIOSYNTHESIS	ubiE->PGPT0009535	1
DIRECT_EFFECTS	PHYTOHORMONE|PLANT_SIGNAL_PRODUCTION	PLANT_SIGNAL-UBIQUINONE|COENZYME_Q_PRODUCTION	PLANT_SIGNAL-UBIQUINONE|COENZYME_Q_METABOLISM	PLANT_SIGNAL-UBIQUINONE|COENZYME_Q_BIOSYNTHESIS	ubiG->PGPT0009545	1
DIRECT_EFFECTS	PHYTOHORMONE|PLANT_SIGNAL_PRODUCTION	PLANT_SIGNAL-UBIQUINONE|COENZYME_Q_PRODUCTION	PLANT_SIGNAL-UBIQUINONE|COENZYME_Q_METABOLISM	PLANT_SIGNAL-UBIQUINONE|COENZYME_Q_BIOSYNTHESIS	ubiH->PGPT0009550	1
DIRECT_EFFECTS	PHYTOHORMONE|PLANT_SIGNAL_PRODUCTION	PLANT_SIGNAL-UBIQUINONE|COENZYME_Q_PRODUCTION	PLANT_SIGNAL-UBIQUINONE|COENZYME_Q_METABOLISM	PLANT_SIGNAL-UBIQUINONE|COENZYME_Q_BIOSYNTHESIS	ubiI->PGPT0009555	1
DIRECT_EFFECTS	PHYTOHORMONE|PLANT_SIGNAL_PRODUCTION	PLANT_SIGNAL-UBIQUINONE|COENZYME_Q_PRODUCTION	PLANT_SIGNAL-UBIQUINONE|COENZYME_Q_METABOLISM	PLANT_SIGNAL-UBIQUINONE|COENZYME_Q_BIOSYNTHESIS	ubiX|bsdB->PGPT0009565	1
DIRECT_EFFECTS	PHYTOHORMONE|PLANT_SIGNAL_PRODUCTION	PLANT_SIGNAL-UBIQUINONE|COENZYME_Q_PRODUCTION	PLANT_SIGNAL-UBIQUINONE|COENZYME_Q_METABOLISM	PLANT_SIGNAL-UBIQUINONE|COENZYME_Q_BIOSYNTHESIS	ybgC|fcbC1->PGPT0009505	1
DIRECT_EFFECTS	PHYTOHORMONE|PLANT_SIGNAL_PRODUCTION	PLANT_SIGNALLING_VOLATILES	PLANT_SIGNAL-ACETOIN|2|3-BUTANEDIOL_VOLATILE_METABOLISM	PLANT_SIGNAL-ACETOIN|2|3-BUTANEDIOL_VOLATILE_BIOSYNTHESIS	aceF|pdhC->PGPT0001390	5
DIRECT_EFFECTS	PHYTOHORMONE|PLANT_SIGNAL_PRODUCTION	PLANT_SIGNALLING_VOLATILES	PLANT_SIGNAL-ACETOIN|2|3-BUTANEDIOL_VOLATILE_METABOLISM	PLANT_SIGNAL-ACETOIN|2|3-BUTANEDIOL_VOLATILE_BIOSYNTHESIS	acoA->PGPT0008230	1
DIRECT_EFFECTS	PHYTOHORMONE|PLANT_SIGNAL_PRODUCTION	PLANT_SIGNALLING_VOLATILES	PLANT_SIGNAL-ACETOIN|2|3-BUTANEDIOL_VOLATILE_METABOLISM	PLANT_SIGNAL-ACETOIN|2|3-BUTANEDIOL_VOLATILE_BIOSYNTHESIS	acoB->PGPT0008235	1
DIRECT_EFFECTS	PHYTOHORMONE|PLANT_SIGNAL_PRODUCTION	PLANT_SIGNALLING_VOLATILES	PLANT_SIGNAL-ACETOIN|2|3-BUTANEDIOL_VOLATILE_METABOLISM	PLANT_SIGNAL-ACETOIN|2|3-BUTANEDIOL_VOLATILE_BIOSYNTHESIS	acoR->PGPT0001030	9
DIRECT_EFFECTS	PHYTOHORMONE|PLANT_SIGNAL_PRODUCTION	PLANT_SIGNALLING_VOLATILES	PLANT_SIGNAL-ACETOIN|2|3-BUTANEDIOL_VOLATILE_METABOLISM	PLANT_SIGNAL-ACETOIN|2|3-BUTANEDIOL_VOLATILE_BIOSYNTHESIS	acuB->PGPT0008220	1
DIRECT_EFFECTS	PHYTOHORMONE|PLANT_SIGNAL_PRODUCTION	PLANT_SIGNALLING_VOLATILES	PLANT_SIGNAL-ACETOIN|2|3-BUTANEDIOL_VOLATILE_METABOLISM	PLANT_SIGNAL-ACETOIN|2|3-BUTANEDIOL_VOLATILE_BIOSYNTHESIS	acuC->PGPT0008225	2
DIRECT_EFFECTS	PHYTOHORMONE|PLANT_SIGNAL_PRODUCTION	PLANT_SIGNALLING_VOLATILES	PLANT_SIGNAL-ACETOIN|2|3-BUTANEDIOL_VOLATILE_METABOLISM	PLANT_SIGNAL-ACETOIN|2|3-BUTANEDIOL_VOLATILE_BIOSYNTHESIS	budB|ilvK|alsS|ilvB|ilvG|ilvI->PGPT0008185	4
DIRECT_EFFECTS	PHYTOHORMONE|PLANT_SIGNAL_PRODUCTION	PLANT_SIGNALLING_VOLATILES	PLANT_SIGNAL-ACETOIN|2|3-BUTANEDIOL_VOLATILE_METABOLISM	PLANT_SIGNAL-ACETOIN|2|3-BUTANEDIOL_VOLATILE_BIOSYNTHESIS	budC->PGPT0008190	4
DIRECT_EFFECTS	PHYTOHORMONE|PLANT_SIGNAL_PRODUCTION	PLANT_SIGNALLING_VOLATILES	PLANT_SIGNAL-ACETOIN|2|3-BUTANEDIOL_VOLATILE_METABOLISM	PLANT_SIGNAL-ACETOIN|2|3-BUTANEDIOL_VOLATILE_BIOSYNTHESIS	butB->PGPT0008200	1
DIRECT_EFFECTS	PHYTOHORMONE|PLANT_SIGNAL_PRODUCTION	PLANT_SIGNALLING_VOLATILES	PLANT_SIGNAL-ACETOIN|2|3-BUTANEDIOL_VOLATILE_METABOLISM	PLANT_SIGNAL-ACETOIN|2|3-BUTANEDIOL_VOLATILE_BIOSYNTHESIS	ilvH|ilvN->PGPT0008205	1
DIRECT_EFFECTS	PHYTOHORMONE|PLANT_SIGNAL_PRODUCTION	PLANT_SIGNALLING_VOLATILES	PLANT_SIGNAL-ACETOIN|2|3-BUTANEDIOL_VOLATILE_METABOLISM	PLANT_SIGNAL-ACETOIN|2|3-BUTANEDIOL_VOLATILE_BIOSYNTHESIS	lpd|pdhD->PGPT0001380	3
DIRECT_EFFECTS	PHYTOHORMONE|PLANT_SIGNAL_PRODUCTION	PLANT_SIGNALLING_VOLATILES	PLANT_SIGNAL-HYDROGEN_CYANIDEVOLATILE_METABOLISM	PLANT_SIGNAL-HYDROGEN_CYANIDE_VOLATILE_BIOSYNTHESIS	hcnC->PGPT0008403	1
DIRECT_EFFECTS	PHYTOHORMONE|PLANT_SIGNAL_PRODUCTION	PLANT_SIGNALLING_VOLATILES	PLANT_SIGNAL-HYDROGEN_CYANIDE_VOLATILE_METABOLISM	PLANT_SIGNAL-HYDROGEN_CYANIDE_VOLATILE_BIOSYNTHESIS	hcnA->PGPT0008401	1
DIRECT_EFFECTS	PHYTOHORMONE|PLANT_SIGNAL_PRODUCTION	PLANT_SIGNALLING_VOLATILES	PLANT_SIGNAL-HYDROGEN_CYANIDE_VOLATILE_METABOLISM	PLANT_SIGNAL-HYDROGEN_CYANIDE_VOLATILE_BIOSYNTHESIS	hcnB->PGPT0008402	3
DIRECT_EFFECTS	PHYTOHORMONE|PLANT_SIGNAL_PRODUCTION	PLANT_SIGNALLING_VOLATILES	PLANT_SIGNAL-HYDROXYACETON_VOLATILE_METABOLISM	PLANT_SIGNAL-HYDROXYACETON_VOLATILE_BIOSYNTHESIS	yghZ->PGPT0008285	1
DIRECT_EFFECTS	PHYTOHORMONE|PLANT_SIGNAL_PRODUCTION	PLANT_SIGNALLING_VOLATILES	PLANT_SIGNAL-P-HYDOXYBENZOIC_ACID_VOLATILE_METABOLISM	PLANT_SIGNAL-P-HYDOXYBENZOIC_ACID_VOLATILE_BIOSYNTHESIS	ubiC->PGPT0009525	1
DIRECT_EFFECTS	PHYTOHORMONE|PLANT_SIGNAL_PRODUCTION	PLANT_SIGNALLING_VOLATILES	PLANT_SIGNAL-SULFURIC_VOLATILE_METABOLISM	PLANT_SIGNAL-H2S-VOLATILE_PATHWAY	cbs->PGPT0020005	1
DIRECT_EFFECTS	PHYTOHORMONE|PLANT_SIGNAL_PRODUCTION	PLANT_SIGNALLING_VOLATILES	PLANT_SIGNAL-SULFURIC_VOLATILE_METABOLISM	PLANT_SIGNAL-H2S-VOLATILE_PATHWAY	cysA->PGPT0002990	1
DIRECT_EFFECTS	PHYTOHORMONE|PLANT_SIGNAL_PRODUCTION	PLANT_SIGNALLING_VOLATILES	PLANT_SIGNAL-SULFURIC_VOLATILE_METABOLISM	PLANT_SIGNAL-H2S-VOLATILE_PATHWAY	cysB->PGPT0002965	1
DIRECT_EFFECTS	PHYTOHORMONE|PLANT_SIGNAL_PRODUCTION	PLANT_SIGNALLING_VOLATILES	PLANT_SIGNAL-SULFURIC_VOLATILE_METABOLISM	PLANT_SIGNAL-H2S-VOLATILE_PATHWAY	cysC->PGPT0002780	2
DIRECT_EFFECTS	PHYTOHORMONE|PLANT_SIGNAL_PRODUCTION	PLANT_SIGNALLING_VOLATILES	PLANT_SIGNAL-SULFURIC_VOLATILE_METABOLISM	PLANT_SIGNAL-H2S-VOLATILE_PATHWAY	cysD->PGPT0002405	1
DIRECT_EFFECTS	PHYTOHORMONE|PLANT_SIGNAL_PRODUCTION	PLANT_SIGNALLING_VOLATILES	PLANT_SIGNAL-SULFURIC_VOLATILE_METABOLISM	PLANT_SIGNAL-H2S-VOLATILE_PATHWAY	cysH->PGPT0002785	1
DIRECT_EFFECTS	PHYTOHORMONE|PLANT_SIGNAL_PRODUCTION	PLANT_SIGNALLING_VOLATILES	PLANT_SIGNAL-SULFURIC_VOLATILE_METABOLISM	PLANT_SIGNAL-H2S-VOLATILE_PATHWAY	cysI->PGPT0002790	2
DIRECT_EFFECTS	PHYTOHORMONE|PLANT_SIGNAL_PRODUCTION	PLANT_SIGNALLING_VOLATILES	PLANT_SIGNAL-SULFURIC_VOLATILE_METABOLISM	PLANT_SIGNAL-H2S-VOLATILE_PATHWAY	cysJ->PGPT0002795	3
DIRECT_EFFECTS	PHYTOHORMONE|PLANT_SIGNAL_PRODUCTION	PLANT_SIGNALLING_VOLATILES	PLANT_SIGNAL-SULFURIC_VOLATILE_METABOLISM	PLANT_SIGNAL-H2S-VOLATILE_PATHWAY	cysK->PGPT0002810	2
DIRECT_EFFECTS	PHYTOHORMONE|PLANT_SIGNAL_PRODUCTION	PLANT_SIGNALLING_VOLATILES	PLANT_SIGNAL-SULFURIC_VOLATILE_METABOLISM	PLANT_SIGNAL-H2S-VOLATILE_PATHWAY	cysM->PGPT0002820	1
DIRECT_EFFECTS	PHYTOHORMONE|PLANT_SIGNAL_PRODUCTION	PLANT_SIGNALLING_VOLATILES	PLANT_SIGNAL-SULFURIC_VOLATILE_METABOLISM	PLANT_SIGNAL-H2S-VOLATILE_PATHWAY	cysNC->PGPT0002395	1
DIRECT_EFFECTS	PHYTOHORMONE|PLANT_SIGNAL_PRODUCTION	PLANT_SIGNALLING_VOLATILES	PLANT_SIGNAL-SULFURIC_VOLATILE_METABOLISM	PLANT_SIGNAL-H2S-VOLATILE_PATHWAY	cysP|ylnA->PGPT0002995	1
DIRECT_EFFECTS	PHYTOHORMONE|PLANT_SIGNAL_PRODUCTION	PLANT_SIGNALLING_VOLATILES	PLANT_SIGNAL-SULFURIC_VOLATILE_METABOLISM	PLANT_SIGNAL-H2S-VOLATILE_PATHWAY	cysQ->PGPT0002975	1
DIRECT_EFFECTS	PHYTOHORMONE|PLANT_SIGNAL_PRODUCTION	PLANT_SIGNALLING_VOLATILES	PLANT_SIGNAL-SULFURIC_VOLATILE_METABOLISM	PLANT_SIGNAL-H2S-VOLATILE_PATHWAY	cysS->PGPT0002985	1
DIRECT_EFFECTS	PHYTOHORMONE|PLANT_SIGNAL_PRODUCTION	PLANT_SIGNALLING_VOLATILES	PLANT_SIGNAL-SULFURIC_VOLATILE_METABOLISM	PLANT_SIGNAL-H2S-VOLATILE_PATHWAY	cysT|cysU->PGPT0003000	1
DIRECT_EFFECTS	PHYTOHORMONE|PLANT_SIGNAL_PRODUCTION	PLANT_SIGNALLING_VOLATILES	PLANT_SIGNAL-SULFURIC_VOLATILE_METABOLISM	PLANT_SIGNAL-H2S-VOLATILE_PATHWAY	cysW->PGPT0003005	1
DIRECT_EFFECTS	PHYTOHORMONE|PLANT_SIGNAL_PRODUCTION	PLANT_SIGNALLING_VOLATILES	PLANT_SIGNAL-SULFURIC_VOLATILE_METABOLISM	PLANT_SIGNAL-H2S-VOLATILE_PATHWAY	cysZ->PGPT0003010	1
DIRECT_EFFECTS	PHYTOHORMONE|PLANT_SIGNAL_PRODUCTION	PLANT_SIGNALLING_VOLATILES	PLANT_SIGNAL-SULFURIC_VOLATILE_METABOLISM	PLANT_SIGNAL-H2S-VOLATILE_PATHWAY	metB|met|cysA->PGPT0001980	1
DIRECT_EFFECTS	PHYTOHORMONE|PLANT_SIGNAL_PRODUCTION	PLANT_SIGNALLING_VOLATILES	PLANT_SIGNAL-VOLATILE_RELATED_METABOLISM	PLANT_SIGNAL-VOLATILE_RELATED_ALCOHOL|KETONE_PATHWAY	adh1->PGPT0008305	1
DIRECT_EFFECTS	PHYTOHORMONE|PLANT_SIGNAL_PRODUCTION	PLANT_SIGNALLING_VOLATILES	PLANT_SIGNAL-VOLATILE_RELATED_METABOLISM	PLANT_SIGNAL-VOLATILE_RELATED_ALCOHOL|KETONE_PATHWAY	bdh->PGPT0008310	1
DIRECT_EFFECTS	PHYTOHORMONE|PLANT_SIGNAL_PRODUCTION	PLANT_SIGNALLING_VOLATILES	PLANT_SIGNAL-VOLATILE_RELATED_METABOLISM	PLANT_SIGNAL-VOLATILE_RELATED_ALCOHOL|KETONE_PATHWAY	hmgL->PGPT0008315	3
DIRECT_EFFECTS	PHYTOHORMONE|PLANT_SIGNAL_PRODUCTION	PLANT_SIGNALLING_VOLATILES	PLANT_SIGNAL-VOLATILE_RELATED_METABOLISM	PLANT_SIGNAL-VOLATILE_RELATED_ALCOHOL|KETONE_PATHWAY	scoA->PGPT0008325	1
DIRECT_EFFECTS	PHYTOHORMONE|PLANT_SIGNAL_PRODUCTION	PLANT_SIGNALLING_VOLATILES	PLANT_SIGNAL-VOLATILE_RELATED_METABOLISM	PLANT_SIGNAL-VOLATILE_RELATED_ALCOHOL|KETONE_PATHWAY	scoB->PGPT0008330	1
DIRECT_EFFECTS	PHYTOHORMONE|PLANT_SIGNAL_PRODUCTION	PLANT_SIGNALLING_VOLATILES	PLANT_SIGNAL-VOLATILE_RELATED_METABOLISM	PLANT_SIGNAL-VOLATILE_RELATED_FATTY_ACID_PATHWAY	accA->PGPT0001695	1
DIRECT_EFFECTS	PHYTOHORMONE|PLANT_SIGNAL_PRODUCTION	PLANT_SIGNALLING_VOLATILES	PLANT_SIGNAL-VOLATILE_RELATED_METABOLISM	PLANT_SIGNAL-VOLATILE_RELATED_FATTY_ACID_PATHWAY	accB|bccP->PGPT0001700	1
DIRECT_EFFECTS	PHYTOHORMONE|PLANT_SIGNAL_PRODUCTION	PLANT_SIGNALLING_VOLATILES	PLANT_SIGNAL-VOLATILE_RELATED_METABOLISM	PLANT_SIGNAL-VOLATILE_RELATED_FATTY_ACID_PATHWAY	accC->PGPT0001705	1
DIRECT_EFFECTS	PHYTOHORMONE|PLANT_SIGNAL_PRODUCTION	PLANT_SIGNALLING_VOLATILES	PLANT_SIGNAL-VOLATILE_RELATED_METABOLISM	PLANT_SIGNAL-VOLATILE_RELATED_FATTY_ACID_PATHWAY	accD->PGPT0001710	1
DIRECT_EFFECTS	PHYTOHORMONE|PLANT_SIGNAL_PRODUCTION	PLANT_SIGNALLING_VOLATILES	PLANT_SIGNAL-VOLATILE_RELATED_METABOLISM	PLANT_SIGNAL-VOLATILE_RELATED_FATTY_ACID_PATHWAY	accD->PGPT0008345	1
DIRECT_EFFECTS	PHYTOHORMONE|PLANT_SIGNAL_PRODUCTION	PLANT_SIGNALLING_VOLATILES	PLANT_SIGNAL-VOLATILE_RELATED_METABOLISM	PLANT_SIGNAL-VOLATILE_RELATED_FATTY_ACID_PATHWAY	acd->PGPT0008385	10
DIRECT_EFFECTS	PHYTOHORMONE|PLANT_SIGNAL_PRODUCTION	PLANT_SIGNALLING_VOLATILES	PLANT_SIGNAL-VOLATILE_RELATED_METABOLISM	PLANT_SIGNAL-VOLATILE_RELATED_FATTY_ACID_PATHWAY	fabD|bmyD->PGPT0008350	1
DIRECT_EFFECTS	PHYTOHORMONE|PLANT_SIGNAL_PRODUCTION	PLANT_SIGNALLING_VOLATILES	PLANT_SIGNAL-VOLATILE_RELATED_METABOLISM	PLANT_SIGNAL-VOLATILE_RELATED_FATTY_ACID_PATHWAY	fabF->PGPT0008360	3
DIRECT_EFFECTS	PHYTOHORMONE|PLANT_SIGNAL_PRODUCTION	PLANT_SIGNALLING_VOLATILES	PLANT_SIGNAL-VOLATILE_RELATED_METABOLISM	PLANT_SIGNAL-VOLATILE_RELATED_FATTY_ACID_PATHWAY	fabH->PGPT0008355	5
DIRECT_EFFECTS	PHYTOHORMONE|PLANT_SIGNAL_PRODUCTION	PLANT_SIGNALLING_VOLATILES	PLANT_SIGNAL-VOLATILE_RELATED_METABOLISM	PLANT_SIGNAL-VOLATILE_RELATED_FATTY_ACID_PATHWAY	fabI->PGPT0008370	1
DIRECT_EFFECTS	PHYTOHORMONE|PLANT_SIGNAL_PRODUCTION	PLANT_SIGNALLING_VOLATILES	PLANT_SIGNAL-VOLATILE_RELATED_METABOLISM	PLANT_SIGNAL-VOLATILE_RELATED_FATTY_ACID_PATHWAY	fabZ->PGPT0008365	1
DIRECT_EFFECTS	PHYTOHORMONE|PLANT_SIGNAL_PRODUCTION	PLANT_SIGNALLING_VOLATILES	PLANT_SIGNAL-VOLATILE_RELATED_METABOLISM	PLANT_SIGNAL-VOLATILE_RELATED_FATTY_ACID_PATHWAY	fadD->PGPT0008380	11
DIRECT_EFFECTS	PHYTOHORMONE|PLANT_SIGNAL_PRODUCTION	PLANT_SIGNALLING_VOLATILES	PLANT_SIGNAL-VOLATILE_RELATED_METABOLISM	PLANT_SIGNAL-VOLATILE_RELATED_FATTY_ACID_PATHWAY	fadN->PGPT0008395	2
DIRECT_EFFECTS	PHYTOHORMONE|PLANT_SIGNAL_PRODUCTION	PLANT_SIGNALLING_VOLATILES	PLANT_SIGNAL-VOLATILE_RELATED_METABOLISM	PLANT_SIGNAL-VOLATILE_RELATED_FATTY_ACID_PATHWAY	ymfI|fabG|efpI->PGPT0003180	19
DIRECT_EFFECTS	PHYTOHORMONE|PLANT_SIGNAL_PRODUCTION	PLANT_VITAMIN_PRODUCTION	PLANT_VITAMIN-MOLYBDENUM_COFACTOR_METABOLISM	PLANT_VITAMIN-MOLYBDENUM_COFACTOR_BIOSYNTHESIS	moaA->PGPT0008410	1
DIRECT_EFFECTS	PHYTOHORMONE|PLANT_SIGNAL_PRODUCTION	PLANT_VITAMIN_PRODUCTION	PLANT_VITAMIN-MOLYBDENUM_COFACTOR_METABOLISM	PLANT_VITAMIN-MOLYBDENUM_COFACTOR_BIOSYNTHESIS	moaB->PGPT0008420	1
DIRECT_EFFECTS	PHYTOHORMONE|PLANT_SIGNAL_PRODUCTION	PLANT_VITAMIN_PRODUCTION	PLANT_VITAMIN-MOLYBDENUM_COFACTOR_METABOLISM	PLANT_VITAMIN-MOLYBDENUM_COFACTOR_BIOSYNTHESIS	moaC_->PGPT0008405	1
DIRECT_EFFECTS	PHYTOHORMONE|PLANT_SIGNAL_PRODUCTION	PLANT_VITAMIN_PRODUCTION	PLANT_VITAMIN-MOLYBDENUM_COFACTOR_METABOLISM	PLANT_VITAMIN-MOLYBDENUM_COFACTOR_BIOSYNTHESIS	moaX->PGPT0008415	1
DIRECT_EFFECTS	PHYTOHORMONE|PLANT_SIGNAL_PRODUCTION	PLANT_VITAMIN_PRODUCTION	PLANT_VITAMIN-MOLYBDENUM_COFACTOR_METABOLISM	PLANT_VITAMIN-MOLYBDENUM_COFACTOR_BIOSYNTHESIS	moeA->PGPT0008430	1
DIRECT_EFFECTS	PHYTOHORMONE|PLANT_SIGNAL_PRODUCTION	PLANT_VITAMIN_PRODUCTION	PLANT_VITAMIN-MOLYBDENUM_COFACTOR_METABOLISM	PLANT_VITAMIN-MOLYBDENUM_COFACTOR_TRANSPORT	modA->PGPT0008435	2
DIRECT_EFFECTS	PHYTOHORMONE|PLANT_SIGNAL_PRODUCTION	PLANT_VITAMIN_PRODUCTION	PLANT_VITAMIN-MOLYBDENUM_COFACTOR_METABOLISM	PLANT_VITAMIN-MOLYBDENUM_COFACTOR_TRANSPORT	modB->PGPT0008440	1
DIRECT_EFFECTS	PHYTOHORMONE|PLANT_SIGNAL_PRODUCTION	PLANT_VITAMIN_PRODUCTION	PLANT_VITAMIN-MOLYBDENUM_COFACTOR_METABOLISM	PLANT_VITAMIN-MOLYBDENUM_COFACTOR_TRANSPORT	modC->PGPT0008445	1
DIRECT_EFFECTS	PHYTOHORMONE|PLANT_SIGNAL_PRODUCTION	PLANT_VITAMIN_PRODUCTION	PLANT_VITAMIN-MOLYBDENUM_COFACTOR_METABOLISM	PLANT_VITAMIN-MOLYBDENUM_COFACTOR_TRANSPORT	modE->PGPT0000520	1
DIRECT_EFFECTS	PHYTOHORMONE|PLANT_SIGNAL_PRODUCTION	PLANT_VITAMIN_PRODUCTION	PLANT_VITAMIN_B12|COBALAMIN_METABOLISM	PLANT_VITAMIN_B12-RELATED_PROTEINS	bluB|drgA->PGPT0006810	2
DIRECT_EFFECTS	PHYTOHORMONE|PLANT_SIGNAL_PRODUCTION	PLANT_VITAMIN_PRODUCTION	PLANT_VITAMIN_B12|COBALAMIN_METABOLISM	PLANT_VITAMIN_B12|COBALAMIN_BIOSYNTHESIS	cbiA->PGPT0004605	1
DIRECT_EFFECTS	PHYTOHORMONE|PLANT_SIGNAL_PRODUCTION	PLANT_VITAMIN_PRODUCTION	PLANT_VITAMIN_B12|COBALAMIN_METABOLISM	PLANT_VITAMIN_B12|COBALAMIN_BIOSYNTHESIS	cbiB|cobD->PGPT0004660	1
DIRECT_EFFECTS	PHYTOHORMONE|PLANT_SIGNAL_PRODUCTION	PLANT_VITAMIN_PRODUCTION	PLANT_VITAMIN_B12|COBALAMIN_METABOLISM	PLANT_VITAMIN_B12|COBALAMIN_BIOSYNTHESIS	cbiC->PGPT0004610	1
DIRECT_EFFECTS	PHYTOHORMONE|PLANT_SIGNAL_PRODUCTION	PLANT_VITAMIN_PRODUCTION	PLANT_VITAMIN_B12|COBALAMIN_METABOLISM	PLANT_VITAMIN_B12|COBALAMIN_BIOSYNTHESIS	cbiD->PGPT0004615	1
DIRECT_EFFECTS	PHYTOHORMONE|PLANT_SIGNAL_PRODUCTION	PLANT_VITAMIN_PRODUCTION	PLANT_VITAMIN_B12|COBALAMIN_METABOLISM	PLANT_VITAMIN_B12|COBALAMIN_BIOSYNTHESIS	cbiF->PGPT0004625	1
DIRECT_EFFECTS	PHYTOHORMONE|PLANT_SIGNAL_PRODUCTION	PLANT_VITAMIN_PRODUCTION	PLANT_VITAMIN_B12|COBALAMIN_METABOLISM	PLANT_VITAMIN_B12|COBALAMIN_BIOSYNTHESIS	cbiGH_cobJ->PGPT0009255	1
DIRECT_EFFECTS	PHYTOHORMONE|PLANT_SIGNAL_PRODUCTION	PLANT_VITAMIN_PRODUCTION	PLANT_VITAMIN_B12|COBALAMIN_METABOLISM	PLANT_VITAMIN_B12|COBALAMIN_BIOSYNTHESIS	cbiJ->PGPT0004640	1
DIRECT_EFFECTS	PHYTOHORMONE|PLANT_SIGNAL_PRODUCTION	PLANT_VITAMIN_PRODUCTION	PLANT_VITAMIN_B12|COBALAMIN_METABOLISM	PLANT_VITAMIN_B12|COBALAMIN_BIOSYNTHESIS	cbiL->PGPT0004690	1
DIRECT_EFFECTS	PHYTOHORMONE|PLANT_SIGNAL_PRODUCTION	PLANT_VITAMIN_PRODUCTION	PLANT_VITAMIN_B12|COBALAMIN_METABOLISM	PLANT_VITAMIN_B12|COBALAMIN_BIOSYNTHESIS	cobA|btuR->PGPT0004645	1
DIRECT_EFFECTS	PHYTOHORMONE|PLANT_SIGNAL_PRODUCTION	PLANT_VITAMIN_PRODUCTION	PLANT_VITAMIN_B12|COBALAMIN_METABOLISM	PLANT_VITAMIN_B12|COBALAMIN_BIOSYNTHESIS	cobC1|cobC->PGPT0004655	1
DIRECT_EFFECTS	PHYTOHORMONE|PLANT_SIGNAL_PRODUCTION	PLANT_VITAMIN_PRODUCTION	PLANT_VITAMIN_B12|COBALAMIN_METABOLISM	PLANT_VITAMIN_B12|COBALAMIN_BIOSYNTHESIS	cobC|phpB->PGPT0004650	1
DIRECT_EFFECTS	PHYTOHORMONE|PLANT_SIGNAL_PRODUCTION	PLANT_VITAMIN_PRODUCTION	PLANT_VITAMIN_B12|COBALAMIN_METABOLISM	PLANT_VITAMIN_B12|COBALAMIN_BIOSYNTHESIS	cobF->PGPT0009265	1
DIRECT_EFFECTS	PHYTOHORMONE|PLANT_SIGNAL_PRODUCTION	PLANT_VITAMIN_PRODUCTION	PLANT_VITAMIN_B12|COBALAMIN_METABOLISM	PLANT_VITAMIN_B12|COBALAMIN_BIOSYNTHESIS	cobG->PGPT0009250	1
DIRECT_EFFECTS	PHYTOHORMONE|PLANT_SIGNAL_PRODUCTION	PLANT_VITAMIN_PRODUCTION	PLANT_VITAMIN_B12|COBALAMIN_METABOLISM	PLANT_VITAMIN_B12|COBALAMIN_BIOSYNTHESIS	cobL->PGPT0009270	1
DIRECT_EFFECTS	PHYTOHORMONE|PLANT_SIGNAL_PRODUCTION	PLANT_VITAMIN_PRODUCTION	PLANT_VITAMIN_B12|COBALAMIN_METABOLISM	PLANT_VITAMIN_B12|COBALAMIN_BIOSYNTHESIS	cobN->PGPT0009280	1
DIRECT_EFFECTS	PHYTOHORMONE|PLANT_SIGNAL_PRODUCTION	PLANT_VITAMIN_PRODUCTION	PLANT_VITAMIN_B12|COBALAMIN_METABOLISM	PLANT_VITAMIN_B12|COBALAMIN_BIOSYNTHESIS	cobP|cobU->PGPT0004585	1
DIRECT_EFFECTS	PHYTOHORMONE|PLANT_SIGNAL_PRODUCTION	PLANT_VITAMIN_PRODUCTION	PLANT_VITAMIN_B12|COBALAMIN_METABOLISM	PLANT_VITAMIN_B12|COBALAMIN_BIOSYNTHESIS	cobQ|cbiP->PGPT0004580	1
DIRECT_EFFECTS	PHYTOHORMONE|PLANT_SIGNAL_PRODUCTION	PLANT_VITAMIN_PRODUCTION	PLANT_VITAMIN_B12|COBALAMIN_METABOLISM	PLANT_VITAMIN_B12|COBALAMIN_BIOSYNTHESIS	cobS->PGPT0009285	1
DIRECT_EFFECTS	PHYTOHORMONE|PLANT_SIGNAL_PRODUCTION	PLANT_VITAMIN_PRODUCTION	PLANT_VITAMIN_B12|COBALAMIN_METABOLISM	PLANT_VITAMIN_B12|COBALAMIN_BIOSYNTHESIS	cobS|cobV->PGPT0004590	1
DIRECT_EFFECTS	PHYTOHORMONE|PLANT_SIGNAL_PRODUCTION	PLANT_VITAMIN_PRODUCTION	PLANT_VITAMIN_B12|COBALAMIN_METABOLISM	PLANT_VITAMIN_B12|COBALAMIN_BIOSYNTHESIS	cobU|cobT->PGPT0004595	2
DIRECT_EFFECTS	PHYTOHORMONE|PLANT_SIGNAL_PRODUCTION	PLANT_VITAMIN_PRODUCTION	PLANT_VITAMIN_B12|COBALAMIN_METABOLISM	PLANT_VITAMIN_B12|COBALAMIN_BIOSYNTHESIS	sirA|ylnD|cysG|cobA->PGPT0003685	1
DIRECT_EFFECTS	PHYTOHORMONE|PLANT_SIGNAL_PRODUCTION	PLANT_VITAMIN_PRODUCTION	PLANT_VITAMIN_B12|COBALAMIN_METABOLISM	PLANT_VITAMIN_B12|COBALAMIN_TRANSPORT	bacA|yddA->PGPT0009345	1
DIRECT_EFFECTS	PHYTOHORMONE|PLANT_SIGNAL_PRODUCTION	PLANT_VITAMIN_PRODUCTION	PLANT_VITAMIN_B12|COBALAMIN_METABOLISM	PLANT_VITAMIN_B12|COBALAMIN_TRANSPORT	btuF->PGPT0004685	1
DIRECT_EFFECTS	PHYTOHORMONE|PLANT_SIGNAL_PRODUCTION	PLANT_VITAMIN_PRODUCTION	PLANT_VITAMIN_B12|COBALAMIN_METABOLISM	PLANT_VITAMIN_B12|COBALAMIN_TRANSPORT	feuB|feuC|chuU|yfhA|hmuU|ABC_FEV_P|fatC|fatD->PGPT0003770	2
DIRECT_EFFECTS	PHYTOHORMONE|PLANT_SIGNAL_PRODUCTION	PLANT_VITAMIN_PRODUCTION	PLANT_VITAMIN_B1|THIAMIN_METABOLISM	PLANT_VITAMIN_B1|THIAMIN_BIOSYNTHESIS	adk|AK->PGPT0009040	1
DIRECT_EFFECTS	PHYTOHORMONE|PLANT_SIGNAL_PRODUCTION	PLANT_VITAMIN_PRODUCTION	PLANT_VITAMIN_B1|THIAMIN_METABOLISM	PLANT_VITAMIN_B1|THIAMIN_BIOSYNTHESIS	dxs->PGPT0008960	1
DIRECT_EFFECTS	PHYTOHORMONE|PLANT_SIGNAL_PRODUCTION	PLANT_VITAMIN_PRODUCTION	PLANT_VITAMIN_B1|THIAMIN_METABOLISM	PLANT_VITAMIN_B1|THIAMIN_BIOSYNTHESIS	nifS|iscS->PGPT0000065	2
DIRECT_EFFECTS	PHYTOHORMONE|PLANT_SIGNAL_PRODUCTION	PLANT_VITAMIN_PRODUCTION	PLANT_VITAMIN_B1|THIAMIN_METABOLISM	PLANT_VITAMIN_B1|THIAMIN_BIOSYNTHESIS	rsgA|engC->PGPT0009020	1
DIRECT_EFFECTS	PHYTOHORMONE|PLANT_SIGNAL_PRODUCTION	PLANT_VITAMIN_PRODUCTION	PLANT_VITAMIN_B1|THIAMIN_METABOLISM	PLANT_VITAMIN_B1|THIAMIN_BIOSYNTHESIS	thiC->PGPT0008905	1
DIRECT_EFFECTS	PHYTOHORMONE|PLANT_SIGNAL_PRODUCTION	PLANT_VITAMIN_PRODUCTION	PLANT_VITAMIN_B1|THIAMIN_METABOLISM	PLANT_VITAMIN_B1|THIAMIN_BIOSYNTHESIS	thiD->PGPT0008915	1
DIRECT_EFFECTS	PHYTOHORMONE|PLANT_SIGNAL_PRODUCTION	PLANT_VITAMIN_PRODUCTION	PLANT_VITAMIN_B1|THIAMIN_METABOLISM	PLANT_VITAMIN_B1|THIAMIN_BIOSYNTHESIS	thiE->PGPT0008995	1
DIRECT_EFFECTS	PHYTOHORMONE|PLANT_SIGNAL_PRODUCTION	PLANT_VITAMIN_PRODUCTION	PLANT_VITAMIN_B1|THIAMIN_METABOLISM	PLANT_VITAMIN_B1|THIAMIN_BIOSYNTHESIS	thiF->PGPT0008935	1
DIRECT_EFFECTS	PHYTOHORMONE|PLANT_SIGNAL_PRODUCTION	PLANT_VITAMIN_PRODUCTION	PLANT_VITAMIN_B1|THIAMIN_METABOLISM	PLANT_VITAMIN_B1|THIAMIN_BIOSYNTHESIS	thiG->PGPT0008965	1
DIRECT_EFFECTS	PHYTOHORMONE|PLANT_SIGNAL_PRODUCTION	PLANT_VITAMIN_PRODUCTION	PLANT_VITAMIN_B1|THIAMIN_METABOLISM	PLANT_VITAMIN_B1|THIAMIN_BIOSYNTHESIS	thiI->PGPT0008940	1
DIRECT_EFFECTS	PHYTOHORMONE|PLANT_SIGNAL_PRODUCTION	PLANT_VITAMIN_PRODUCTION	PLANT_VITAMIN_B1|THIAMIN_METABOLISM	PLANT_VITAMIN_B1|THIAMIN_BIOSYNTHESIS	thiJ->PGPT0008945	2
DIRECT_EFFECTS	PHYTOHORMONE|PLANT_SIGNAL_PRODUCTION	PLANT_VITAMIN_PRODUCTION	PLANT_VITAMIN_B1|THIAMIN_METABOLISM	PLANT_VITAMIN_B1|THIAMIN_BIOSYNTHESIS	thiL->PGPT0009010	1
DIRECT_EFFECTS	PHYTOHORMONE|PLANT_SIGNAL_PRODUCTION	PLANT_VITAMIN_PRODUCTION	PLANT_VITAMIN_B1|THIAMIN_METABOLISM	PLANT_VITAMIN_B1|THIAMIN_BIOSYNTHESIS	thiO->PGPT0008955	1
DIRECT_EFFECTS	PHYTOHORMONE|PLANT_SIGNAL_PRODUCTION	PLANT_VITAMIN_PRODUCTION	PLANT_VITAMIN_B1|THIAMIN_METABOLISM	PLANT_VITAMIN_B1|THIAMIN_TRANSPORT	cytX->PGPT0009075	8
DIRECT_EFFECTS	PHYTOHORMONE|PLANT_SIGNAL_PRODUCTION	PLANT_VITAMIN_PRODUCTION	PLANT_VITAMIN_B2|RIBOFLAVIN_METABOLISM	PLANT_VITAMIN_B2|RIBOFLAVIN_BIOSYNTHESIS	C1_hpah->PGPT0008700	1
DIRECT_EFFECTS	PHYTOHORMONE|PLANT_SIGNAL_PRODUCTION	PLANT_VITAMIN_PRODUCTION	PLANT_VITAMIN_B2|RIBOFLAVIN_METABOLISM	PLANT_VITAMIN_B2|RIBOFLAVIN_BIOSYNTHESIS	NUDT23->PGPT0008680	1
DIRECT_EFFECTS	PHYTOHORMONE|PLANT_SIGNAL_PRODUCTION	PLANT_VITAMIN_PRODUCTION	PLANT_VITAMIN_B2|RIBOFLAVIN_METABOLISM	PLANT_VITAMIN_B2|RIBOFLAVIN_BIOSYNTHESIS	RIB2|PUS8->PGPT0008565	1
DIRECT_EFFECTS	PHYTOHORMONE|PLANT_SIGNAL_PRODUCTION	PLANT_VITAMIN_PRODUCTION	PLANT_VITAMIN_B2|RIBOFLAVIN_METABOLISM	PLANT_VITAMIN_B2|RIBOFLAVIN_BIOSYNTHESIS	bluB|drgA->PGPT0006810	2
DIRECT_EFFECTS	PHYTOHORMONE|PLANT_SIGNAL_PRODUCTION	PLANT_VITAMIN_PRODUCTION	PLANT_VITAMIN_B2|RIBOFLAVIN_METABOLISM	PLANT_VITAMIN_B2|RIBOFLAVIN_BIOSYNTHESIS	ribA->PGPT0007985	1
DIRECT_EFFECTS	PHYTOHORMONE|PLANT_SIGNAL_PRODUCTION	PLANT_VITAMIN_PRODUCTION	PLANT_VITAMIN_B2|RIBOFLAVIN_METABOLISM	PLANT_VITAMIN_B2|RIBOFLAVIN_BIOSYNTHESIS	ribBA->PGPT0007990	1
DIRECT_EFFECTS	PHYTOHORMONE|PLANT_SIGNAL_PRODUCTION	PLANT_VITAMIN_PRODUCTION	PLANT_VITAMIN_B2|RIBOFLAVIN_METABOLISM	PLANT_VITAMIN_B2|RIBOFLAVIN_BIOSYNTHESIS	ribD->PGPT0008555	2
DIRECT_EFFECTS	PHYTOHORMONE|PLANT_SIGNAL_PRODUCTION	PLANT_VITAMIN_PRODUCTION	PLANT_VITAMIN_B2|RIBOFLAVIN_METABOLISM	PLANT_VITAMIN_B2|RIBOFLAVIN_BIOSYNTHESIS	ribE|RIB5|ribC->PGPT0008610	1
DIRECT_EFFECTS	PHYTOHORMONE|PLANT_SIGNAL_PRODUCTION	PLANT_VITAMIN_PRODUCTION	PLANT_VITAMIN_B2|RIBOFLAVIN_METABOLISM	PLANT_VITAMIN_B2|RIBOFLAVIN_BIOSYNTHESIS	ribF->PGPT0008625	1
DIRECT_EFFECTS	PHYTOHORMONE|PLANT_SIGNAL_PRODUCTION	PLANT_VITAMIN_PRODUCTION	PLANT_VITAMIN_B2|RIBOFLAVIN_METABOLISM	PLANT_VITAMIN_B2|RIBOFLAVIN_BIOSYNTHESIS	ribH|RIB4->PGPT0008605	2
DIRECT_EFFECTS	PHYTOHORMONE|PLANT_SIGNAL_PRODUCTION	PLANT_VITAMIN_PRODUCTION	PLANT_VITAMIN_B2|RIBOFLAVIN_METABOLISM	PLANT_VITAMIN_B2|RIBOFLAVIN_BIOSYNTHESIS	ssuE->PGPT0003045	1
DIRECT_EFFECTS	PHYTOHORMONE|PLANT_SIGNAL_PRODUCTION	PLANT_VITAMIN_PRODUCTION	PLANT_VITAMIN_B2|RIBOFLAVIN_METABOLISM	PLANT_VITAMIN_B2|RIBOFLAVIN_BIOSYNTHESIS	yigB->PGPT0008585	1
DIRECT_EFFECTS	PHYTOHORMONE|PLANT_SIGNAL_PRODUCTION	PLANT_VITAMIN_PRODUCTION	PLANT_VITAMIN_B5|PANTOTHENIC_ACID|CO_FACTOR_METABOLISM	PLANT_VITAMIN_B5|PANTOTHENIC_ACID|CO_FACTOR_BIOSYNTHESIS	UPB1_like|pydC->PGPT0008885	3
DIRECT_EFFECTS	PHYTOHORMONE|PLANT_SIGNAL_PRODUCTION	PLANT_VITAMIN_PRODUCTION	PLANT_VITAMIN_B5|PANTOTHENIC_ACID|CO_FACTOR_METABOLISM	PLANT_VITAMIN_B5|PANTOTHENIC_ACID|CO_FACTOR_BIOSYNTHESIS	acpH->PGPT0008850	1
DIRECT_EFFECTS	PHYTOHORMONE|PLANT_SIGNAL_PRODUCTION	PLANT_VITAMIN_PRODUCTION	PLANT_VITAMIN_B5|PANTOTHENIC_ACID|CO_FACTOR_METABOLISM	PLANT_VITAMIN_B5|PANTOTHENIC_ACID|CO_FACTOR_BIOSYNTHESIS	budB|ilvK|alsS|ilvB|ilvG|ilvI->PGPT0008185	4
DIRECT_EFFECTS	PHYTOHORMONE|PLANT_SIGNAL_PRODUCTION	PLANT_VITAMIN_PRODUCTION	PLANT_VITAMIN_B5|PANTOTHENIC_ACID|CO_FACTOR_METABOLISM	PLANT_VITAMIN_B5|PANTOTHENIC_ACID|CO_FACTOR_BIOSYNTHESIS	coaBC|dfp->PGPT0008815	1
DIRECT_EFFECTS	PHYTOHORMONE|PLANT_SIGNAL_PRODUCTION	PLANT_VITAMIN_PRODUCTION	PLANT_VITAMIN_B5|PANTOTHENIC_ACID|CO_FACTOR_METABOLISM	PLANT_VITAMIN_B5|PANTOTHENIC_ACID|CO_FACTOR_BIOSYNTHESIS	coaD|kdtB->PGPT0008825	1
DIRECT_EFFECTS	PHYTOHORMONE|PLANT_SIGNAL_PRODUCTION	PLANT_VITAMIN_PRODUCTION	PLANT_VITAMIN_B5|PANTOTHENIC_ACID|CO_FACTOR_METABOLISM	PLANT_VITAMIN_B5|PANTOTHENIC_ACID|CO_FACTOR_BIOSYNTHESIS	coaE->PGPT0008835	1
DIRECT_EFFECTS	PHYTOHORMONE|PLANT_SIGNAL_PRODUCTION	PLANT_VITAMIN_PRODUCTION	PLANT_VITAMIN_B5|PANTOTHENIC_ACID|CO_FACTOR_METABOLISM	PLANT_VITAMIN_B5|PANTOTHENIC_ACID|CO_FACTOR_BIOSYNTHESIS	dht|hydA->PGPT0008880	1
DIRECT_EFFECTS	PHYTOHORMONE|PLANT_SIGNAL_PRODUCTION	PLANT_VITAMIN_PRODUCTION	PLANT_VITAMIN_B5|PANTOTHENIC_ACID|CO_FACTOR_METABOLISM	PLANT_VITAMIN_B5|PANTOTHENIC_ACID|CO_FACTOR_BIOSYNTHESIS	ilvC->PGPT0008735	1
DIRECT_EFFECTS	PHYTOHORMONE|PLANT_SIGNAL_PRODUCTION	PLANT_VITAMIN_PRODUCTION	PLANT_VITAMIN_B5|PANTOTHENIC_ACID|CO_FACTOR_METABOLISM	PLANT_VITAMIN_B5|PANTOTHENIC_ACID|CO_FACTOR_BIOSYNTHESIS	ilvD->PGPT0001875	1
DIRECT_EFFECTS	PHYTOHORMONE|PLANT_SIGNAL_PRODUCTION	PLANT_VITAMIN_PRODUCTION	PLANT_VITAMIN_B5|PANTOTHENIC_ACID|CO_FACTOR_METABOLISM	PLANT_VITAMIN_B5|PANTOTHENIC_ACID|CO_FACTOR_BIOSYNTHESIS	ilvE->PGPT0008860	1
DIRECT_EFFECTS	PHYTOHORMONE|PLANT_SIGNAL_PRODUCTION	PLANT_VITAMIN_PRODUCTION	PLANT_VITAMIN_B5|PANTOTHENIC_ACID|CO_FACTOR_METABOLISM	PLANT_VITAMIN_B5|PANTOTHENIC_ACID|CO_FACTOR_BIOSYNTHESIS	ilvH|ilvN->PGPT0008205	1
DIRECT_EFFECTS	PHYTOHORMONE|PLANT_SIGNAL_PRODUCTION	PLANT_VITAMIN_PRODUCTION	PLANT_VITAMIN_B5|PANTOTHENIC_ACID|CO_FACTOR_METABOLISM	PLANT_VITAMIN_B5|PANTOTHENIC_ACID|CO_FACTOR_BIOSYNTHESIS	mazG->PGPT0008820	1
DIRECT_EFFECTS	PHYTOHORMONE|PLANT_SIGNAL_PRODUCTION	PLANT_VITAMIN_PRODUCTION	PLANT_VITAMIN_B5|PANTOTHENIC_ACID|CO_FACTOR_METABOLISM	PLANT_VITAMIN_B5|PANTOTHENIC_ACID|CO_FACTOR_BIOSYNTHESIS	panB->PGPT0008740	2
DIRECT_EFFECTS	PHYTOHORMONE|PLANT_SIGNAL_PRODUCTION	PLANT_VITAMIN_PRODUCTION	PLANT_VITAMIN_B5|PANTOTHENIC_ACID|CO_FACTOR_METABOLISM	PLANT_VITAMIN_B5|PANTOTHENIC_ACID|CO_FACTOR_BIOSYNTHESIS	panC->PGPT0008750	1
DIRECT_EFFECTS	PHYTOHORMONE|PLANT_SIGNAL_PRODUCTION	PLANT_VITAMIN_PRODUCTION	PLANT_VITAMIN_B5|PANTOTHENIC_ACID|CO_FACTOR_METABOLISM	PLANT_VITAMIN_B5|PANTOTHENIC_ACID|CO_FACTOR_BIOSYNTHESIS	panD->PGPT0008890	1
DIRECT_EFFECTS	PHYTOHORMONE|PLANT_SIGNAL_PRODUCTION	PLANT_VITAMIN_PRODUCTION	PLANT_VITAMIN_B5|PANTOTHENIC_ACID|CO_FACTOR_METABOLISM	PLANT_VITAMIN_B5|PANTOTHENIC_ACID|CO_FACTOR_BIOSYNTHESIS	panE|apbA->PGPT0008745	2
DIRECT_EFFECTS	PHYTOHORMONE|PLANT_SIGNAL_PRODUCTION	PLANT_VITAMIN_PRODUCTION	PLANT_VITAMIN_B5|PANTOTHENIC_ACID|CO_FACTOR_METABOLISM	PLANT_VITAMIN_B5|PANTOTHENIC_ACID|CO_FACTOR_BIOSYNTHESIS	preA->PGPT0008875	1
DIRECT_EFFECTS	PHYTOHORMONE|PLANT_SIGNAL_PRODUCTION	PLANT_VITAMIN_PRODUCTION	PLANT_VITAMIN_B5|PANTOTHENIC_ACID|CO_FACTOR_METABOLISM	PLANT_VITAMIN_B5|PANTOTHENIC_ACID|CO_FACTOR_BIOSYNTHESIS	preT->PGPT0008870	1
DIRECT_EFFECTS	PHYTOHORMONE|PLANT_SIGNAL_PRODUCTION	PLANT_VITAMIN_PRODUCTION	PLANT_VITAMIN_B5|PANTOTHENIC_ACID|CO_FACTOR_METABOLISM	PLANT_VITAMIN_B5|PANTOTHENIC_ACID|CO_FACTOR_BIOSYNTHESIS	thnR->PGPT0008760	1
DIRECT_EFFECTS	PHYTOHORMONE|PLANT_SIGNAL_PRODUCTION	PLANT_VITAMIN_PRODUCTION	PLANT_VITAMIN_B6|PYRIDOXINE|PYRIDOXAL|PYRIDOXAMINE_METABOLISM	PLANT_VITAMIN_B6|PYRIDOXINE|PYRIDOXAL|PYRIDOXAMINE_BIOSYNTHESIS	epd->PGPT0009145	1
DIRECT_EFFECTS	PHYTOHORMONE|PLANT_SIGNAL_PRODUCTION	PLANT_VITAMIN_PRODUCTION	PLANT_VITAMIN_B6|PYRIDOXINE|PYRIDOXAL|PYRIDOXAMINE_METABOLISM	PLANT_VITAMIN_B6|PYRIDOXINE|PYRIDOXAL|PYRIDOXAMINE_BIOSYNTHESIS	pdxA->PGPT0009165	2
DIRECT_EFFECTS	PHYTOHORMONE|PLANT_SIGNAL_PRODUCTION	PLANT_VITAMIN_PRODUCTION	PLANT_VITAMIN_B6|PYRIDOXINE|PYRIDOXAL|PYRIDOXAMINE_METABOLISM	PLANT_VITAMIN_B6|PYRIDOXINE|PYRIDOXAL|PYRIDOXAMINE_BIOSYNTHESIS	pdxB->PGPT0009150	1
DIRECT_EFFECTS	PHYTOHORMONE|PLANT_SIGNAL_PRODUCTION	PLANT_VITAMIN_PRODUCTION	PLANT_VITAMIN_B6|PYRIDOXINE|PYRIDOXAL|PYRIDOXAMINE_METABOLISM	PLANT_VITAMIN_B6|PYRIDOXINE|PYRIDOXAL|PYRIDOXAMINE_BIOSYNTHESIS	pdxH->PGPT0009115	1
DIRECT_EFFECTS	PHYTOHORMONE|PLANT_SIGNAL_PRODUCTION	PLANT_VITAMIN_PRODUCTION	PLANT_VITAMIN_B6|PYRIDOXINE|PYRIDOXAL|PYRIDOXAMINE_METABOLISM	PLANT_VITAMIN_B6|PYRIDOXINE|PYRIDOXAL|PYRIDOXAMINE_BIOSYNTHESIS	pdxJ->PGPT0009170	1
DIRECT_EFFECTS	PHYTOHORMONE|PLANT_SIGNAL_PRODUCTION	PLANT_VITAMIN_PRODUCTION	PLANT_VITAMIN_B6|PYRIDOXINE|PYRIDOXAL|PYRIDOXAMINE_METABOLISM	PLANT_VITAMIN_B6|PYRIDOXINE|PYRIDOXAL|PYRIDOXAMINE_BIOSYNTHESIS	pdxK|pdxY->PGPT0009125	1
DIRECT_EFFECTS	PHYTOHORMONE|PLANT_SIGNAL_PRODUCTION	PLANT_VITAMIN_PRODUCTION	PLANT_VITAMIN_B6|PYRIDOXINE|PYRIDOXAL|PYRIDOXAMINE_METABOLISM	PLANT_VITAMIN_B6|PYRIDOXINE|PYRIDOXAL|PYRIDOXAMINE_BIOSYNTHESIS	serA->PGPT0009155	4
DIRECT_EFFECTS	PHYTOHORMONE|PLANT_SIGNAL_PRODUCTION	PLANT_VITAMIN_PRODUCTION	PLANT_VITAMIN_B6|PYRIDOXINE|PYRIDOXAL|PYRIDOXAMINE_METABOLISM	PLANT_VITAMIN_B6|PYRIDOXINE|PYRIDOXAL|PYRIDOXAMINE_BIOSYNTHESIS	serC|pdxF->PGPT0009160	1
DIRECT_EFFECTS	PHYTOHORMONE|PLANT_SIGNAL_PRODUCTION	PLANT_VITAMIN_PRODUCTION	PLANT_VITAMIN_B6|PYRIDOXINE|PYRIDOXAL|PYRIDOXAMINE_METABOLISM	PLANT_VITAMIN_B6|PYRIDOXINE|PYRIDOXAL|PYRIDOXAMINE_BIOSYNTHESIS	thrC->PGPT0009175	2
DIRECT_EFFECTS	PHYTOHORMONE|PLANT_SIGNAL_PRODUCTION	PLANT_VITAMIN_PRODUCTION	PLANT_VITAMIN_B6|PYRIDOXINE|PYRIDOXAL|PYRIDOXAMINE_METABOLISM	PLANT_VITAMIN_B6|PYRIDOXINE|PYRIDOXAL|PYRIDOXAMINE_BIOSYNTHESIS	ydbC->PGPT0009140	1
DIRECT_EFFECTS	PHYTOHORMONE|PLANT_SIGNAL_PRODUCTION	PLANT_VITAMIN_PRODUCTION	PLANT_VITAMIN_B9|FOLATE_METABOLISM	PLANT_VITAMIN_B9|FOLATE_BIOSYNTHESIS	GTP_cyclohydrolase_I->PGPT0007885	1
DIRECT_EFFECTS	PHYTOHORMONE|PLANT_SIGNAL_PRODUCTION	PLANT_VITAMIN_PRODUCTION	PLANT_VITAMIN_B9|FOLATE_METABOLISM	PLANT_VITAMIN_B9|FOLATE_BIOSYNTHESIS	fmt->PGPT0008125	2
DIRECT_EFFECTS	PHYTOHORMONE|PLANT_SIGNAL_PRODUCTION	PLANT_VITAMIN_PRODUCTION	PLANT_VITAMIN_B9|FOLATE_METABOLISM	PLANT_VITAMIN_B9|FOLATE_BIOSYNTHESIS	folA->PGPT0007945	1
DIRECT_EFFECTS	PHYTOHORMONE|PLANT_SIGNAL_PRODUCTION	PLANT_VITAMIN_PRODUCTION	PLANT_VITAMIN_B9|FOLATE_METABOLISM	PLANT_VITAMIN_B9|FOLATE_BIOSYNTHESIS	folB->PGPT0007905	1
DIRECT_EFFECTS	PHYTOHORMONE|PLANT_SIGNAL_PRODUCTION	PLANT_VITAMIN_PRODUCTION	PLANT_VITAMIN_B9|FOLATE_METABOLISM	PLANT_VITAMIN_B9|FOLATE_BIOSYNTHESIS	folC->PGPT0007975	1
DIRECT_EFFECTS	PHYTOHORMONE|PLANT_SIGNAL_PRODUCTION	PLANT_VITAMIN_PRODUCTION	PLANT_VITAMIN_B9|FOLATE_METABOLISM	PLANT_VITAMIN_B9|FOLATE_BIOSYNTHESIS	folD->PGPT0008075	2
DIRECT_EFFECTS	PHYTOHORMONE|PLANT_SIGNAL_PRODUCTION	PLANT_VITAMIN_PRODUCTION	PLANT_VITAMIN_B9|FOLATE_METABOLISM	PLANT_VITAMIN_B9|FOLATE_BIOSYNTHESIS	folE->PGPT0007875	2
DIRECT_EFFECTS	PHYTOHORMONE|PLANT_SIGNAL_PRODUCTION	PLANT_VITAMIN_PRODUCTION	PLANT_VITAMIN_B9|FOLATE_METABOLISM	PLANT_VITAMIN_B9|FOLATE_BIOSYNTHESIS	folE2->PGPT0007880	2
DIRECT_EFFECTS	PHYTOHORMONE|PLANT_SIGNAL_PRODUCTION	PLANT_VITAMIN_PRODUCTION	PLANT_VITAMIN_B9|FOLATE_METABOLISM	PLANT_VITAMIN_B9|FOLATE_BIOSYNTHESIS	folK->PGPT0007910	2
DIRECT_EFFECTS	PHYTOHORMONE|PLANT_SIGNAL_PRODUCTION	PLANT_VITAMIN_PRODUCTION	PLANT_VITAMIN_B9|FOLATE_METABOLISM	PLANT_VITAMIN_B9|FOLATE_BIOSYNTHESIS	folM->PGPT0008035	1
DIRECT_EFFECTS	PHYTOHORMONE|PLANT_SIGNAL_PRODUCTION	PLANT_VITAMIN_PRODUCTION	PLANT_VITAMIN_B9|FOLATE_METABOLISM	PLANT_VITAMIN_B9|FOLATE_BIOSYNTHESIS	folP->PGPT0007915	1
DIRECT_EFFECTS	PHYTOHORMONE|PLANT_SIGNAL_PRODUCTION	PLANT_VITAMIN_PRODUCTION	PLANT_VITAMIN_B9|FOLATE_METABOLISM	PLANT_VITAMIN_B9|FOLATE_BIOSYNTHESIS	folX->PGPT0008030	1
DIRECT_EFFECTS	PHYTOHORMONE|PLANT_SIGNAL_PRODUCTION	PLANT_VITAMIN_PRODUCTION	PLANT_VITAMIN_B9|FOLATE_METABOLISM	PLANT_VITAMIN_B9|FOLATE_BIOSYNTHESIS	gcvT->PGPT0008130	2
DIRECT_EFFECTS	PHYTOHORMONE|PLANT_SIGNAL_PRODUCTION	PLANT_VITAMIN_PRODUCTION	PLANT_VITAMIN_B9|FOLATE_METABOLISM	PLANT_VITAMIN_B9|FOLATE_BIOSYNTHESIS	glyA->PGPT0008090	3
DIRECT_EFFECTS	PHYTOHORMONE|PLANT_SIGNAL_PRODUCTION	PLANT_VITAMIN_PRODUCTION	PLANT_VITAMIN_B9|FOLATE_METABOLISM	PLANT_VITAMIN_B9|FOLATE_BIOSYNTHESIS	metF->PGPT0008160	1
DIRECT_EFFECTS	PHYTOHORMONE|PLANT_SIGNAL_PRODUCTION	PLANT_VITAMIN_PRODUCTION	PLANT_VITAMIN_B9|FOLATE_METABOLISM	PLANT_VITAMIN_B9|FOLATE_BIOSYNTHESIS	metH->PGPT0008135	2
DIRECT_EFFECTS	PHYTOHORMONE|PLANT_SIGNAL_PRODUCTION	PLANT_VITAMIN_PRODUCTION	PLANT_VITAMIN_B9|FOLATE_METABOLISM	PLANT_VITAMIN_B9|FOLATE_BIOSYNTHESIS	pabB->PGPT0008005	1
DIRECT_EFFECTS	PHYTOHORMONE|PLANT_SIGNAL_PRODUCTION	PLANT_VITAMIN_PRODUCTION	PLANT_VITAMIN_B9|FOLATE_METABOLISM	PLANT_VITAMIN_B9|FOLATE_BIOSYNTHESIS	pabC->PGPT0008020	1
DIRECT_EFFECTS	PHYTOHORMONE|PLANT_SIGNAL_PRODUCTION	PLANT_VITAMIN_PRODUCTION	PLANT_VITAMIN_B9|FOLATE_METABOLISM	PLANT_VITAMIN_B9|FOLATE_BIOSYNTHESIS	phoD->PGPT0002575	3
DIRECT_EFFECTS	PHYTOHORMONE|PLANT_SIGNAL_PRODUCTION	PLANT_VITAMIN_PRODUCTION	PLANT_VITAMIN_B9|FOLATE_METABOLISM	PLANT_VITAMIN_B9|FOLATE_BIOSYNTHESIS	purH->PGPT0008110	1
DIRECT_EFFECTS	PHYTOHORMONE|PLANT_SIGNAL_PRODUCTION	PLANT_VITAMIN_PRODUCTION	PLANT_VITAMIN_B9|FOLATE_METABOLISM	PLANT_VITAMIN_B9|FOLATE_BIOSYNTHESIS	purN->PGPT0008095	1
DIRECT_EFFECTS	PHYTOHORMONE|PLANT_SIGNAL_PRODUCTION	PLANT_VITAMIN_PRODUCTION	PLANT_VITAMIN_B9|FOLATE_METABOLISM	PLANT_VITAMIN_B9|FOLATE_BIOSYNTHESIS	purT->PGPT0008100	1
DIRECT_EFFECTS	PHYTOHORMONE|PLANT_SIGNAL_PRODUCTION	PLANT_VITAMIN_PRODUCTION	PLANT_VITAMIN_B9|FOLATE_METABOLISM	PLANT_VITAMIN_B9|FOLATE_BIOSYNTHESIS	purU->PGPT0008155	2
DIRECT_EFFECTS	PHYTOHORMONE|PLANT_SIGNAL_PRODUCTION	PLANT_VITAMIN_PRODUCTION	PLANT_VITAMIN_B9|FOLATE_METABOLISM	PLANT_VITAMIN_B9|FOLATE_BIOSYNTHESIS	ribA->PGPT0007985	1
DIRECT_EFFECTS	PHYTOHORMONE|PLANT_SIGNAL_PRODUCTION	PLANT_VITAMIN_PRODUCTION	PLANT_VITAMIN_B9|FOLATE_METABOLISM	PLANT_VITAMIN_B9|FOLATE_BIOSYNTHESIS	ribBA->PGPT0007990	1
DIRECT_EFFECTS	PHYTOHORMONE|PLANT_SIGNAL_PRODUCTION	PLANT_VITAMIN_PRODUCTION	PLANT_VITAMIN_B9|FOLATE_METABOLISM	PLANT_VITAMIN_B9|FOLATE_BIOSYNTHESIS	thyA->PGPT0008145	1
DIRECT_EFFECTS	PHYTOHORMONE|PLANT_SIGNAL_PRODUCTION	PLANT_VITAMIN_PRODUCTION	PLANT_VITAMIN_B9|FOLATE_METABOLISM	PLANT_VITAMIN_B9|FOLATE_BIOSYNTHESIS	ygfA|fthC|yqgN|folN->PGPT0008170	1
DIRECT_EFFECTS	PHYTOHORMONE|PLANT_SIGNAL_PRODUCTION	PLANT_VITAMIN_PRODUCTION	PLANT_VITAMIN_C|ASCORBIC_ACID_METABOLISM	PLANT_VITAMIN_C|ASCORBIC_ACID_BIOSYNTHESIS	2_ketogluconate_reductase->PGPT0001315	1
DIRECT_EFFECTS	PHYTOHORMONE|PLANT_SIGNAL_PRODUCTION	PLANT_VITAMIN_PRODUCTION	PLANT_VITAMIN_C|ASCORBIC_ACID_METABOLISM	PLANT_VITAMIN_C|ASCORBIC_ACID_BIOSYNTHESIS	dkgB->PGPT0001325	1
DIRECT_EFFECTS	PHYTOHORMONE|PLANT_SIGNAL_PRODUCTION	PLANT_VITAMIN_PRODUCTION	PLANT_VITAMIN_E_METABOLISM	PLANT_VITAMIN_E_BIOSYNTHESIS	hppD->PGPT0009480	2
DIRECT_EFFECTS	PHYTOHORMONE|PLANT_SIGNAL_PRODUCTION	PLANT_VITAMIN_PRODUCTION	PLANT_VITAMIN_K_METABOLISM	PLANT_VITAMIN_K_BIOSYNTHESIS	menH->PGPT0009370	1
DIRECT_EFFECTS	PHYTOHORMONE|PLANT_SIGNAL_PRODUCTION	PLANT_VITAMIN_PRODUCTION	PLANT_VITAMIN_K_METABOLISM	PLANT_VITAMIN_K_BIOSYNTHESIS	menI|ydiI|ydiL|ydiI|ybdB->PGPT0001845	1
DIRECT_EFFECTS	PHYTOHORMONE|PLANT_SIGNAL_PRODUCTION	PLANT_VITAMIN_PRODUCTION	PLANT_VITAMIN_K_METABOLISM	PLANT_VITAMIN_K_BIOSYNTHESIS	qorB->PGPT0009465	3
DIRECT_EFFECTS	PHYTOHORMONE|PLANT_SIGNAL_PRODUCTION	PLANT_VITAMIN_PRODUCTION	PLANT_VITAMIN_K_METABOLISM	PLANT_VITAMIN_K_BIOSYNTHESIS	wrbA->PGPT0009460	3
DIRECT_EFFECTS	PHYTOHORMONE|PLANT_SIGNAL_PRODUCTION	PLANT_VITAMIN_PRODUCTION	PLANT_VITAMIN_RELATED_HEME_METABOLISM	PLANT_VITAMIN-HEME|SIRO-BIOSYNTHESIS	ctaA->PGPT0008525	1
DIRECT_EFFECTS	PHYTOHORMONE|PLANT_SIGNAL_PRODUCTION	PLANT_VITAMIN_PRODUCTION	PLANT_VITAMIN_RELATED_HEME_METABOLISM	PLANT_VITAMIN-HEME|SIRO-BIOSYNTHESIS	ctaB|cyoE->PGPT0008520	2
DIRECT_EFFECTS	PHYTOHORMONE|PLANT_SIGNAL_PRODUCTION	PLANT_VITAMIN_PRODUCTION	PLANT_VITAMIN_RELATED_HEME_METABOLISM	PLANT_VITAMIN-HEME|SIRO-BIOSYNTHESIS	cysG->PGPT0003690	1
DIRECT_EFFECTS	PHYTOHORMONE|PLANT_SIGNAL_PRODUCTION	PLANT_VITAMIN_PRODUCTION	PLANT_VITAMIN_RELATED_HEME_METABOLISM	PLANT_VITAMIN-HEME|SIRO-BIOSYNTHESIS	gltX->PGPT0008460	3
DIRECT_EFFECTS	PHYTOHORMONE|PLANT_SIGNAL_PRODUCTION	PLANT_VITAMIN_PRODUCTION	PLANT_VITAMIN_RELATED_HEME_METABOLISM	PLANT_VITAMIN-HEME|SIRO-BIOSYNTHESIS	hemA->PGPT0003650	1
DIRECT_EFFECTS	PHYTOHORMONE|PLANT_SIGNAL_PRODUCTION	PLANT_VITAMIN_PRODUCTION	PLANT_VITAMIN_RELATED_HEME_METABOLISM	PLANT_VITAMIN-HEME|SIRO-BIOSYNTHESIS	hemB->PGPT0003655	2
DIRECT_EFFECTS	PHYTOHORMONE|PLANT_SIGNAL_PRODUCTION	PLANT_VITAMIN_PRODUCTION	PLANT_VITAMIN_RELATED_HEME_METABOLISM	PLANT_VITAMIN-HEME|SIRO-BIOSYNTHESIS	hemC->PGPT0003660	1
DIRECT_EFFECTS	PHYTOHORMONE|PLANT_SIGNAL_PRODUCTION	PLANT_VITAMIN_PRODUCTION	PLANT_VITAMIN_RELATED_HEME_METABOLISM	PLANT_VITAMIN-HEME|SIRO-BIOSYNTHESIS	hemD->PGPT0003665	1
DIRECT_EFFECTS	PHYTOHORMONE|PLANT_SIGNAL_PRODUCTION	PLANT_VITAMIN_PRODUCTION	PLANT_VITAMIN_RELATED_HEME_METABOLISM	PLANT_VITAMIN-HEME|SIRO-BIOSYNTHESIS	hemE->PGPT0008465	1
DIRECT_EFFECTS	PHYTOHORMONE|PLANT_SIGNAL_PRODUCTION	PLANT_VITAMIN_PRODUCTION	PLANT_VITAMIN_RELATED_HEME_METABOLISM	PLANT_VITAMIN-HEME|SIRO-BIOSYNTHESIS	hemF->PGPT0003205	1
DIRECT_EFFECTS	PHYTOHORMONE|PLANT_SIGNAL_PRODUCTION	PLANT_VITAMIN_PRODUCTION	PLANT_VITAMIN_RELATED_HEME_METABOLISM	PLANT_VITAMIN-HEME|SIRO-BIOSYNTHESIS	hemH|ywfI->PGPT0008485	1
DIRECT_EFFECTS	PHYTOHORMONE|PLANT_SIGNAL_PRODUCTION	PLANT_VITAMIN_PRODUCTION	PLANT_VITAMIN_RELATED_HEME_METABOLISM	PLANT_VITAMIN-HEME|SIRO-BIOSYNTHESIS	hemJ->PGPT0008480	1
DIRECT_EFFECTS	PHYTOHORMONE|PLANT_SIGNAL_PRODUCTION	PLANT_VITAMIN_PRODUCTION	PLANT_VITAMIN_RELATED_HEME_METABOLISM	PLANT_VITAMIN-HEME|SIRO-BIOSYNTHESIS	hemL->PGPT0003680	1
DIRECT_EFFECTS	PHYTOHORMONE|PLANT_SIGNAL_PRODUCTION	PLANT_VITAMIN_PRODUCTION	PLANT_VITAMIN_RELATED_HEME_METABOLISM	PLANT_VITAMIN-HEME|SIRO-BIOSYNTHESIS	hemN|hemZ->PGPT0003200	2
DIRECT_EFFECTS	PHYTOHORMONE|PLANT_SIGNAL_PRODUCTION	PLANT_VITAMIN_PRODUCTION	PLANT_VITAMIN_RELATED_HEME_METABOLISM	PLANT_VITAMIN-HEME|SIRO-BIOSYNTHESIS	hemX->PGPT0008495	1
DIRECT_EFFECTS	PHYTOHORMONE|PLANT_SIGNAL_PRODUCTION	PLANT_VITAMIN_PRODUCTION	PLANT_VITAMIN_RELATED_HEME_METABOLISM	PLANT_VITAMIN-HEME|SIRO-BIOSYNTHESIS	sirA|ylnD|cysG|cobA->PGPT0003685	1
DIRECT_EFFECTS	PHYTOHORMONE|PLANT_SIGNAL_PRODUCTION	PLANT_VITAMIN_PRODUCTION	PLANT_VITAMIN_RESTORAGE-LIPOIC_ACID	PLANT_VITAMIN_RESTORAGE-LIPOIC_ACID_BIOSYNTHESIS	lipA->PGPT0003935	1
INDIRECT_EFFECTS	COLONIZING_PLANT_SYSTEM	COLONIZATION-ADAPTION_TO_PLANT_IMMUNE_SYSTEM	ADAPTION_TO_PIS-GALLATE|TANNINE_DEGRADATION	ADAPTION_TO_PIS-GALLATE_DEGRADATION_PATHWAY	galR->PGPT0019915	2
INDIRECT_EFFECTS	COLONIZING_PLANT_SYSTEM	COLONIZATION-ADAPTION_TO_PLANT_IMMUNE_SYSTEM	ADAPTION_TO_PIS-GALLATE|TANNINE_DEGRADATION	ADAPTION_TO_PIS-GALLATE|TANNINE_TRANSPORT	galP->PGPT0023610	4
INDIRECT_EFFECTS	COLONIZING_PLANT_SYSTEM	COLONIZATION-ADAPTION_TO_PLANT_IMMUNE_SYSTEM	ADAPTION_TO_PIS-GENERAL_HYDROXYBENZOIC_ACID_DEGRADATION	ADAPTION_TO_PIS-GENERAL_HYDROXYBENZOIC_ACID_DEGRADATION_PATHWAY	pobA->PGPT0005065	1
INDIRECT_EFFECTS	COLONIZING_PLANT_SYSTEM	COLONIZATION-ADAPTION_TO_PLANT_IMMUNE_SYSTEM	ADAPTION_TO_PIS-GENERAL_HYDROXYBENZOIC_ACID_DEGRADATION	ADAPTION_TO_PIS-GENERAL_HYDROXYBENZOIC_ACID_TRANSPORT	aaeA->PGPT0023615	3
INDIRECT_EFFECTS	COLONIZING_PLANT_SYSTEM	COLONIZATION-ADAPTION_TO_PLANT_IMMUNE_SYSTEM	ADAPTION_TO_PIS-GENERAL_HYDROXYBENZOIC_ACID_DEGRADATION	ADAPTION_TO_PIS-GENERAL_HYDROXYBENZOIC_ACID_TRANSPORT	aaeB->PGPT0023620	1
INDIRECT_EFFECTS	COLONIZING_PLANT_SYSTEM	COLONIZATION-ADAPTION_TO_PLANT_IMMUNE_SYSTEM	ADAPTION_TO_PIS-INHIBITION_OF_SALICYLIC_ACID|JASMONIC_ACID	ADAPTION_TO_PIS-REGULATION_BY_Nod_FACTORS	cysNC->PGPT0002395	1
INDIRECT_EFFECTS	COLONIZING_PLANT_SYSTEM	COLONIZATION-ADAPTION_TO_PLANT_IMMUNE_SYSTEM	ADAPTION_TO_PIS-INHIBITION_OF_SALICYLIC_ACID|JASMONIC_ACID	ADAPTION_TO_PIS-REGULATION_BY_Nod_FACTORS	nodD->PGPT0015290	1
INDIRECT_EFFECTS	COLONIZING_PLANT_SYSTEM	COLONIZATION-ADAPTION_TO_PLANT_IMMUNE_SYSTEM	ADAPTION_TO_PIS-INHIBITION_OF_SALICYLIC_ACID|JASMONIC_ACID	ADAPTION_TO_PIS-REGULATION_BY_Nod_FACTORS	nodT|ameC->PGPT0015295	4
INDIRECT_EFFECTS	COLONIZING_PLANT_SYSTEM	COLONIZATION-ADAPTION_TO_PLANT_IMMUNE_SYSTEM	ADAPTION_TO_PIS-INHIBITION_OF_SALICYLIC_ACID|JASMONIC_ACID	ADAPTION_TO_PIS-REGULATION_BY_Nod_FACTORS	nodU->PGPT0015285	1
INDIRECT_EFFECTS	COLONIZING_PLANT_SYSTEM	COLONIZATION-ADAPTION_TO_PLANT_IMMUNE_SYSTEM	ADAPTION_TO_PIS-INHIBITION_OF_SALICYLIC_ACID|JASMONIC_ACID	ADAPTION_TO_PIS-SALICYLIC_ACID_DEGRADATION	bsdA->PGPT0019770	6
INDIRECT_EFFECTS	COLONIZING_PLANT_SYSTEM	COLONIZATION-ADAPTION_TO_PLANT_IMMUNE_SYSTEM	ADAPTION_TO_PIS-INHIBITION_OF_SALICYLIC_ACID|JASMONIC_ACID	ADAPTION_TO_PIS-SALICYLIC_ACID_DEGRADATION	ubiX|bsdB->PGPT0009565	1
INDIRECT_EFFECTS	COLONIZING_PLANT_SYSTEM	COLONIZATION-ADAPTION_TO_PLANT_IMMUNE_SYSTEM	ADAPTION_TO_PIS-PHYTOALEXINS_RESISTANCE	ADAPTION_TO_PIS-PHYTOALEXINS_TRANSPORT	acrA|lir|mtcA|mexA|adeI|smeD|mtrC|cmeA->PGPT0003275	5
INDIRECT_EFFECTS	COLONIZING_PLANT_SYSTEM	COLONIZATION-ADAPTION_TO_PLANT_IMMUNE_SYSTEM	ADAPTION_TO_PIS-PHYTOALEXINS_RESISTANCE	ADAPTION_TO_PIS-PHYTOALEXINS_TRANSPORT	acrB|acrE|mexB|adeJ|smeE|mtrD|cmeB->PGPT0003280	4
INDIRECT_EFFECTS	COLONIZING_PLANT_SYSTEM	COLONIZATION-ADAPTION_TO_PLANT_IMMUNE_SYSTEM	ADAPTION_TO_PIS-PLANT_2-METHYLENE-4-BUTYROLACTONE_RESISTANCE	ADAPTION_TO_PIS-2-METHYLENE-4-BUTYROLACTONE_DEGRADATION	mdaB->PGPT0023600	1
INDIRECT_EFFECTS	COLONIZING_PLANT_SYSTEM	COLONIZATION-ADAPTION_TO_PLANT_IMMUNE_SYSTEM	ADAPTION_TO_PIS-PLANT_3-NITROPROPIONATE|3-NPA_RESISTANCE	ADAPTION_TO_PIS-3-NITROPROPIONATE|3-NPA_DETOXIFICATION	ncd2|npd|pnoA->PGPT0006800	2
INDIRECT_EFFECTS	COLONIZING_PLANT_SYSTEM	COLONIZATION-ADAPTION_TO_PLANT_IMMUNE_SYSTEM	ADAPTION_TO_PIS-PLANT_CINNAMATE_DEGRADATION	ADAPTION_TO_PIS-CA_DEGRADATION-ACETALDEHYDE_PATHWAY	hcaC->PGPT0019745	3
INDIRECT_EFFECTS	COLONIZING_PLANT_SYSTEM	COLONIZATION-ADAPTION_TO_PLANT_IMMUNE_SYSTEM	ADAPTION_TO_PIS-PLANT_CINNAMATE_DEGRADATION	ADAPTION_TO_PIS-CA_DEGRADATION-ACETALDEHYDE_PATHWAY	hcaD|cndC1->PGPT0019730	1
INDIRECT_EFFECTS	COLONIZING_PLANT_SYSTEM	COLONIZATION-ADAPTION_TO_PLANT_IMMUNE_SYSTEM	ADAPTION_TO_PIS-PLANT_CINNAMATE_DEGRADATION	ADAPTION_TO_PIS-CA_DEGRADATION-ACETALDEHYDE_PATHWAY	mhpA->PGPT0019755	4
INDIRECT_EFFECTS	COLONIZING_PLANT_SYSTEM	COLONIZATION-ADAPTION_TO_PLANT_IMMUNE_SYSTEM	ADAPTION_TO_PIS-PLANT_CINNAMATE_DEGRADATION	ADAPTION_TO_PIS-CA_DEGRADATION-ACETALDEHYDE_PATHWAY	mhpC->PGPT0019765	1
INDIRECT_EFFECTS	COLONIZING_PLANT_SYSTEM	COLONIZATION-ADAPTION_TO_PLANT_IMMUNE_SYSTEM	ADAPTION_TO_PIS-PLANT_CURCUMIN_RESISTANCE	ADAPTION_TO_PIS-CURCUMIN_DEGRADATION	curA|yncB->PGPT0023605	1
INDIRECT_EFFECTS	COLONIZING_PLANT_SYSTEM	COLONIZATION-ADAPTION_TO_PLANT_IMMUNE_SYSTEM	ADAPTION_TO_PIS-PLANT_HYDROXYCINNAMIC_ACID_RESISTANCE	ADAPTION_TO_PIS-HCA_DEGRADATION-VANILLIN_INTERMEDIEATE	fcs->PGPT0019895	1
INDIRECT_EFFECTS	COLONIZING_PLANT_SYSTEM	COLONIZATION-ADAPTION_TO_PLANT_IMMUNE_SYSTEM	ADAPTION_TO_PIS-PLANT_HYDROXYCINNAMIC_ACID_RESISTANCE	ADAPTION_TO_PIS-HCA_DEGRADATION-VANILLIN_INTERMEDIEATE	ferB->PGPT0019905	1
INDIRECT_EFFECTS	COLONIZING_PLANT_SYSTEM	COLONIZATION-ADAPTION_TO_PLANT_IMMUNE_SYSTEM	ADAPTION_TO_PIS-PLANT_HYDROXYCINNAMIC_ACID_RESISTANCE	ADAPTION_TO_PIS-HCA_DEGRADATION-VANILLIN_INTERMEDIEATE	paaF|echA->PGPT0001860	8
INDIRECT_EFFECTS	COLONIZING_PLANT_SYSTEM	COLONIZATION-ADAPTION_TO_PLANT_IMMUNE_SYSTEM	ADAPTION_TO_PIS-PLANT_HYDROXYCINNAMIC_ACID_RESISTANCE	ADAPTION_TO_PIS-HCA_DEGRADATION-VANILLIN_INTERMEDIEATE	vanA->PGPT0005490	1
INDIRECT_EFFECTS	COLONIZING_PLANT_SYSTEM	COLONIZATION-ADAPTION_TO_PLANT_IMMUNE_SYSTEM	ADAPTION_TO_PIS-PLANT_HYDROXYCINNAMIC_ACID_RESISTANCE	ADAPTION_TO_PIS-HCA_DEGRADATION-VANILLIN_INTERMEDIEATE	vanB->PGPT0005495	1
INDIRECT_EFFECTS	COLONIZING_PLANT_SYSTEM	COLONIZATION-ADAPTION_TO_PLANT_IMMUNE_SYSTEM	ADAPTION_TO_PIS-PLANT_HYDROXYCINNAMIC_ACID_RESISTANCE	ADAPTION_TO_PIS-PROTOCATECHUIC_ACID_DEGRADATION	pcaB->PGPT0005000	1
INDIRECT_EFFECTS	COLONIZING_PLANT_SYSTEM	COLONIZATION-ADAPTION_TO_PLANT_IMMUNE_SYSTEM	ADAPTION_TO_PIS-PLANT_HYDROXYCINNAMIC_ACID_RESISTANCE	ADAPTION_TO_PIS-PROTOCATECHUIC_ACID_DEGRADATION	pcaC->PGPT0005005	3
INDIRECT_EFFECTS	COLONIZING_PLANT_SYSTEM	COLONIZATION-ADAPTION_TO_PLANT_IMMUNE_SYSTEM	ADAPTION_TO_PIS-PLANT_HYDROXYCINNAMIC_ACID_RESISTANCE	ADAPTION_TO_PIS-PROTOCATECHUIC_ACID_DEGRADATION	pcaD|catD->PGPT0004995	7
INDIRECT_EFFECTS	COLONIZING_PLANT_SYSTEM	COLONIZATION-ADAPTION_TO_PLANT_IMMUNE_SYSTEM	ADAPTION_TO_PIS-PLANT_HYDROXYCINNAMIC_ACID_RESISTANCE	ADAPTION_TO_PIS-PROTOCATECHUIC_ACID_DEGRADATION	pcaF->PGPT0001570	1
INDIRECT_EFFECTS	COLONIZING_PLANT_SYSTEM	COLONIZATION-ADAPTION_TO_PLANT_IMMUNE_SYSTEM	ADAPTION_TO_PIS-PLANT_HYDROXYCINNAMIC_ACID_RESISTANCE	ADAPTION_TO_PIS-PROTOCATECHUIC_ACID_DEGRADATION	pcaG->PGPT0005010	2
INDIRECT_EFFECTS	COLONIZING_PLANT_SYSTEM	COLONIZATION-ADAPTION_TO_PLANT_IMMUNE_SYSTEM	ADAPTION_TO_PIS-PLANT_HYDROXYCINNAMIC_ACID_RESISTANCE	ADAPTION_TO_PIS-PROTOCATECHUIC_ACID_DEGRADATION	pcaH->PGPT0005015	2
INDIRECT_EFFECTS	COLONIZING_PLANT_SYSTEM	COLONIZATION-ADAPTION_TO_PLANT_IMMUNE_SYSTEM	ADAPTION_TO_PIS-PLANT_LIPOIC_ACID_INTERFERRENCE	PLANT_LIPOIC_ACID_BIOSYNTHESIS	lipA->PGPT0003935	1
INDIRECT_EFFECTS	COLONIZING_PLANT_SYSTEM	COLONIZATION-ADAPTION_TO_PLANT_IMMUNE_SYSTEM	ADAPTION_TO_PIS-PLANT_SIGNALLING_RESPONSE	ADAPTION_TO_PIS-SIGNAL_SENISNG	pilR|pehR->PGPT0015865	1
INDIRECT_EFFECTS	COLONIZING_PLANT_SYSTEM	COLONIZATION-ADAPTION_TO_PLANT_IMMUNE_SYSTEM	ADAPTION_TO_PIS-PLANT_SIGNALLING_RESPONSE	ADAPTION_TO_PIS-SIGNAL_SENISNG	pilS|pehS->PGPT0015870	1
INDIRECT_EFFECTS	COLONIZING_PLANT_SYSTEM	COLONIZATION-ADAPTION_TO_PLANT_IMMUNE_SYSTEM	ADAPTION_TO_PIS-PLANT_SIGNALLING_RESPONSE	ADAPTION_TO_PIS-SIGNAL_SENISNG	prhI|fecI->PGPT0003900	3
INDIRECT_EFFECTS	COLONIZING_PLANT_SYSTEM	COLONIZATION-ADAPTION_TO_PLANT_IMMUNE_SYSTEM	ADAPTION_TO_PIS-PLANT_SIGNALLING_RESPONSE	ADAPTION_TO_PIS-SIGNAL_SENISNG	prhR|fecR->PGPT0003910	3
INDIRECT_EFFECTS	COLONIZING_PLANT_SYSTEM	COLONIZATION-MOTILITY|CHEMOTAXIS	CHEMOTAXIS_PROTEINS	CHEMOTAXIS_RELATED_PROTEINS	dnaA->PGPT0014800	2
INDIRECT_EFFECTS	COLONIZING_PLANT_SYSTEM	COLONIZATION-MOTILITY|CHEMOTAXIS	CHEMOTAXIS_PROTEINS	CHEMOTAXIS_RELATED_PROTEINS	wspA->PGPT0015750	1
INDIRECT_EFFECTS	COLONIZING_PLANT_SYSTEM	COLONIZATION-MOTILITY|CHEMOTAXIS	CHEMOTAXIS_PROTEINS	CHEMOTAXIS_RELATED_PROTEINS	wspB->PGPT0015755	1
INDIRECT_EFFECTS	COLONIZING_PLANT_SYSTEM	COLONIZATION-MOTILITY|CHEMOTAXIS	CHEMOTAXIS_PROTEINS	CHEMOTAXIS_RELATED_PROTEINS	wspC->PGPT0015760	1
INDIRECT_EFFECTS	COLONIZING_PLANT_SYSTEM	COLONIZATION-MOTILITY|CHEMOTAXIS	CHEMOTAXIS_PROTEINS	CHEMOTAXIS_RELATED_PROTEINS	wspD->PGPT0015765	1
INDIRECT_EFFECTS	COLONIZING_PLANT_SYSTEM	COLONIZATION-MOTILITY|CHEMOTAXIS	CHEMOTAXIS_PROTEINS	CHEMOTAXIS_RELATED_PROTEINS	wspE->PGPT0015770	1
INDIRECT_EFFECTS	COLONIZING_PLANT_SYSTEM	COLONIZATION-MOTILITY|CHEMOTAXIS	CHEMOTAXIS_PROTEINS	CHEMOTAXIS_RELATED_PROTEINS	wspF->PGPT0015775	1
INDIRECT_EFFECTS	COLONIZING_PLANT_SYSTEM	COLONIZATION-MOTILITY|CHEMOTAXIS	CHEMOTAXIS_PROTEINS	CHEMOTAXIS_RELATED_PROTEINS	wspR->PGPT0015780	1
INDIRECT_EFFECTS	COLONIZING_PLANT_SYSTEM	COLONIZATION-MOTILITY|CHEMOTAXIS	CHEMOTAXIS_PROTEINS	CHEMOTAXIS_TOWARDS_SUGARS	rbsB->PGPT0015740	2
INDIRECT_EFFECTS	COLONIZING_PLANT_SYSTEM	COLONIZATION-MOTILITY|CHEMOTAXIS	CHEMOTAXIS_PROTEINS	CHEMOTAXIS_TWO_COMPONENT_SYSTEM_PROTEINS	cheA|wspE->PGPT0015645	1
INDIRECT_EFFECTS	COLONIZING_PLANT_SYSTEM	COLONIZATION-MOTILITY|CHEMOTAXIS	CHEMOTAXIS_PROTEINS	CHEMOTAXIS_TWO_COMPONENT_SYSTEM_PROTEINS	cheBR->PGPT0015655	3
INDIRECT_EFFECTS	COLONIZING_PLANT_SYSTEM	COLONIZATION-MOTILITY|CHEMOTAXIS	CHEMOTAXIS_PROTEINS	CHEMOTAXIS_TWO_COMPONENT_SYSTEM_PROTEINS	cheB|chpB|wspF->PGPT0015650	1
INDIRECT_EFFECTS	COLONIZING_PLANT_SYSTEM	COLONIZATION-MOTILITY|CHEMOTAXIS	CHEMOTAXIS_PROTEINS	CHEMOTAXIS_TWO_COMPONENT_SYSTEM_PROTEINS	cheR|pilK->PGPT0015670	2
INDIRECT_EFFECTS	COLONIZING_PLANT_SYSTEM	COLONIZATION-MOTILITY|CHEMOTAXIS	CHEMOTAXIS_PROTEINS	CHEMOTAXIS_TWO_COMPONENT_SYSTEM_PROTEINS	cheV->PGPT0015675	3
INDIRECT_EFFECTS	COLONIZING_PLANT_SYSTEM	COLONIZATION-MOTILITY|CHEMOTAXIS	CHEMOTAXIS_PROTEINS	CHEMOTAXIS_TWO_COMPONENT_SYSTEM_PROTEINS	cheW->PGPT0015680	2
INDIRECT_EFFECTS	COLONIZING_PLANT_SYSTEM	COLONIZATION-MOTILITY|CHEMOTAXIS	CHEMOTAXIS_PROTEINS	CHEMOTAXIS_TWO_COMPONENT_SYSTEM_PROTEINS	cheY|yneI->PGPT0015690	3
INDIRECT_EFFECTS	COLONIZING_PLANT_SYSTEM	COLONIZATION-MOTILITY|CHEMOTAXIS	CHEMOTAXIS_PROTEINS	CHEMOTAXIS_TWO_COMPONENT_SYSTEM_PROTEINS	cheZ->PGPT0015695	1
INDIRECT_EFFECTS	COLONIZING_PLANT_SYSTEM	COLONIZATION-MOTILITY|CHEMOTAXIS	CHEMOTAXIS_PROTEINS	METHYL-ACCEPTING_CHEMOTAXIS_PROTEINS	aer->PGPT0015700	2
INDIRECT_EFFECTS	COLONIZING_PLANT_SYSTEM	COLONIZATION-MOTILITY|CHEMOTAXIS	CHEMOTAXIS_PROTEINS	METHYL-ACCEPTING_CHEMOTAXIS_PROTEINS	mcp|tlpC|tlpA|dcrA->PGPT0015710	25
INDIRECT_EFFECTS	COLONIZING_PLANT_SYSTEM	COLONIZATION-MOTILITY|CHEMOTAXIS	MOTILITY-FLAGELLAR_ASSEMBLY	MOTILITY-FLAGELLUM_C-RING	fliG->PGPT0015400	1
INDIRECT_EFFECTS	COLONIZING_PLANT_SYSTEM	COLONIZATION-MOTILITY|CHEMOTAXIS	MOTILITY-FLAGELLAR_ASSEMBLY	MOTILITY-FLAGELLUM_C-RING	fliM->PGPT0015405	1
INDIRECT_EFFECTS	COLONIZING_PLANT_SYSTEM	COLONIZATION-MOTILITY|CHEMOTAXIS	MOTILITY-FLAGELLAR_ASSEMBLY	MOTILITY-FLAGELLUM_C-RING	fliN|lfiN|fliNY|cheC|cheD->PGPT0015410	1
INDIRECT_EFFECTS	COLONIZING_PLANT_SYSTEM	COLONIZATION-MOTILITY|CHEMOTAXIS	MOTILITY-FLAGELLAR_ASSEMBLY	MOTILITY-FLAGELLUM_MOTOR|SWITCH	motA->PGPT0015370	2
INDIRECT_EFFECTS	COLONIZING_PLANT_SYSTEM	COLONIZATION-MOTILITY|CHEMOTAXIS	MOTILITY-FLAGELLAR_ASSEMBLY	MOTILITY-FLAGELLUM_MOTOR|SWITCH	motB->PGPT0015375	2
INDIRECT_EFFECTS	COLONIZING_PLANT_SYSTEM	COLONIZATION-MOTILITY|CHEMOTAXIS	MOTILITY-FLAGELLAR_ASSEMBLY	MOTILITY-FLAGELLUM_MOTOR|SWITCH	motY->PGPT0015395	1
INDIRECT_EFFECTS	COLONIZING_PLANT_SYSTEM	COLONIZATION-MOTILITY|CHEMOTAXIS	MOTILITY-FLAGELLAR_ASSEMBLY	MOTILITY-FLAGELLUM_M|S|P|L-RINGS	flgA->PGPT0015415	1
INDIRECT_EFFECTS	COLONIZING_PLANT_SYSTEM	COLONIZATION-MOTILITY|CHEMOTAXIS	MOTILITY-FLAGELLAR_ASSEMBLY	MOTILITY-FLAGELLUM_M|S|P|L-RINGS	flgH->PGPT0015420	1
INDIRECT_EFFECTS	COLONIZING_PLANT_SYSTEM	COLONIZATION-MOTILITY|CHEMOTAXIS	MOTILITY-FLAGELLAR_ASSEMBLY	MOTILITY-FLAGELLUM_M|S|P|L-RINGS	flgI->PGPT0015425	1
INDIRECT_EFFECTS	COLONIZING_PLANT_SYSTEM	COLONIZATION-MOTILITY|CHEMOTAXIS	MOTILITY-FLAGELLAR_ASSEMBLY	MOTILITY-FLAGELLUM_M|S|P|L-RINGS	fliF->PGPT0015430	1
INDIRECT_EFFECTS	COLONIZING_PLANT_SYSTEM	COLONIZATION-MOTILITY|CHEMOTAXIS	MOTILITY-FLAGELLAR_ASSEMBLY	MOTILITY-FLAGELLUM_ROD|HOOK|FILAMENT	flaG->PGPT0015440	1
INDIRECT_EFFECTS	COLONIZING_PLANT_SYSTEM	COLONIZATION-MOTILITY|CHEMOTAXIS	MOTILITY-FLAGELLAR_ASSEMBLY	MOTILITY-FLAGELLUM_ROD|HOOK|FILAMENT	flgB->PGPT0015470	1
INDIRECT_EFFECTS	COLONIZING_PLANT_SYSTEM	COLONIZATION-MOTILITY|CHEMOTAXIS	MOTILITY-FLAGELLAR_ASSEMBLY	MOTILITY-FLAGELLUM_ROD|HOOK|FILAMENT	flgC->PGPT0015475	1
INDIRECT_EFFECTS	COLONIZING_PLANT_SYSTEM	COLONIZATION-MOTILITY|CHEMOTAXIS	MOTILITY-FLAGELLAR_ASSEMBLY	MOTILITY-FLAGELLUM_ROD|HOOK|FILAMENT	flgD->PGPT0015480	1
INDIRECT_EFFECTS	COLONIZING_PLANT_SYSTEM	COLONIZATION-MOTILITY|CHEMOTAXIS	MOTILITY-FLAGELLAR_ASSEMBLY	MOTILITY-FLAGELLUM_ROD|HOOK|FILAMENT	flgE->PGPT0015485	1
INDIRECT_EFFECTS	COLONIZING_PLANT_SYSTEM	COLONIZATION-MOTILITY|CHEMOTAXIS	MOTILITY-FLAGELLAR_ASSEMBLY	MOTILITY-FLAGELLUM_ROD|HOOK|FILAMENT	flgF->PGPT0015490	1
INDIRECT_EFFECTS	COLONIZING_PLANT_SYSTEM	COLONIZATION-MOTILITY|CHEMOTAXIS	MOTILITY-FLAGELLAR_ASSEMBLY	MOTILITY-FLAGELLUM_ROD|HOOK|FILAMENT	flgJ->PGPT0015500	1
INDIRECT_EFFECTS	COLONIZING_PLANT_SYSTEM	COLONIZATION-MOTILITY|CHEMOTAXIS	MOTILITY-FLAGELLAR_ASSEMBLY	MOTILITY-FLAGELLUM_ROD|HOOK|FILAMENT	flgK->PGPT0015195	1
INDIRECT_EFFECTS	COLONIZING_PLANT_SYSTEM	COLONIZATION-MOTILITY|CHEMOTAXIS	MOTILITY-FLAGELLAR_ASSEMBLY	MOTILITY-FLAGELLUM_ROD|HOOK|FILAMENT	flgL->PGPT0015505	1
INDIRECT_EFFECTS	COLONIZING_PLANT_SYSTEM	COLONIZATION-MOTILITY|CHEMOTAXIS	MOTILITY-FLAGELLAR_ASSEMBLY	MOTILITY-FLAGELLUM_ROD|HOOK|FILAMENT	fliC|laf1|lafA|fla1|hag->PGPT0015190	1
INDIRECT_EFFECTS	COLONIZING_PLANT_SYSTEM	COLONIZATION-MOTILITY|CHEMOTAXIS	MOTILITY-FLAGELLAR_ASSEMBLY	MOTILITY-FLAGELLUM_ROD|HOOK|FILAMENT	fliD|flaB->PGPT0015200	1
INDIRECT_EFFECTS	COLONIZING_PLANT_SYSTEM	COLONIZATION-MOTILITY|CHEMOTAXIS	MOTILITY-FLAGELLAR_ASSEMBLY	MOTILITY-FLAGELLUM_ROD|HOOK|FILAMENT	fliE|lfiE->PGPT0015515	1
INDIRECT_EFFECTS	COLONIZING_PLANT_SYSTEM	COLONIZATION-MOTILITY|CHEMOTAXIS	MOTILITY-FLAGELLAR_ASSEMBLY	MOTILITY-FLAGELLUM_ROD|HOOK|FILAMENT	fliK|motD->PGPT0015520	1
INDIRECT_EFFECTS	COLONIZING_PLANT_SYSTEM	COLONIZATION-MOTILITY|CHEMOTAXIS	MOTILITY-FLAGELLAR_ASSEMBLY	MOTILITY-FLAGELLUM_ROD|HOOK|FILAMENT	fliL->PGPT0015525	2
INDIRECT_EFFECTS	COLONIZING_PLANT_SYSTEM	COLONIZATION-MOTILITY|CHEMOTAXIS	MOTILITY-FLAGELLAR_ASSEMBLY	MOTILITY-FLAGELLUM_TYPE-III_SECRETION	flhA|lfhA|fhiA|rhcV->PGPT0015320	1
INDIRECT_EFFECTS	COLONIZING_PLANT_SYSTEM	COLONIZATION-MOTILITY|CHEMOTAXIS	MOTILITY-FLAGELLAR_ASSEMBLY	MOTILITY-FLAGELLUM_TYPE-III_SECRETION	flhB->PGPT0015325	1
INDIRECT_EFFECTS	COLONIZING_PLANT_SYSTEM	COLONIZATION-MOTILITY|CHEMOTAXIS	MOTILITY-FLAGELLAR_ASSEMBLY	MOTILITY-FLAGELLUM_TYPE-III_SECRETION	fliH->PGPT0015335	1
INDIRECT_EFFECTS	COLONIZING_PLANT_SYSTEM	COLONIZATION-MOTILITY|CHEMOTAXIS	MOTILITY-FLAGELLAR_ASSEMBLY	MOTILITY-FLAGELLUM_TYPE-III_SECRETION	fliI|lgiI->PGPT0015340	1
INDIRECT_EFFECTS	COLONIZING_PLANT_SYSTEM	COLONIZATION-MOTILITY|CHEMOTAXIS	MOTILITY-FLAGELLAR_ASSEMBLY	MOTILITY-FLAGELLUM_TYPE-III_SECRETION	fliOZ->PGPT0015345	1
INDIRECT_EFFECTS	COLONIZING_PLANT_SYSTEM	COLONIZATION-MOTILITY|CHEMOTAXIS	MOTILITY-FLAGELLAR_ASSEMBLY	MOTILITY-FLAGELLUM_TYPE-III_SECRETION	fliP|rhcR->PGPT0015350	1
INDIRECT_EFFECTS	COLONIZING_PLANT_SYSTEM	COLONIZATION-MOTILITY|CHEMOTAXIS	MOTILITY-FLAGELLAR_ASSEMBLY	MOTILITY-FLAGELLUM_TYPE-III_SECRETION	fliQ|lfiQ->PGPT0015355	1
INDIRECT_EFFECTS	COLONIZING_PLANT_SYSTEM	COLONIZATION-MOTILITY|CHEMOTAXIS	MOTILITY-FLAGELLAR_ASSEMBLY	MOTILITY-FLAGELLUM_TYPE-III_SECRETION	fliR|lfiR->PGPT0015360	1
INDIRECT_EFFECTS	COLONIZING_PLANT_SYSTEM	COLONIZATION-MOTILITY|CHEMOTAXIS	MOTILITY-FLAGELLUM_CONTROL	MOTILITY-FLAGELLUM_CHAPERONES	fliA|sigD|whiG->PGPT0015610	1
INDIRECT_EFFECTS	COLONIZING_PLANT_SYSTEM	COLONIZATION-MOTILITY|CHEMOTAXIS	MOTILITY-FLAGELLUM_CONTROL	MOTILITY-FLAGELLUM_CHAPERONES	fliS->PGPT0015620	1
INDIRECT_EFFECTS	COLONIZING_PLANT_SYSTEM	COLONIZATION-MOTILITY|CHEMOTAXIS	MOTILITY-FLAGELLUM_CONTROL	MOTILITY-FLAGELLUM_CHAPERONES	fliT->PGPT0015625	1
INDIRECT_EFFECTS	COLONIZING_PLANT_SYSTEM	COLONIZATION-MOTILITY|CHEMOTAXIS	MOTILITY-FLAGELLUM_CONTROL	MOTILITY-FLAGELLUM_CHAPERONES	fliY|tcyA|yckK->PGPT0015635	2
INDIRECT_EFFECTS	COLONIZING_PLANT_SYSTEM	COLONIZATION-MOTILITY|CHEMOTAXIS	MOTILITY-FLAGELLUM_CONTROL	MOTILITY-FLAGELLUM_REGULATION	dnaA->PGPT0014800	2
INDIRECT_EFFECTS	COLONIZING_PLANT_SYSTEM	COLONIZATION-MOTILITY|CHEMOTAXIS	MOTILITY-FLAGELLUM_CONTROL	MOTILITY-FLAGELLUM_REGULATION	exoR->PGPT0000855	2
INDIRECT_EFFECTS	COLONIZING_PLANT_SYSTEM	COLONIZATION-MOTILITY|CHEMOTAXIS	MOTILITY-FLAGELLUM_CONTROL	MOTILITY-FLAGELLUM_REGULATION	flgM->PGPT0015530	1
INDIRECT_EFFECTS	COLONIZING_PLANT_SYSTEM	COLONIZATION-MOTILITY|CHEMOTAXIS	MOTILITY-FLAGELLUM_CONTROL	MOTILITY-FLAGELLUM_REGULATION	flgN->PGPT0015535	1
INDIRECT_EFFECTS	COLONIZING_PLANT_SYSTEM	COLONIZATION-MOTILITY|CHEMOTAXIS	MOTILITY-FLAGELLUM_CONTROL	MOTILITY-FLAGELLUM_REGULATION	flhF->PGPT0015550	1
INDIRECT_EFFECTS	COLONIZING_PLANT_SYSTEM	COLONIZATION-MOTILITY|CHEMOTAXIS	MOTILITY-FLAGELLUM_CONTROL	MOTILITY-FLAGELLUM_REGULATION	flhG->PGPT0015555	2
INDIRECT_EFFECTS	COLONIZING_PLANT_SYSTEM	COLONIZATION-MOTILITY|CHEMOTAXIS	MOTILITY-FLAGELLUM_CONTROL	MOTILITY-FLAGELLUM_REGULATION	flrA|fleQ->PGPT0015560	1
INDIRECT_EFFECTS	COLONIZING_PLANT_SYSTEM	COLONIZATION-MOTILITY|CHEMOTAXIS	MOTILITY-FLAGELLUM_CONTROL	MOTILITY-FLAGELLUM_REGULATION	flrB|fleS->PGPT0015565	1
INDIRECT_EFFECTS	COLONIZING_PLANT_SYSTEM	COLONIZATION-MOTILITY|CHEMOTAXIS	MOTILITY-FLAGELLUM_CONTROL	MOTILITY-FLAGELLUM_REGULATION	flrC|fleR->PGPT0015570	1
INDIRECT_EFFECTS	COLONIZING_PLANT_SYSTEM	COLONIZATION-MOTILITY|CHEMOTAXIS	MOTILITY-FLAGELLUM_CONTROL	MOTILITY-FLAGELLUM_REGULATION	hdfR->PGPT0015580	1
INDIRECT_EFFECTS	COLONIZING_PLANT_SYSTEM	COLONIZATION-MOTILITY|CHEMOTAXIS	MOTILITY-FLAGELLUM_CONTROL	MOTILITY-FLAGELLUM_REGULATION	ntrA|rpoN->PGPT0000795	1
INDIRECT_EFFECTS	COLONIZING_PLANT_SYSTEM	COLONIZATION-MOTILITY|CHEMOTAXIS	MOTILITY-PILUS|FIMBRIAE_SYSTEM	MOTILITY-CHEMOSENSORY_PILI_SYSTEM	chpA->PGPT0015785	1
INDIRECT_EFFECTS	COLONIZING_PLANT_SYSTEM	COLONIZATION-MOTILITY|CHEMOTAXIS	MOTILITY-PILUS|FIMBRIAE_SYSTEM	MOTILITY-CHEMOSENSORY_PILI_SYSTEM	chpC->PGPT0015795	1
INDIRECT_EFFECTS	COLONIZING_PLANT_SYSTEM	COLONIZATION-MOTILITY|CHEMOTAXIS	MOTILITY-PILUS|FIMBRIAE_SYSTEM	MOTILITY-CHEMOSENSORY_PILI_SYSTEM	chpD->PGPT0015800	1
INDIRECT_EFFECTS	COLONIZING_PLANT_SYSTEM	COLONIZATION-MOTILITY|CHEMOTAXIS	MOTILITY-PILUS|FIMBRIAE_SYSTEM	MOTILITY-FIMBRIAE_SYSTEM	fimT->PGPT0016065	1
INDIRECT_EFFECTS	COLONIZING_PLANT_SYSTEM	COLONIZATION-MOTILITY|CHEMOTAXIS	MOTILITY-PILUS|FIMBRIAE_SYSTEM	MOTILITY-FIMBRIAE_SYSTEM	fimU->PGPT0016070	1
INDIRECT_EFFECTS	COLONIZING_PLANT_SYSTEM	COLONIZATION-MOTILITY|CHEMOTAXIS	MOTILITY-PILUS|FIMBRIAE_SYSTEM	MOTILITY-PILUS_SYSTEM	cpaA->PGPT0016000	2
INDIRECT_EFFECTS	COLONIZING_PLANT_SYSTEM	COLONIZATION-MOTILITY|CHEMOTAXIS	MOTILITY-PILUS|FIMBRIAE_SYSTEM	MOTILITY-PILUS_SYSTEM	cpaB->PGPT0016005	2
INDIRECT_EFFECTS	COLONIZING_PLANT_SYSTEM	COLONIZATION-MOTILITY|CHEMOTAXIS	MOTILITY-PILUS|FIMBRIAE_SYSTEM	MOTILITY-PILUS_SYSTEM	cpaC->PGPT0016010	1
INDIRECT_EFFECTS	COLONIZING_PLANT_SYSTEM	COLONIZATION-MOTILITY|CHEMOTAXIS	MOTILITY-PILUS|FIMBRIAE_SYSTEM	MOTILITY-PILUS_SYSTEM	cpaE->PGPT0016020	1
INDIRECT_EFFECTS	COLONIZING_PLANT_SYSTEM	COLONIZATION-MOTILITY|CHEMOTAXIS	MOTILITY-PILUS|FIMBRIAE_SYSTEM	MOTILITY-PILUS_SYSTEM	cpaF->PGPT0016025	2
INDIRECT_EFFECTS	COLONIZING_PLANT_SYSTEM	COLONIZATION-MOTILITY|CHEMOTAXIS	MOTILITY-PILUS|FIMBRIAE_SYSTEM	MOTILITY-PILUS_SYSTEM	dnaA->PGPT0014800	2
INDIRECT_EFFECTS	COLONIZING_PLANT_SYSTEM	COLONIZATION-MOTILITY|CHEMOTAXIS	MOTILITY-PILUS|FIMBRIAE_SYSTEM	MOTILITY-PILUS_SYSTEM	perP->PGPT0015885	1
INDIRECT_EFFECTS	COLONIZING_PLANT_SYSTEM	COLONIZATION-MOTILITY|CHEMOTAXIS	MOTILITY-PILUS|FIMBRIAE_SYSTEM	MOTILITY-PILUS_SYSTEM	pilA->PGPT0015905	1
INDIRECT_EFFECTS	COLONIZING_PLANT_SYSTEM	COLONIZATION-MOTILITY|CHEMOTAXIS	MOTILITY-PILUS|FIMBRIAE_SYSTEM	MOTILITY-PILUS_SYSTEM	pilB->PGPT0015915	1
INDIRECT_EFFECTS	COLONIZING_PLANT_SYSTEM	COLONIZATION-MOTILITY|CHEMOTAXIS	MOTILITY-PILUS|FIMBRIAE_SYSTEM	MOTILITY-PILUS_SYSTEM	pilC->PGPT0015920	1
INDIRECT_EFFECTS	COLONIZING_PLANT_SYSTEM	COLONIZATION-MOTILITY|CHEMOTAXIS	MOTILITY-PILUS|FIMBRIAE_SYSTEM	MOTILITY-PILUS_SYSTEM	pilD->PGPT0015925	2
INDIRECT_EFFECTS	COLONIZING_PLANT_SYSTEM	COLONIZATION-MOTILITY|CHEMOTAXIS	MOTILITY-PILUS|FIMBRIAE_SYSTEM	MOTILITY-PILUS_SYSTEM	pilE->PGPT0015930	1
INDIRECT_EFFECTS	COLONIZING_PLANT_SYSTEM	COLONIZATION-MOTILITY|CHEMOTAXIS	MOTILITY-PILUS|FIMBRIAE_SYSTEM	MOTILITY-PILUS_SYSTEM	pilF->PGPT0015935	1
INDIRECT_EFFECTS	COLONIZING_PLANT_SYSTEM	COLONIZATION-MOTILITY|CHEMOTAXIS	MOTILITY-PILUS|FIMBRIAE_SYSTEM	MOTILITY-PILUS_SYSTEM	pilM->PGPT0015945	1
INDIRECT_EFFECTS	COLONIZING_PLANT_SYSTEM	COLONIZATION-MOTILITY|CHEMOTAXIS	MOTILITY-PILUS|FIMBRIAE_SYSTEM	MOTILITY-PILUS_SYSTEM	pilN->PGPT0015940	1
INDIRECT_EFFECTS	COLONIZING_PLANT_SYSTEM	COLONIZATION-MOTILITY|CHEMOTAXIS	MOTILITY-PILUS|FIMBRIAE_SYSTEM	MOTILITY-PILUS_SYSTEM	pilP->PGPT0015950	1
INDIRECT_EFFECTS	COLONIZING_PLANT_SYSTEM	COLONIZATION-MOTILITY|CHEMOTAXIS	MOTILITY-PILUS|FIMBRIAE_SYSTEM	MOTILITY-PILUS_SYSTEM	pilQ->PGPT0015965	1
INDIRECT_EFFECTS	COLONIZING_PLANT_SYSTEM	COLONIZATION-MOTILITY|CHEMOTAXIS	MOTILITY-PILUS|FIMBRIAE_SYSTEM	MOTILITY-PILUS_SYSTEM	pilV->PGPT0015975	1
INDIRECT_EFFECTS	COLONIZING_PLANT_SYSTEM	COLONIZATION-MOTILITY|CHEMOTAXIS	MOTILITY-PILUS|FIMBRIAE_SYSTEM	MOTILITY-PILUS_SYSTEM	pilY1->PGPT0015990	1
INDIRECT_EFFECTS	COLONIZING_PLANT_SYSTEM	COLONIZATION-MOTILITY|CHEMOTAXIS	MOTILITY-PILUS|FIMBRIAE_SYSTEM	MOTILITY-PILUS_SYSTEM	pilZ->PGPT0015970	1
INDIRECT_EFFECTS	COLONIZING_PLANT_SYSTEM	COLONIZATION-MOTILITY|CHEMOTAXIS	MOTILITY-PILUS|FIMBRIAE_SYSTEM	MOTILITY-PILUS_SYSTEM	pleD->PGPT0015900	1
INDIRECT_EFFECTS	COLONIZING_PLANT_SYSTEM	COLONIZATION-MOTILITY|CHEMOTAXIS	MOTILITY-PILUS|FIMBRIAE_SYSTEM	MOTILITY-PILUS_SYSTEM	rseP->PGPT0011685	1
INDIRECT_EFFECTS	COLONIZING_PLANT_SYSTEM	COLONIZATION-MOTILITY|CHEMOTAXIS	MOTILITY-PILUS|FIMBRIAE_SYSTEM	MOTILITY-PILUS_SYSTEM-TWITCHING_MOTILITY	chpA->PGPT0015785	1
INDIRECT_EFFECTS	COLONIZING_PLANT_SYSTEM	COLONIZATION-MOTILITY|CHEMOTAXIS	MOTILITY-PILUS|FIMBRIAE_SYSTEM	MOTILITY-PILUS_SYSTEM-TWITCHING_MOTILITY	chpC->PGPT0015795	1
INDIRECT_EFFECTS	COLONIZING_PLANT_SYSTEM	COLONIZATION-MOTILITY|CHEMOTAXIS	MOTILITY-PILUS|FIMBRIAE_SYSTEM	MOTILITY-PILUS_SYSTEM-TWITCHING_MOTILITY	ntrA|rpoN->PGPT0000795	1
INDIRECT_EFFECTS	COLONIZING_PLANT_SYSTEM	COLONIZATION-MOTILITY|CHEMOTAXIS	MOTILITY-PILUS|FIMBRIAE_SYSTEM	MOTILITY-PILUS_SYSTEM-TWITCHING_MOTILITY	pilG->PGPT0015835	3
INDIRECT_EFFECTS	COLONIZING_PLANT_SYSTEM	COLONIZATION-MOTILITY|CHEMOTAXIS	MOTILITY-PILUS|FIMBRIAE_SYSTEM	MOTILITY-PILUS_SYSTEM-TWITCHING_MOTILITY	pilH->PGPT0015840	1
INDIRECT_EFFECTS	COLONIZING_PLANT_SYSTEM	COLONIZATION-MOTILITY|CHEMOTAXIS	MOTILITY-PILUS|FIMBRIAE_SYSTEM	MOTILITY-PILUS_SYSTEM-TWITCHING_MOTILITY	pilI->PGPT0015845	2
INDIRECT_EFFECTS	COLONIZING_PLANT_SYSTEM	COLONIZATION-MOTILITY|CHEMOTAXIS	MOTILITY-PILUS|FIMBRIAE_SYSTEM	MOTILITY-PILUS_SYSTEM-TWITCHING_MOTILITY	pilJ->PGPT0015850	2
INDIRECT_EFFECTS	COLONIZING_PLANT_SYSTEM	COLONIZATION-MOTILITY|CHEMOTAXIS	MOTILITY-PILUS|FIMBRIAE_SYSTEM	MOTILITY-PILUS_SYSTEM-TWITCHING_MOTILITY	pilK->PGPT0015855	1
INDIRECT_EFFECTS	COLONIZING_PLANT_SYSTEM	COLONIZATION-MOTILITY|CHEMOTAXIS	MOTILITY-PILUS|FIMBRIAE_SYSTEM	MOTILITY-PILUS_SYSTEM-TWITCHING_MOTILITY	pilR|pehR->PGPT0015865	1
INDIRECT_EFFECTS	COLONIZING_PLANT_SYSTEM	COLONIZATION-MOTILITY|CHEMOTAXIS	MOTILITY-PILUS|FIMBRIAE_SYSTEM	MOTILITY-PILUS_SYSTEM-TWITCHING_MOTILITY	pilS|pehS->PGPT0015870	1
INDIRECT_EFFECTS	COLONIZING_PLANT_SYSTEM	COLONIZATION-MOTILITY|CHEMOTAXIS	MOTILITY-PILUS|FIMBRIAE_SYSTEM	MOTILITY-PILUS_SYSTEM-TWITCHING_MOTILITY	pilT->PGPT0015875	1
INDIRECT_EFFECTS	COLONIZING_PLANT_SYSTEM	COLONIZATION-MOTILITY|CHEMOTAXIS	MOTILITY-PILUS|FIMBRIAE_SYSTEM	MOTILITY-PILUS_SYSTEM-TWITCHING_MOTILITY	pilU->PGPT0015880	1
INDIRECT_EFFECTS	COLONIZING_PLANT_SYSTEM	COLONIZATION-MOTILITY|CHEMOTAXIS	MOTILITY-PILUS|FIMBRIAE_SYSTEM	MOTILITY-TYPE_IVa_PILUS_HOMOLOGOUS_SYSTEM	yggT|ylmG->PGPT0013730	1
INDIRECT_EFFECTS	COLONIZING_PLANT_SYSTEM	COLONIZATION-MOTILITY|CHEMOTAXIS	OTHER_MOTILITY_REGULATING_FUNCTIONS	MOTILITY-ACIDITY|NITROGEN_RELATED_REGULATION	exoR->PGPT0000855	2
INDIRECT_EFFECTS	COLONIZING_PLANT_SYSTEM	COLONIZATION-MOTILITY|CHEMOTAXIS	OTHER_MOTILITY_REGULATING_FUNCTIONS	MOTILITY-QUORUMSENSING_RELATED_REGULATION	cdgJ->PGPT0016220	1
INDIRECT_EFFECTS	COLONIZING_PLANT_SYSTEM	COLONIZATION-MOTILITY|CHEMOTAXIS	OTHER_MOTILITY_REGULATING_FUNCTIONS	MOTILITY-QUORUMSENSING_RELATED_REGULATION	sylA->PGPT0016255	2
INDIRECT_EFFECTS	COLONIZING_PLANT_SYSTEM	COLONIZATION-MOTILITY|CHEMOTAXIS	OTHER_MOTILITY_REGULATING_FUNCTIONS	MOTILITY-RST_PH|TEMPERATURE|STARVATION_SIGNALLING_SYSTEM	rstA->PGPT0015035	1
INDIRECT_EFFECTS	COLONIZING_PLANT_SYSTEM	COLONIZATION-MOTILITY|CHEMOTAXIS	OTHER_MOTILITY_REGULATING_FUNCTIONS	MOTILITY-RST_PH|TEMPERATURE|STARVATION_SIGNALLING_SYSTEM	rstB->PGPT0015040	1
INDIRECT_EFFECTS	COLONIZING_PLANT_SYSTEM	COLONIZATION-MOTILITY|CHEMOTAXIS	OTHER_MOTILITY_REGULATING_FUNCTIONS	MOTILITY-SWARMING_REGULATOR	efp->PGPT0016205	1
INDIRECT_EFFECTS	COLONIZING_PLANT_SYSTEM	COLONIZATION-MOTILITY|CHEMOTAXIS	OTHER_MOTILITY_REGULATING_FUNCTIONS	MOTILITY-SWARMING_REGULATOR	rhlA->PGPT0006830	2
INDIRECT_EFFECTS	COLONIZING_PLANT_SYSTEM	COLONIZATION-MOTILITY|CHEMOTAXIS	OTHER_MOTILITY_REGULATING_FUNCTIONS	MOTILITY-SWARMING_REGULATOR	ycgR->PGPT0016210	1
INDIRECT_EFFECTS	COLONIZING_PLANT_SYSTEM	COLONIZATION-PLANT_CELL_WALL|MEMBRANE_DEGRADATION	PLANT_DEGRADATIVE_GLYCOSIDASES|GLYCOSYLHYDROLASES	PLANT_DEGRADATIVE_GS|GH-AMYLASE	ISA|treX->PGPT0019225	1
INDIRECT_EFFECTS	COLONIZING_PLANT_SYSTEM	COLONIZATION-PLANT_CELL_WALL|MEMBRANE_DEGRADATION	PLANT_DEGRADATIVE_GLYCOSIDASES|GLYCOSYLHYDROLASES	PLANT_DEGRADATIVE_GS|GH-AMYLASE	treS->PGPT0014120	1
INDIRECT_EFFECTS	COLONIZING_PLANT_SYSTEM	COLONIZATION-PLANT_CELL_WALL|MEMBRANE_DEGRADATION	PLANT_DEGRADATIVE_GLYCOSIDASES|GLYCOSYLHYDROLASES	PLANT_DEGRADATIVE_GS|GH-CELLULASES	bcsZ|wssD|yhjM->PGPT0012170	1
INDIRECT_EFFECTS	COLONIZING_PLANT_SYSTEM	COLONIZATION-PLANT_CELL_WALL|MEMBRANE_DEGRADATION	PLANT_DEGRADATIVE_GLYCOSIDASES|GLYCOSYLHYDROLASES	PLANT_DEGRADATIVE_GS|GH-FRUCTOFURANOSIDASE	sacA->PGPT0018815	1
INDIRECT_EFFECTS	COLONIZING_PLANT_SYSTEM	COLONIZATION-PLANT_CELL_WALL|MEMBRANE_DEGRADATION	PLANT_DEGRADATIVE_GLYCOSIDASES|GLYCOSYLHYDROLASES	PLANT_DEGRADATIVE_GS|GH-GALACTOSAMINIDASE	nagZ->PGPT0012175	1
INDIRECT_EFFECTS	COLONIZING_PLANT_SYSTEM	COLONIZATION-PLANT_CELL_WALL|MEMBRANE_DEGRADATION	PLANT_DEGRADATIVE_GLYCOSIDASES|GLYCOSYLHYDROLASES	PLANT_DEGRADATIVE_GS|GH-GLUCANASE	xghA->PGPT0018630	1
INDIRECT_EFFECTS	COLONIZING_PLANT_SYSTEM	COLONIZATION-PLANT_CELL_WALL|MEMBRANE_DEGRADATION	PLANT_DEGRADATIVE_GLYCOSIDASES|GLYCOSYLHYDROLASES	PLANT_DEGRADATIVE_GS|GH-GLUCOSAMINIDASE	csxA->PGPT0019000	1
INDIRECT_EFFECTS	COLONIZING_PLANT_SYSTEM	COLONIZATION-PLANT_CELL_WALL|MEMBRANE_DEGRADATION	PLANT_DEGRADATIVE_GLYCOSIDASES|GLYCOSYLHYDROLASES	PLANT_DEGRADATIVE_GS|GH-GLUCOSIDASE	bglX->PGPT0019110	2
INDIRECT_EFFECTS	COLONIZING_PLANT_SYSTEM	COLONIZATION-PLANT_CELL_WALL|MEMBRANE_DEGRADATION	PLANT_DEGRADATIVE_GLYCOSIDASES|GLYCOSYLHYDROLASES	PLANT_DEGRADATIVE_GS|GH-PHOSPHOTREHALASE	treC->PGPT0014095	1
INDIRECT_EFFECTS	COLONIZING_PLANT_SYSTEM	COLONIZATION-PLANT_CELL_WALL|MEMBRANE_DEGRADATION	PLANT_DEGRADATIVE_GLYCOSIDASES|GLYCOSYLHYDROLASES	PLANT_DEGRADATIVE_GS|GH-TREHALASE	EC_3_2_1_28|alpha_trehalase->PGPT0014070	1
INDIRECT_EFFECTS	COLONIZING_PLANT_SYSTEM	COLONIZATION-PLANT_CELL_WALL|MEMBRANE_DEGRADATION	PLANT_LIGNIN_DEGRADATION|LIGNINASES	PLANT_LIGNIN_DEGRADATION-DEHYDROGENASE_ACTIVITY	calB->PGPT0019970	1
INDIRECT_EFFECTS	COLONIZING_PLANT_SYSTEM	COLONIZATION-PLANT_CELL_WALL|MEMBRANE_DEGRADATION	PLANT_LIGNIN_DEGRADATION|LIGNINASES	PLANT_LIGNIN_DEGRADATION-DEHYDROGENASE_ACTIVITY	feaB->PGPT0006035	3
INDIRECT_EFFECTS	COLONIZING_PLANT_SYSTEM	COLONIZATION-PLANT_CELL_WALL|MEMBRANE_DEGRADATION	PLANT_LIGNIN_DEGRADATION|LIGNINASES	PLANT_LIGNIN_DEGRADATION-MONOOXYGENASE	vanB->PGPT0005495	1
INDIRECT_EFFECTS	COLONIZING_PLANT_SYSTEM	COLONIZATION-PLANT_CELL_WALL|MEMBRANE_DEGRADATION	PLANT_LIGNIN_DEGRADATION|LIGNINASES	PLANT_LIGNIN_DEGRADATION-POLYPHENOL_OXIDASE	yfiH->PGPT0019965	1
INDIRECT_EFFECTS	COLONIZING_PLANT_SYSTEM	COLONIZATION-PLANT_CELL_WALL|MEMBRANE_DEGRADATION	PLANT_MEMBRANE_LIPID_DEGRADATION	PLANT_PHOPSHO-|LIPID_DEGRADATION	plc->PGPT0023510	1
INDIRECT_EFFECTS	COLONIZING_PLANT_SYSTEM	COLONIZATION-PLANT_CELL_WALL|MEMBRANE_DEGRADATION	PLANT_MEMBRANE_LIPID_DEGRADATION	PLANT_PHOPSHO-|LIPID_DEGRADATION	pldB->PGPT0023520	2
INDIRECT_EFFECTS	COLONIZING_PLANT_SYSTEM	COLONIZATION-PLANT_CELL_WALL|MEMBRANE_DEGRADATION	PLANT_MEMBRANE_LIPID_DEGRADATION	PLANT_PHOPSHO-|LIPID_DEGRADATION	ysiA|fadR->PGPT0023505	1
INDIRECT_EFFECTS	COLONIZING_PLANT_SYSTEM	COLONIZATION-PLANT_DERIVED_SUBSTRATE_USAGE	PLANT_DERIVED_AMINE_TRANSPORT	PLANT_DERIVED_PUTRESCINE_TRANSPORT	puuP->PGPT0007795	2
INDIRECT_EFFECTS	COLONIZING_PLANT_SYSTEM	COLONIZATION-PLANT_DERIVED_SUBSTRATE_USAGE	PLANT_DERIVED_AMINE_USAGE	PLANT_DERIVED_ETHANOLAMINE_DEGRADATION	eutB->PGPT0000605	1
INDIRECT_EFFECTS	COLONIZING_PLANT_SYSTEM	COLONIZATION-PLANT_DERIVED_SUBSTRATE_USAGE	PLANT_DERIVED_AMINE_USAGE	PLANT_DERIVED_ETHANOLAMINE_DEGRADATION	eutC->PGPT0000610	1
INDIRECT_EFFECTS	COLONIZING_PLANT_SYSTEM	COLONIZATION-PLANT_DERIVED_SUBSTRATE_USAGE	PLANT_DERIVED_AMINE_USAGE	PLANT_DERIVED_PUTRESCINE_DEGRADATION	aldH|dhaS->PGPT0006875	5
INDIRECT_EFFECTS	COLONIZING_PLANT_SYSTEM	COLONIZATION-PLANT_DERIVED_SUBSTRATE_USAGE	PLANT_DERIVED_AMINE_USAGE	PLANT_DERIVED_PUTRESCINE_DEGRADATION	aofH->PGPT0007641	4
INDIRECT_EFFECTS	COLONIZING_PLANT_SYSTEM	COLONIZATION-PLANT_DERIVED_SUBSTRATE_USAGE	PLANT_DERIVED_AMINE_USAGE	PLANT_DERIVED_PUTRESCINE_DEGRADATION	patD|prr|ydcW->PGPT0007650	1
INDIRECT_EFFECTS	COLONIZING_PLANT_SYSTEM	COLONIZATION-PLANT_DERIVED_SUBSTRATE_USAGE	PLANT_DERIVED_AMINE_USAGE	PLANT_DERIVED_PUTRESCINE_DEGRADATION	puuB|ordL->PGPT0007637	9
INDIRECT_EFFECTS	COLONIZING_PLANT_SYSTEM	COLONIZATION-PLANT_DERIVED_SUBSTRATE_USAGE	PLANT_DERIVED_AMINE_USAGE	PLANT_DERIVED_PUTRESCINE_DEGRADATION	puuC|kauB->PGPT0007645	2
INDIRECT_EFFECTS	COLONIZING_PLANT_SYSTEM	COLONIZATION-PLANT_DERIVED_SUBSTRATE_USAGE	PLANT_DERIVED_AMINE_USAGE	PLANT_DERIVED_PUTRESCINE_DEGRADATION	puuC|ordL->PGPT0007638	1
INDIRECT_EFFECTS	COLONIZING_PLANT_SYSTEM	COLONIZATION-PLANT_DERIVED_SUBSTRATE_USAGE	PLANT_DERIVED_AMINE_USAGE	PLANT_DERIVED_PUTRESCINE_DEGRADATION	puuD->PGPT0007640	2
INDIRECT_EFFECTS	COLONIZING_PLANT_SYSTEM	COLONIZATION-PLANT_DERIVED_SUBSTRATE_USAGE	PLANT_DERIVED_AMINE_USAGE	PLANT_DERIVED_PUTRESCINE_DEGRADATION	puuR->PGPT0019781	3
INDIRECT_EFFECTS	COLONIZING_PLANT_SYSTEM	COLONIZATION-PLANT_DERIVED_SUBSTRATE_USAGE	PLANT_DERIVED_AMINE_USAGE	PLANT_DERIVED_PUTRESCINE_DEGRADATION	spuC->PGPT0007865	2
INDIRECT_EFFECTS	COLONIZING_PLANT_SYSTEM	COLONIZATION-PLANT_DERIVED_SUBSTRATE_USAGE	PLANT_DERIVED_AMINO_ACID_DEPENDENT_PATHWAYS	PLANT_DERIVED_OPINE_METABOLISM	PA5152->PGPT0020545	1
INDIRECT_EFFECTS	COLONIZING_PLANT_SYSTEM	COLONIZATION-PLANT_DERIVED_SUBSTRATE_USAGE	PLANT_DERIVED_AMINO_ACID_DEPENDENT_PATHWAYS	PLANT_DERIVED_OPINE_METABOLISM	PA5153->PGPT0020530	1
INDIRECT_EFFECTS	COLONIZING_PLANT_SYSTEM	COLONIZATION-PLANT_DERIVED_SUBSTRATE_USAGE	PLANT_DERIVED_AMINO_ACID_DEPENDENT_PATHWAYS	PLANT_DERIVED_OPINE_METABOLISM	PA5154->PGPT0020535	1
INDIRECT_EFFECTS	COLONIZING_PLANT_SYSTEM	COLONIZATION-PLANT_DERIVED_SUBSTRATE_USAGE	PLANT_DERIVED_AMINO_ACID_DEPENDENT_PATHWAYS	PLANT_DERIVED_OPINE_METABOLISM	PA5155->PGPT0020540	1
INDIRECT_EFFECTS	COLONIZING_PLANT_SYSTEM	COLONIZATION-PLANT_DERIVED_SUBSTRATE_USAGE	PLANT_DERIVED_AMINO_ACID_DEPENDENT_PATHWAYS	PLANT_DERIVED_OPINE_METABOLISM	iolD->PGPT0018485	1
INDIRECT_EFFECTS	COLONIZING_PLANT_SYSTEM	COLONIZATION-PLANT_DERIVED_SUBSTRATE_USAGE	PLANT_DERIVED_AMINO_ACID_DEPENDENT_PATHWAYS	PLANT_DERIVED_OPINE_METABOLISM	iolH->PGPT0020845	1
INDIRECT_EFFECTS	COLONIZING_PLANT_SYSTEM	COLONIZATION-PLANT_DERIVED_SUBSTRATE_USAGE	PLANT_DERIVED_AMINO_ACID_DEPENDENT_PATHWAYS	PLANT_DERIVED_OPINE_METABOLISM	iolI->PGPT0018495	2
INDIRECT_EFFECTS	COLONIZING_PLANT_SYSTEM	COLONIZATION-PLANT_DERIVED_SUBSTRATE_USAGE	PLANT_DERIVED_AMINO_ACID_DEPENDENT_PATHWAYS	PLANT_DERIVED_OPINE_METABOLISM	iolW->PGPT0018530	1
INDIRECT_EFFECTS	COLONIZING_PLANT_SYSTEM	COLONIZATION-PLANT_DERIVED_SUBSTRATE_USAGE	PLANT_DERIVED_AMINO_ACID_DEPENDENT_PATHWAYS	PLANT_DERIVED_OPINE_METABOLISM	lhpC->PGPT0020395	1
INDIRECT_EFFECTS	COLONIZING_PLANT_SYSTEM	COLONIZATION-PLANT_DERIVED_SUBSTRATE_USAGE	PLANT_DERIVED_AMINO_ACID_DEPENDENT_PATHWAYS	PLANT_DERIVED_OPINE_METABOLISM	lhpD->PGPT0020400	3
INDIRECT_EFFECTS	COLONIZING_PLANT_SYSTEM	COLONIZATION-PLANT_DERIVED_SUBSTRATE_USAGE	PLANT_DERIVED_AMINO_ACID_DEPENDENT_PATHWAYS	PLANT_DERIVED_OPINE_METABOLISM	mocC->PGPT0016785	2
INDIRECT_EFFECTS	COLONIZING_PLANT_SYSTEM	COLONIZATION-PLANT_DERIVED_SUBSTRATE_USAGE	PLANT_DERIVED_AMINO_ACID_DEPENDENT_PATHWAYS	PLANT_DERIVED_OPINE_METABOLISM	mocR->PGPT0016790	5
INDIRECT_EFFECTS	COLONIZING_PLANT_SYSTEM	COLONIZATION-PLANT_DERIVED_SUBSTRATE_USAGE	PLANT_DERIVED_AMINO_ACID_DEPENDENT_PATHWAYS	PLANT_DERIVED_OPINE_METABOLISM	occP|nocP->PGPT0020890	1
INDIRECT_EFFECTS	COLONIZING_PLANT_SYSTEM	COLONIZATION-PLANT_DERIVED_SUBSTRATE_USAGE	PLANT_DERIVED_AMINO_ACID_DEPENDENT_PATHWAYS	PLANT_DERIVED_OPINE_METABOLISM	putative_saccharopine_dehydrogenase->PGPT0020900	2
INDIRECT_EFFECTS	COLONIZING_PLANT_SYSTEM	COLONIZATION-PLANT_DERIVED_SUBSTRATE_USAGE	PLANT_DERIVED_AMINO_ACID_DEPENDENT_PATHWAYS	PLANT_DERIVED_OPINE_METABOLISM	rbsB|mocB|mglB->PGPT0016780	3
INDIRECT_EFFECTS	COLONIZING_PLANT_SYSTEM	COLONIZATION-PLANT_DERIVED_SUBSTRATE_USAGE	PLANT_DERIVED_AMINO_ACID_DEPENDENT_PATHWAYS	PLANT_DERIVED_OPINE_METABOLISM	soxA->PGPT0013515	1
INDIRECT_EFFECTS	COLONIZING_PLANT_SYSTEM	COLONIZATION-PLANT_DERIVED_SUBSTRATE_USAGE	PLANT_DERIVED_AMINO_ACID_DEPENDENT_PATHWAYS	PLANT_DERIVED_PEPTIDE_METABOLISM	PUTATIVE_PROTEASE->PGPT0021005	1
INDIRECT_EFFECTS	COLONIZING_PLANT_SYSTEM	COLONIZATION-PLANT_DERIVED_SUBSTRATE_USAGE	PLANT_DERIVED_AMINO_ACID_DEPENDENT_PATHWAYS	PLANT_DERIVED_PEPTIDE_METABOLISM	acdP->PGPT0020950	2
INDIRECT_EFFECTS	COLONIZING_PLANT_SYSTEM	COLONIZATION-PLANT_DERIVED_SUBSTRATE_USAGE	PLANT_DERIVED_AMINO_ACID_DEPENDENT_PATHWAYS	PLANT_DERIVED_PEPTIDE_METABOLISM	ddpA|ABC_PE_S->PGPT0004430	1
INDIRECT_EFFECTS	COLONIZING_PLANT_SYSTEM	COLONIZATION-PLANT_DERIVED_SUBSTRATE_USAGE	PLANT_DERIVED_AMINO_ACID_DEPENDENT_PATHWAYS	PLANT_DERIVED_PEPTIDE_METABOLISM	ddpB|appB->PGPT0004445	1
INDIRECT_EFFECTS	COLONIZING_PLANT_SYSTEM	COLONIZATION-PLANT_DERIVED_SUBSTRATE_USAGE	PLANT_DERIVED_AMINO_ACID_DEPENDENT_PATHWAYS	PLANT_DERIVED_PEPTIDE_METABOLISM	ddpC|appC->PGPT0004450	1
INDIRECT_EFFECTS	COLONIZING_PLANT_SYSTEM	COLONIZATION-PLANT_DERIVED_SUBSTRATE_USAGE	PLANT_DERIVED_AMINO_ACID_DEPENDENT_PATHWAYS	PLANT_DERIVED_PEPTIDE_METABOLISM	ddpF->PGPT0004440	1
INDIRECT_EFFECTS	COLONIZING_PLANT_SYSTEM	COLONIZATION-PLANT_DERIVED_SUBSTRATE_USAGE	PLANT_DERIVED_AMINO_ACID_DEPENDENT_PATHWAYS	PLANT_DERIVED_PEPTIDE_METABOLISM	dppA->PGPT0004500	5
INDIRECT_EFFECTS	COLONIZING_PLANT_SYSTEM	COLONIZATION-PLANT_DERIVED_SUBSTRATE_USAGE	PLANT_DERIVED_AMINO_ACID_DEPENDENT_PATHWAYS	PLANT_DERIVED_PEPTIDE_METABOLISM	dppB->PGPT0004505	1
INDIRECT_EFFECTS	COLONIZING_PLANT_SYSTEM	COLONIZATION-PLANT_DERIVED_SUBSTRATE_USAGE	PLANT_DERIVED_AMINO_ACID_DEPENDENT_PATHWAYS	PLANT_DERIVED_PEPTIDE_METABOLISM	dppC->PGPT0004510	1
INDIRECT_EFFECTS	COLONIZING_PLANT_SYSTEM	COLONIZATION-PLANT_DERIVED_SUBSTRATE_USAGE	PLANT_DERIVED_AMINO_ACID_DEPENDENT_PATHWAYS	PLANT_DERIVED_PEPTIDE_METABOLISM	dppD->PGPT0004515	1
INDIRECT_EFFECTS	COLONIZING_PLANT_SYSTEM	COLONIZATION-PLANT_DERIVED_SUBSTRATE_USAGE	PLANT_DERIVED_AMINO_ACID_DEPENDENT_PATHWAYS	PLANT_DERIVED_PEPTIDE_METABOLISM	dppF->PGPT0004520	1
INDIRECT_EFFECTS	COLONIZING_PLANT_SYSTEM	COLONIZATION-PLANT_DERIVED_SUBSTRATE_USAGE	PLANT_DERIVED_AMINO_ACID_DEPENDENT_PATHWAYS	PLANT_DERIVED_PEPTIDE_METABOLISM	map->PGPT0020010	2
INDIRECT_EFFECTS	COLONIZING_PLANT_SYSTEM	COLONIZATION-PLANT_DERIVED_SUBSTRATE_USAGE	PLANT_DERIVED_AMINO_ACID_DEPENDENT_PATHWAYS	PLANT_DERIVED_PEPTIDE_METABOLISM	pepD->PGPT0020955	1
INDIRECT_EFFECTS	COLONIZING_PLANT_SYSTEM	COLONIZATION-PLANT_DERIVED_SUBSTRATE_USAGE	PLANT_DERIVED_AMINO_ACID_DEPENDENT_PATHWAYS	PLANT_DERIVED_PEPTIDE_METABOLISM	pepP->PGPT0006770	2
INDIRECT_EFFECTS	COLONIZING_PLANT_SYSTEM	COLONIZATION-PLANT_DERIVED_SUBSTRATE_USAGE	PLANT_DERIVED_AMINO_ACID_DEPENDENT_PATHWAYS	PLANT_DERIVED_PEPTIDE_METABOLISM	prlC->PGPT0020985	1
INDIRECT_EFFECTS	COLONIZING_PLANT_SYSTEM	COLONIZATION-PLANT_DERIVED_SUBSTRATE_USAGE	PLANT_DERIVED_AMINO_ACID_DEPENDENT_PATHWAYS	PLANT_DERIVED_PEPTIDE_METABOLISM	ptrB->PGPT0020980	1
INDIRECT_EFFECTS	COLONIZING_PLANT_SYSTEM	COLONIZATION-PLANT_DERIVED_SUBSTRATE_USAGE	PLANT_DERIVED_AMINO_ACID_TRANSPORT	PLANT_DERIVED_ALANINE_TRANSPORT	yflA|TC_AGCS->PGPT0014405	1
INDIRECT_EFFECTS	COLONIZING_PLANT_SYSTEM	COLONIZATION-PLANT_DERIVED_SUBSTRATE_USAGE	PLANT_DERIVED_AMINO_ACID_TRANSPORT	PLANT_DERIVED_ARGININE_TRANSPORT	PA5152->PGPT0020545	1
INDIRECT_EFFECTS	COLONIZING_PLANT_SYSTEM	COLONIZATION-PLANT_DERIVED_SUBSTRATE_USAGE	PLANT_DERIVED_AMINO_ACID_TRANSPORT	PLANT_DERIVED_ARGININE_TRANSPORT	PA5153->PGPT0020530	1
INDIRECT_EFFECTS	COLONIZING_PLANT_SYSTEM	COLONIZATION-PLANT_DERIVED_SUBSTRATE_USAGE	PLANT_DERIVED_AMINO_ACID_TRANSPORT	PLANT_DERIVED_ARGININE_TRANSPORT	PA5154->PGPT0020535	1
INDIRECT_EFFECTS	COLONIZING_PLANT_SYSTEM	COLONIZATION-PLANT_DERIVED_SUBSTRATE_USAGE	PLANT_DERIVED_AMINO_ACID_TRANSPORT	PLANT_DERIVED_ARGININE_TRANSPORT	PA5155->PGPT0020540	1
INDIRECT_EFFECTS	COLONIZING_PLANT_SYSTEM	COLONIZATION-PLANT_DERIVED_SUBSTRATE_USAGE	PLANT_DERIVED_AMINO_ACID_TRANSPORT	PLANT_DERIVED_ARGININE_TRANSPORT	aotJ->PGPT0020680	4
INDIRECT_EFFECTS	COLONIZING_PLANT_SYSTEM	COLONIZATION-PLANT_DERIVED_SUBSTRATE_USAGE	PLANT_DERIVED_AMINO_ACID_TRANSPORT	PLANT_DERIVED_ARGININE_TRANSPORT	aotM->PGPT0020685	2
INDIRECT_EFFECTS	COLONIZING_PLANT_SYSTEM	COLONIZATION-PLANT_DERIVED_SUBSTRATE_USAGE	PLANT_DERIVED_AMINO_ACID_TRANSPORT	PLANT_DERIVED_ARGININE_TRANSPORT	aotP->PGPT0020695	2
INDIRECT_EFFECTS	COLONIZING_PLANT_SYSTEM	COLONIZATION-PLANT_DERIVED_SUBSTRATE_USAGE	PLANT_DERIVED_AMINO_ACID_TRANSPORT	PLANT_DERIVED_ARGININE_TRANSPORT	aotQ->PGPT0020690	2
INDIRECT_EFFECTS	COLONIZING_PLANT_SYSTEM	COLONIZATION-PLANT_DERIVED_SUBSTRATE_USAGE	PLANT_DERIVED_AMINO_ACID_TRANSPORT	PLANT_DERIVED_ARGININE_TRANSPORT	arcD|lysl|lysP->PGPT0020620	2
INDIRECT_EFFECTS	COLONIZING_PLANT_SYSTEM	COLONIZATION-PLANT_DERIVED_SUBSTRATE_USAGE	PLANT_DERIVED_AMINO_ACID_TRANSPORT	PLANT_DERIVED_ARGININE_TRANSPORT	hisM->PGPT0020600	2
INDIRECT_EFFECTS	COLONIZING_PLANT_SYSTEM	COLONIZATION-PLANT_DERIVED_SUBSTRATE_USAGE	PLANT_DERIVED_AMINO_ACID_TRANSPORT	PLANT_DERIVED_ARGININE_TRANSPORT	hisP->PGPT0020610	2
INDIRECT_EFFECTS	COLONIZING_PLANT_SYSTEM	COLONIZATION-PLANT_DERIVED_SUBSTRATE_USAGE	PLANT_DERIVED_AMINO_ACID_TRANSPORT	PLANT_DERIVED_ARGININE_TRANSPORT	hisQ->PGPT0020605	2
INDIRECT_EFFECTS	COLONIZING_PLANT_SYSTEM	COLONIZATION-PLANT_DERIVED_SUBSTRATE_USAGE	PLANT_DERIVED_AMINO_ACID_TRANSPORT	PLANT_DERIVED_ARGININE_TRANSPORT	lysE|argO->PGPT0020651	3
INDIRECT_EFFECTS	COLONIZING_PLANT_SYSTEM	COLONIZATION-PLANT_DERIVED_SUBSTRATE_USAGE	PLANT_DERIVED_AMINO_ACID_TRANSPORT	PLANT_DERIVED_ASPARTATE_TRANSPORT	dctA->PGPT0001450	3
INDIRECT_EFFECTS	COLONIZING_PLANT_SYSTEM	COLONIZATION-PLANT_DERIVED_SUBSTRATE_USAGE	PLANT_DERIVED_AMINO_ACID_TRANSPORT	PLANT_DERIVED_ASPARTATE_TRANSPORT	peb1B|glnP|glnM->PGPT0000705	1
INDIRECT_EFFECTS	COLONIZING_PLANT_SYSTEM	COLONIZATION-PLANT_DERIVED_SUBSTRATE_USAGE	PLANT_DERIVED_AMINO_ACID_TRANSPORT	PLANT_DERIVED_BRANCHED-CHAIN_AMINO_ACID_TRANSPORT	TC_LIVCS|brnQ->PGPT0014385	1
INDIRECT_EFFECTS	COLONIZING_PLANT_SYSTEM	COLONIZATION-PLANT_DERIVED_SUBSTRATE_USAGE	PLANT_DERIVED_AMINO_ACID_TRANSPORT	PLANT_DERIVED_BRANCHED-CHAIN_AMINO_ACID_TRANSPORT	livF->PGPT0020785	2
INDIRECT_EFFECTS	COLONIZING_PLANT_SYSTEM	COLONIZATION-PLANT_DERIVED_SUBSTRATE_USAGE	PLANT_DERIVED_AMINO_ACID_TRANSPORT	PLANT_DERIVED_BRANCHED-CHAIN_AMINO_ACID_TRANSPORT	livG->PGPT0020780	2
INDIRECT_EFFECTS	COLONIZING_PLANT_SYSTEM	COLONIZATION-PLANT_DERIVED_SUBSTRATE_USAGE	PLANT_DERIVED_AMINO_ACID_TRANSPORT	PLANT_DERIVED_BRANCHED-CHAIN_AMINO_ACID_TRANSPORT	livH->PGPT0020770	2
INDIRECT_EFFECTS	COLONIZING_PLANT_SYSTEM	COLONIZATION-PLANT_DERIVED_SUBSTRATE_USAGE	PLANT_DERIVED_AMINO_ACID_TRANSPORT	PLANT_DERIVED_BRANCHED-CHAIN_AMINO_ACID_TRANSPORT	livK->PGPT0020765	3
INDIRECT_EFFECTS	COLONIZING_PLANT_SYSTEM	COLONIZATION-PLANT_DERIVED_SUBSTRATE_USAGE	PLANT_DERIVED_AMINO_ACID_TRANSPORT	PLANT_DERIVED_BRANCHED-CHAIN_AMINO_ACID_TRANSPORT	livM->PGPT0020775	2
INDIRECT_EFFECTS	COLONIZING_PLANT_SYSTEM	COLONIZATION-PLANT_DERIVED_SUBSTRATE_USAGE	PLANT_DERIVED_AMINO_ACID_TRANSPORT	PLANT_DERIVED_CYSTEINE_TRANSPORT	fliY|tcyA|yckK->PGPT0015635	2
INDIRECT_EFFECTS	COLONIZING_PLANT_SYSTEM	COLONIZATION-PLANT_DERIVED_SUBSTRATE_USAGE	PLANT_DERIVED_AMINO_ACID_TRANSPORT	PLANT_DERIVED_CYSTEINE_TRANSPORT	tcyB|yecS->PGPT0020715	1
INDIRECT_EFFECTS	COLONIZING_PLANT_SYSTEM	COLONIZATION-PLANT_DERIVED_SUBSTRATE_USAGE	PLANT_DERIVED_AMINO_ACID_TRANSPORT	PLANT_DERIVED_CYSTEINE_TRANSPORT	tcyC|yecC->PGPT0020720	1
INDIRECT_EFFECTS	COLONIZING_PLANT_SYSTEM	COLONIZATION-PLANT_DERIVED_SUBSTRATE_USAGE	PLANT_DERIVED_AMINO_ACID_TRANSPORT	PLANT_DERIVED_GENERAL_AMINO_ACID_TRANSPORT	TC_AAT|yifK->PGPT0000815	2
INDIRECT_EFFECTS	COLONIZING_PLANT_SYSTEM	COLONIZATION-PLANT_DERIVED_SUBSTRATE_USAGE	PLANT_DERIVED_AMINO_ACID_TRANSPORT	PLANT_DERIVED_GENERAL_AMINO_ACID_TRANSPORT	TC_APA|yhdG->PGPT0020810	4
INDIRECT_EFFECTS	COLONIZING_PLANT_SYSTEM	COLONIZATION-PLANT_DERIVED_SUBSTRATE_USAGE	PLANT_DERIVED_AMINO_ACID_TRANSPORT	PLANT_DERIVED_GENERAL_AMINO_ACID_TRANSPORT	aroP->PGPT0020807	2
INDIRECT_EFFECTS	COLONIZING_PLANT_SYSTEM	COLONIZATION-PLANT_DERIVED_SUBSTRATE_USAGE	PLANT_DERIVED_AMINO_ACID_TRANSPORT	PLANT_DERIVED_GENERAL_AMINO_ACID_TRANSPORT	yuiF->PGPT0020805	1
INDIRECT_EFFECTS	COLONIZING_PLANT_SYSTEM	COLONIZATION-PLANT_DERIVED_SUBSTRATE_USAGE	PLANT_DERIVED_AMINO_ACID_TRANSPORT	PLANT_DERIVED_GLUTAMATE_TRANSPORT	aauR->PGPT0000800	1
INDIRECT_EFFECTS	COLONIZING_PLANT_SYSTEM	COLONIZATION-PLANT_DERIVED_SUBSTRATE_USAGE	PLANT_DERIVED_AMINO_ACID_TRANSPORT	PLANT_DERIVED_GLUTAMATE_TRANSPORT	aauS->PGPT0000790	1
INDIRECT_EFFECTS	COLONIZING_PLANT_SYSTEM	COLONIZATION-PLANT_DERIVED_SUBSTRATE_USAGE	PLANT_DERIVED_AMINO_ACID_TRANSPORT	PLANT_DERIVED_GLUTAMATE_TRANSPORT	gltI|aatJ->PGPT0000750	2
INDIRECT_EFFECTS	COLONIZING_PLANT_SYSTEM	COLONIZATION-PLANT_DERIVED_SUBSTRATE_USAGE	PLANT_DERIVED_AMINO_ACID_TRANSPORT	PLANT_DERIVED_GLUTAMATE_TRANSPORT	gltJ|aatQ->PGPT0000760	1
INDIRECT_EFFECTS	COLONIZING_PLANT_SYSTEM	COLONIZATION-PLANT_DERIVED_SUBSTRATE_USAGE	PLANT_DERIVED_AMINO_ACID_TRANSPORT	PLANT_DERIVED_GLUTAMATE_TRANSPORT	gltK|aatM->PGPT0000755	1
INDIRECT_EFFECTS	COLONIZING_PLANT_SYSTEM	COLONIZATION-PLANT_DERIVED_SUBSTRATE_USAGE	PLANT_DERIVED_AMINO_ACID_TRANSPORT	PLANT_DERIVED_GLUTAMATE_TRANSPORT	gltL|aatP->PGPT0000765	1
INDIRECT_EFFECTS	COLONIZING_PLANT_SYSTEM	COLONIZATION-PLANT_DERIVED_SUBSTRATE_USAGE	PLANT_DERIVED_AMINO_ACID_TRANSPORT	PLANT_DERIVED_GLUTAMATE_TRANSPORT	ntrA|rpoN->PGPT0000795	1
INDIRECT_EFFECTS	COLONIZING_PLANT_SYSTEM	COLONIZATION-PLANT_DERIVED_SUBSTRATE_USAGE	PLANT_DERIVED_AMINO_ACID_TRANSPORT	PLANT_DERIVED_GLUTAMINE_TRANSPORT	glnP->PGPT0000725	1
INDIRECT_EFFECTS	COLONIZING_PLANT_SYSTEM	COLONIZATION-PLANT_DERIVED_SUBSTRATE_USAGE	PLANT_DERIVED_AMINO_ACID_TRANSPORT	PLANT_DERIVED_GLUTAMINE_TRANSPORT	peb1B|glnP|glnM->PGPT0000705	1
INDIRECT_EFFECTS	COLONIZING_PLANT_SYSTEM	COLONIZATION-PLANT_DERIVED_SUBSTRATE_USAGE	PLANT_DERIVED_AMINO_ACID_TRANSPORT	PLANT_DERIVED_GLYCINE_TRANSPORT	yflA|TC_AGCS->PGPT0014405	1
INDIRECT_EFFECTS	COLONIZING_PLANT_SYSTEM	COLONIZATION-PLANT_DERIVED_SUBSTRATE_USAGE	PLANT_DERIVED_AMINO_ACID_TRANSPORT	PLANT_DERIVED_HISTIDINE_TRANSPORT	PA5152->PGPT0020545	1
INDIRECT_EFFECTS	COLONIZING_PLANT_SYSTEM	COLONIZATION-PLANT_DERIVED_SUBSTRATE_USAGE	PLANT_DERIVED_AMINO_ACID_TRANSPORT	PLANT_DERIVED_HISTIDINE_TRANSPORT	PA5153->PGPT0020530	1
INDIRECT_EFFECTS	COLONIZING_PLANT_SYSTEM	COLONIZATION-PLANT_DERIVED_SUBSTRATE_USAGE	PLANT_DERIVED_AMINO_ACID_TRANSPORT	PLANT_DERIVED_HISTIDINE_TRANSPORT	PA5154->PGPT0020535	1
INDIRECT_EFFECTS	COLONIZING_PLANT_SYSTEM	COLONIZATION-PLANT_DERIVED_SUBSTRATE_USAGE	PLANT_DERIVED_AMINO_ACID_TRANSPORT	PLANT_DERIVED_HISTIDINE_TRANSPORT	PA5155->PGPT0020540	1
INDIRECT_EFFECTS	COLONIZING_PLANT_SYSTEM	COLONIZATION-PLANT_DERIVED_SUBSTRATE_USAGE	PLANT_DERIVED_AMINO_ACID_TRANSPORT	PLANT_DERIVED_HISTIDINE_TRANSPORT	hisJ->PGPT0020595	3
INDIRECT_EFFECTS	COLONIZING_PLANT_SYSTEM	COLONIZATION-PLANT_DERIVED_SUBSTRATE_USAGE	PLANT_DERIVED_AMINO_ACID_TRANSPORT	PLANT_DERIVED_HISTIDINE_TRANSPORT	hisM->PGPT0020600	2
INDIRECT_EFFECTS	COLONIZING_PLANT_SYSTEM	COLONIZATION-PLANT_DERIVED_SUBSTRATE_USAGE	PLANT_DERIVED_AMINO_ACID_TRANSPORT	PLANT_DERIVED_HISTIDINE_TRANSPORT	hisP->PGPT0020610	2
INDIRECT_EFFECTS	COLONIZING_PLANT_SYSTEM	COLONIZATION-PLANT_DERIVED_SUBSTRATE_USAGE	PLANT_DERIVED_AMINO_ACID_TRANSPORT	PLANT_DERIVED_HISTIDINE_TRANSPORT	hisQ->PGPT0020605	2
INDIRECT_EFFECTS	COLONIZING_PLANT_SYSTEM	COLONIZATION-PLANT_DERIVED_SUBSTRATE_USAGE	PLANT_DERIVED_AMINO_ACID_TRANSPORT	PLANT_DERIVED_L-AMINO_ACID_TRANSPORT	aapJ|bztA->PGPT0020815	1
INDIRECT_EFFECTS	COLONIZING_PLANT_SYSTEM	COLONIZATION-PLANT_DERIVED_SUBSTRATE_USAGE	PLANT_DERIVED_AMINO_ACID_TRANSPORT	PLANT_DERIVED_L-AMINO_ACID_TRANSPORT	aapM|bztC->PGPT0020825	1
INDIRECT_EFFECTS	COLONIZING_PLANT_SYSTEM	COLONIZATION-PLANT_DERIVED_SUBSTRATE_USAGE	PLANT_DERIVED_AMINO_ACID_TRANSPORT	PLANT_DERIVED_L-AMINO_ACID_TRANSPORT	aapP|bztD->PGPT0020830	1
INDIRECT_EFFECTS	COLONIZING_PLANT_SYSTEM	COLONIZATION-PLANT_DERIVED_SUBSTRATE_USAGE	PLANT_DERIVED_AMINO_ACID_TRANSPORT	PLANT_DERIVED_L-AMINO_ACID_TRANSPORT	aapQ|bztB->PGPT0020820	1
INDIRECT_EFFECTS	COLONIZING_PLANT_SYSTEM	COLONIZATION-PLANT_DERIVED_SUBSTRATE_USAGE	PLANT_DERIVED_AMINO_ACID_TRANSPORT	PLANT_DERIVED_LYSINE_TRANSPORT	PA5152->PGPT0020545	1
INDIRECT_EFFECTS	COLONIZING_PLANT_SYSTEM	COLONIZATION-PLANT_DERIVED_SUBSTRATE_USAGE	PLANT_DERIVED_AMINO_ACID_TRANSPORT	PLANT_DERIVED_LYSINE_TRANSPORT	PA5153->PGPT0020530	1
INDIRECT_EFFECTS	COLONIZING_PLANT_SYSTEM	COLONIZATION-PLANT_DERIVED_SUBSTRATE_USAGE	PLANT_DERIVED_AMINO_ACID_TRANSPORT	PLANT_DERIVED_LYSINE_TRANSPORT	PA5154->PGPT0020535	1
INDIRECT_EFFECTS	COLONIZING_PLANT_SYSTEM	COLONIZATION-PLANT_DERIVED_SUBSTRATE_USAGE	PLANT_DERIVED_AMINO_ACID_TRANSPORT	PLANT_DERIVED_LYSINE_TRANSPORT	PA5155->PGPT0020540	1
INDIRECT_EFFECTS	COLONIZING_PLANT_SYSTEM	COLONIZATION-PLANT_DERIVED_SUBSTRATE_USAGE	PLANT_DERIVED_AMINO_ACID_TRANSPORT	PLANT_DERIVED_LYSINE_TRANSPORT	arcD|lysl|lysP->PGPT0020620	2
INDIRECT_EFFECTS	COLONIZING_PLANT_SYSTEM	COLONIZATION-PLANT_DERIVED_SUBSTRATE_USAGE	PLANT_DERIVED_AMINO_ACID_TRANSPORT	PLANT_DERIVED_LYSINE_TRANSPORT	hisM->PGPT0020600	2
INDIRECT_EFFECTS	COLONIZING_PLANT_SYSTEM	COLONIZATION-PLANT_DERIVED_SUBSTRATE_USAGE	PLANT_DERIVED_AMINO_ACID_TRANSPORT	PLANT_DERIVED_LYSINE_TRANSPORT	hisP->PGPT0020610	2
INDIRECT_EFFECTS	COLONIZING_PLANT_SYSTEM	COLONIZATION-PLANT_DERIVED_SUBSTRATE_USAGE	PLANT_DERIVED_AMINO_ACID_TRANSPORT	PLANT_DERIVED_LYSINE_TRANSPORT	hisQ->PGPT0020605	2
INDIRECT_EFFECTS	COLONIZING_PLANT_SYSTEM	COLONIZATION-PLANT_DERIVED_SUBSTRATE_USAGE	PLANT_DERIVED_AMINO_ACID_TRANSPORT	PLANT_DERIVED_LYSINE_TRANSPORT	lysE|argO->PGPT0020651	3
INDIRECT_EFFECTS	COLONIZING_PLANT_SYSTEM	COLONIZATION-PLANT_DERIVED_SUBSTRATE_USAGE	PLANT_DERIVED_AMINO_ACID_TRANSPORT	PLANT_DERIVED_METHIONINE_TRANSPORT	metI->PGPT0020515	2
INDIRECT_EFFECTS	COLONIZING_PLANT_SYSTEM	COLONIZATION-PLANT_DERIVED_SUBSTRATE_USAGE	PLANT_DERIVED_AMINO_ACID_TRANSPORT	PLANT_DERIVED_METHIONINE_TRANSPORT	metN->PGPT0020520	3
INDIRECT_EFFECTS	COLONIZING_PLANT_SYSTEM	COLONIZATION-PLANT_DERIVED_SUBSTRATE_USAGE	PLANT_DERIVED_AMINO_ACID_TRANSPORT	PLANT_DERIVED_METHIONINE_TRANSPORT	metQ->PGPT0020510	3
INDIRECT_EFFECTS	COLONIZING_PLANT_SYSTEM	COLONIZATION-PLANT_DERIVED_SUBSTRATE_USAGE	PLANT_DERIVED_AMINO_ACID_TRANSPORT	PLANT_DERIVED_METHIONINE_TRANSPORT	mmuP->PGPT0020525	1
INDIRECT_EFFECTS	COLONIZING_PLANT_SYSTEM	COLONIZATION-PLANT_DERIVED_SUBSTRATE_USAGE	PLANT_DERIVED_AMINO_ACID_TRANSPORT	PLANT_DERIVED_POLAR_AMINO_ACID_TRANSPORT	ABC_PA_A->PGPT0020790	8
INDIRECT_EFFECTS	COLONIZING_PLANT_SYSTEM	COLONIZATION-PLANT_DERIVED_SUBSTRATE_USAGE	PLANT_DERIVED_AMINO_ACID_TRANSPORT	PLANT_DERIVED_POLAR_AMINO_ACID_TRANSPORT	ABC_PA_P->PGPT0020795	13
INDIRECT_EFFECTS	COLONIZING_PLANT_SYSTEM	COLONIZATION-PLANT_DERIVED_SUBSTRATE_USAGE	PLANT_DERIVED_AMINO_ACID_TRANSPORT	PLANT_DERIVED_POLAR_AMINO_ACID_TRANSPORT	ABC_PA_S->PGPT0020800	19
INDIRECT_EFFECTS	COLONIZING_PLANT_SYSTEM	COLONIZATION-PLANT_DERIVED_SUBSTRATE_USAGE	PLANT_DERIVED_AMINO_ACID_TRANSPORT	PLANT_DERIVED_PROLINE_TRANSPORT	TC_SSS|yerK|opuE->PGPT0013955	1
INDIRECT_EFFECTS	COLONIZING_PLANT_SYSTEM	COLONIZATION-PLANT_DERIVED_SUBSTRATE_USAGE	PLANT_DERIVED_AMINO_ACID_TRANSPORT	PLANT_DERIVED_PROLINE_TRANSPORT	gbuA|proV->PGPT0013630	3
INDIRECT_EFFECTS	COLONIZING_PLANT_SYSTEM	COLONIZATION-PLANT_DERIVED_SUBSTRATE_USAGE	PLANT_DERIVED_AMINO_ACID_TRANSPORT	PLANT_DERIVED_PROLINE_TRANSPORT	gbuB|proW->PGPT0013635	4
INDIRECT_EFFECTS	COLONIZING_PLANT_SYSTEM	COLONIZATION-PLANT_DERIVED_SUBSTRATE_USAGE	PLANT_DERIVED_AMINO_ACID_TRANSPORT	PLANT_DERIVED_PROLINE_TRANSPORT	gbuC|proX->PGPT0013640	9
INDIRECT_EFFECTS	COLONIZING_PLANT_SYSTEM	COLONIZATION-PLANT_DERIVED_SUBSTRATE_USAGE	PLANT_DERIVED_AMINO_ACID_TRANSPORT	PLANT_DERIVED_PROLINE_TRANSPORT	lhpM->PGPT0014275	1
INDIRECT_EFFECTS	COLONIZING_PLANT_SYSTEM	COLONIZATION-PLANT_DERIVED_SUBSTRATE_USAGE	PLANT_DERIVED_AMINO_ACID_TRANSPORT	PLANT_DERIVED_PROLINE_TRANSPORT	lhpN->PGPT0014270	1
INDIRECT_EFFECTS	COLONIZING_PLANT_SYSTEM	COLONIZATION-PLANT_DERIVED_SUBSTRATE_USAGE	PLANT_DERIVED_AMINO_ACID_TRANSPORT	PLANT_DERIVED_PROLINE_TRANSPORT	lhpO->PGPT0014280	1
INDIRECT_EFFECTS	COLONIZING_PLANT_SYSTEM	COLONIZATION-PLANT_DERIVED_SUBSTRATE_USAGE	PLANT_DERIVED_AMINO_ACID_TRANSPORT	PLANT_DERIVED_PROLINE_TRANSPORT	lhpP->PGPT0014265	1
INDIRECT_EFFECTS	COLONIZING_PLANT_SYSTEM	COLONIZATION-PLANT_DERIVED_SUBSTRATE_USAGE	PLANT_DERIVED_AMINO_ACID_TRANSPORT	PLANT_DERIVED_PROLINE_TRANSPORT	proP->PGPT0013645	4
INDIRECT_EFFECTS	COLONIZING_PLANT_SYSTEM	COLONIZATION-PLANT_DERIVED_SUBSTRATE_USAGE	PLANT_DERIVED_AMINO_ACID_TRANSPORT	PLANT_DERIVED_PROLINE_TRANSPORT	proY->PGPT0014230	1
INDIRECT_EFFECTS	COLONIZING_PLANT_SYSTEM	COLONIZATION-PLANT_DERIVED_SUBSTRATE_USAGE	PLANT_DERIVED_AMINO_ACID_TRANSPORT	PLANT_DERIVED_PROLINE_TRANSPORT	putP|ycgO->PGPT0013970	1
INDIRECT_EFFECTS	COLONIZING_PLANT_SYSTEM	COLONIZATION-PLANT_DERIVED_SUBSTRATE_USAGE	PLANT_DERIVED_AMINO_ACID_UTILIZATION	PLANT_DERIVED_ALANINE_DEGRADATION	ala->PGPT0020065	1
INDIRECT_EFFECTS	COLONIZING_PLANT_SYSTEM	COLONIZATION-PLANT_DERIVED_SUBSTRATE_USAGE	PLANT_DERIVED_AMINO_ACID_UTILIZATION	PLANT_DERIVED_ALANINE_DEGRADATION	alaA->PGPT0001880	1
INDIRECT_EFFECTS	COLONIZING_PLANT_SYSTEM	COLONIZATION-PLANT_DERIVED_SUBSTRATE_USAGE	PLANT_DERIVED_AMINO_ACID_UTILIZATION	PLANT_DERIVED_ALANINE_DEGRADATION	alr->PGPT0020040	2
INDIRECT_EFFECTS	COLONIZING_PLANT_SYSTEM	COLONIZATION-PLANT_DERIVED_SUBSTRATE_USAGE	PLANT_DERIVED_AMINO_ACID_UTILIZATION	PLANT_DERIVED_ALANINE_DEGRADATION	ddl->PGPT0020050	1
INDIRECT_EFFECTS	COLONIZING_PLANT_SYSTEM	COLONIZATION-PLANT_DERIVED_SUBSTRATE_USAGE	PLANT_DERIVED_AMINO_ACID_UTILIZATION	PLANT_DERIVED_ALANINE_DEGRADATION	dltA->PGPT0020055	3
INDIRECT_EFFECTS	COLONIZING_PLANT_SYSTEM	COLONIZATION-PLANT_DERIVED_SUBSTRATE_USAGE	PLANT_DERIVED_AMINO_ACID_UTILIZATION	PLANT_DERIVED_ARGININE_DEGRADATION	adiA->PGPT0012235	1
INDIRECT_EFFECTS	COLONIZING_PLANT_SYSTEM	COLONIZATION-PLANT_DERIVED_SUBSTRATE_USAGE	PLANT_DERIVED_AMINO_ACID_UTILIZATION	PLANT_DERIVED_ARGININE_DEGRADATION	arcA->PGPT0020075	1
INDIRECT_EFFECTS	COLONIZING_PLANT_SYSTEM	COLONIZATION-PLANT_DERIVED_SUBSTRATE_USAGE	PLANT_DERIVED_AMINO_ACID_UTILIZATION	PLANT_DERIVED_ARGININE_DEGRADATION	arcB|argF|argI->PGPT0020080	2
INDIRECT_EFFECTS	COLONIZING_PLANT_SYSTEM	COLONIZATION-PLANT_DERIVED_SUBSTRATE_USAGE	PLANT_DERIVED_AMINO_ACID_UTILIZATION	PLANT_DERIVED_ARGININE_DEGRADATION	arcC->PGPT0020085	1
INDIRECT_EFFECTS	COLONIZING_PLANT_SYSTEM	COLONIZATION-PLANT_DERIVED_SUBSTRATE_USAGE	PLANT_DERIVED_AMINO_ACID_UTILIZATION	PLANT_DERIVED_ARGININE_DEGRADATION	astA->PGPT0020090	4
INDIRECT_EFFECTS	COLONIZING_PLANT_SYSTEM	COLONIZATION-PLANT_DERIVED_SUBSTRATE_USAGE	PLANT_DERIVED_AMINO_ACID_UTILIZATION	PLANT_DERIVED_ARGININE_DEGRADATION	astE->PGPT0020091	1
INDIRECT_EFFECTS	COLONIZING_PLANT_SYSTEM	COLONIZATION-PLANT_DERIVED_SUBSTRATE_USAGE	PLANT_DERIVED_AMINO_ACID_UTILIZATION	PLANT_DERIVED_ARGININE_DEGRADATION	dauA->PGPT0020092	1
INDIRECT_EFFECTS	COLONIZING_PLANT_SYSTEM	COLONIZATION-PLANT_DERIVED_SUBSTRATE_USAGE	PLANT_DERIVED_AMINO_ACID_UTILIZATION	PLANT_DERIVED_ARGININE_DEGRADATION	speA->PGPT0007770	1
INDIRECT_EFFECTS	COLONIZING_PLANT_SYSTEM	COLONIZATION-PLANT_DERIVED_SUBSTRATE_USAGE	PLANT_DERIVED_AMINO_ACID_UTILIZATION	PLANT_DERIVED_ASPARAGINE_DEGRADATION	EC_3_5_1_1|ansA|ansB->PGPT0020180	1
INDIRECT_EFFECTS	COLONIZING_PLANT_SYSTEM	COLONIZATION-PLANT_DERIVED_SUBSTRATE_USAGE	PLANT_DERIVED_AMINO_ACID_UTILIZATION	PLANT_DERIVED_ASPARAGINE_DEGRADATION	asnB->PGPT0020150	1
INDIRECT_EFFECTS	COLONIZING_PLANT_SYSTEM	COLONIZATION-PLANT_DERIVED_SUBSTRATE_USAGE	PLANT_DERIVED_AMINO_ACID_UTILIZATION	PLANT_DERIVED_ASPARAGINE_DEGRADATION	aspQ|asnA|asnB->PGPT0000700	1
INDIRECT_EFFECTS	COLONIZING_PLANT_SYSTEM	COLONIZATION-PLANT_DERIVED_SUBSTRATE_USAGE	PLANT_DERIVED_AMINO_ACID_UTILIZATION	PLANT_DERIVED_ASPARTATE_DEGRADATION	argG->PGPT0020130	1
INDIRECT_EFFECTS	COLONIZING_PLANT_SYSTEM	COLONIZATION-PLANT_DERIVED_SUBSTRATE_USAGE	PLANT_DERIVED_AMINO_ACID_UTILIZATION	PLANT_DERIVED_ASPARTATE_DEGRADATION	asnB->PGPT0020150	1
INDIRECT_EFFECTS	COLONIZING_PLANT_SYSTEM	COLONIZATION-PLANT_DERIVED_SUBSTRATE_USAGE	PLANT_DERIVED_AMINO_ACID_UTILIZATION	PLANT_DERIVED_ASPARTATE_DEGRADATION	aspA->PGPT0020125	1
INDIRECT_EFFECTS	COLONIZING_PLANT_SYSTEM	COLONIZATION-PLANT_DERIVED_SUBSTRATE_USAGE	PLANT_DERIVED_AMINO_ACID_UTILIZATION	PLANT_DERIVED_ASPARTATE_DEGRADATION	aspB->PGPT0020110	1
INDIRECT_EFFECTS	COLONIZING_PLANT_SYSTEM	COLONIZATION-PLANT_DERIVED_SUBSTRATE_USAGE	PLANT_DERIVED_AMINO_ACID_UTILIZATION	PLANT_DERIVED_ASPARTATE_DEGRADATION	aspC->PGPT0020115	1
INDIRECT_EFFECTS	COLONIZING_PLANT_SYSTEM	COLONIZATION-PLANT_DERIVED_SUBSTRATE_USAGE	PLANT_DERIVED_AMINO_ACID_UTILIZATION	PLANT_DERIVED_ASPARTATE_DEGRADATION	hom->PGPT0020155	2
INDIRECT_EFFECTS	COLONIZING_PLANT_SYSTEM	COLONIZATION-PLANT_DERIVED_SUBSTRATE_USAGE	PLANT_DERIVED_AMINO_ACID_UTILIZATION	PLANT_DERIVED_ASPARTATE_DEGRADATION	lysC->PGPT0014040	1
INDIRECT_EFFECTS	COLONIZING_PLANT_SYSTEM	COLONIZATION-PLANT_DERIVED_SUBSTRATE_USAGE	PLANT_DERIVED_AMINO_ACID_UTILIZATION	PLANT_DERIVED_ASPARTATE_DEGRADATION	nadB->PGPT0013355	1
INDIRECT_EFFECTS	COLONIZING_PLANT_SYSTEM	COLONIZATION-PLANT_DERIVED_SUBSTRATE_USAGE	PLANT_DERIVED_AMINO_ACID_UTILIZATION	PLANT_DERIVED_ASPARTATE_DEGRADATION	panD->PGPT0008890	1
INDIRECT_EFFECTS	COLONIZING_PLANT_SYSTEM	COLONIZATION-PLANT_DERIVED_SUBSTRATE_USAGE	PLANT_DERIVED_AMINO_ACID_UTILIZATION	PLANT_DERIVED_ASPARTATE_DEGRADATION	purA->PGPT0020140	1
INDIRECT_EFFECTS	COLONIZING_PLANT_SYSTEM	COLONIZATION-PLANT_DERIVED_SUBSTRATE_USAGE	PLANT_DERIVED_AMINO_ACID_UTILIZATION	PLANT_DERIVED_CYSTEINE_DEGRADATION|CONVERSION	aspB->PGPT0020110	1
INDIRECT_EFFECTS	COLONIZING_PLANT_SYSTEM	COLONIZATION-PLANT_DERIVED_SUBSTRATE_USAGE	PLANT_DERIVED_AMINO_ACID_UTILIZATION	PLANT_DERIVED_CYSTEINE_DEGRADATION|CONVERSION	aspC->PGPT0020115	1
INDIRECT_EFFECTS	COLONIZING_PLANT_SYSTEM	COLONIZATION-PLANT_DERIVED_SUBSTRATE_USAGE	PLANT_DERIVED_AMINO_ACID_UTILIZATION	PLANT_DERIVED_CYSTEINE_DEGRADATION|CONVERSION	cysK->PGPT0002810	2
INDIRECT_EFFECTS	COLONIZING_PLANT_SYSTEM	COLONIZATION-PLANT_DERIVED_SUBSTRATE_USAGE	PLANT_DERIVED_AMINO_ACID_UTILIZATION	PLANT_DERIVED_CYSTEINE_DEGRADATION|CONVERSION	mccB->PGPT0001985	1
INDIRECT_EFFECTS	COLONIZING_PLANT_SYSTEM	COLONIZATION-PLANT_DERIVED_SUBSTRATE_USAGE	PLANT_DERIVED_AMINO_ACID_UTILIZATION	PLANT_DERIVED_CYSTEINE_DEGRADATION|CONVERSION	metB|met|cysA->PGPT0001980	1
INDIRECT_EFFECTS	COLONIZING_PLANT_SYSTEM	COLONIZATION-PLANT_DERIVED_SUBSTRATE_USAGE	PLANT_DERIVED_AMINO_ACID_UTILIZATION	PLANT_DERIVED_CYSTEINE_DEGRADATION|CONVERSION	metC->PGPT0001995	3
INDIRECT_EFFECTS	COLONIZING_PLANT_SYSTEM	COLONIZATION-PLANT_DERIVED_SUBSTRATE_USAGE	PLANT_DERIVED_AMINO_ACID_UTILIZATION	PLANT_DERIVED_CYSTEINE_DEGRADATION|CONVERSION	nifS|iscS->PGPT0000065	2
INDIRECT_EFFECTS	COLONIZING_PLANT_SYSTEM	COLONIZATION-PLANT_DERIVED_SUBSTRATE_USAGE	PLANT_DERIVED_AMINO_ACID_UTILIZATION	PLANT_DERIVED_CYSTEINE_DEGRADATION|CONVERSION	patB|malY->PGPT0001990	1
INDIRECT_EFFECTS	COLONIZING_PLANT_SYSTEM	COLONIZATION-PLANT_DERIVED_SUBSTRATE_USAGE	PLANT_DERIVED_AMINO_ACID_UTILIZATION	PLANT_DERIVED_CYSTEINE_DEGRADATION|CONVERSION	sseA->PGPT0002045	2
INDIRECT_EFFECTS	COLONIZING_PLANT_SYSTEM	COLONIZATION-PLANT_DERIVED_SUBSTRATE_USAGE	PLANT_DERIVED_AMINO_ACID_UTILIZATION	PLANT_DERIVED_CYSTEINE_DEGRADATION|CONVERSION	sufS->PGPT0020195	2
INDIRECT_EFFECTS	COLONIZING_PLANT_SYSTEM	COLONIZATION-PLANT_DERIVED_SUBSTRATE_USAGE	PLANT_DERIVED_AMINO_ACID_UTILIZATION	PLANT_DERIVED_D-AMINO_ACID_DEGRADATION	dadA->PGPT0020315	2
INDIRECT_EFFECTS	COLONIZING_PLANT_SYSTEM	COLONIZATION-PLANT_DERIVED_SUBSTRATE_USAGE	PLANT_DERIVED_AMINO_ACID_UTILIZATION	PLANT_DERIVED_GLUTAMATE_DEGRADATION|CONVERSION	glnA->PGPT0000645	9
INDIRECT_EFFECTS	COLONIZING_PLANT_SYSTEM	COLONIZATION-PLANT_DERIVED_SUBSTRATE_USAGE	PLANT_DERIVED_AMINO_ACID_UTILIZATION	PLANT_DERIVED_GLUTAMATE_DEGRADATION|CONVERSION	murI->PGPT0020200	1
INDIRECT_EFFECTS	COLONIZING_PLANT_SYSTEM	COLONIZATION-PLANT_DERIVED_SUBSTRATE_USAGE	PLANT_DERIVED_AMINO_ACID_UTILIZATION	PLANT_DERIVED_GLUTAMATE_DEGRADATION|CONVERSION	putA->PGPT0020210	1
INDIRECT_EFFECTS	COLONIZING_PLANT_SYSTEM	COLONIZATION-PLANT_DERIVED_SUBSTRATE_USAGE	PLANT_DERIVED_AMINO_ACID_UTILIZATION	PLANT_DERIVED_GLUTAMINE_DEGRADATION	aspQ|asnA|asnB->PGPT0000700	1
INDIRECT_EFFECTS	COLONIZING_PLANT_SYSTEM	COLONIZATION-PLANT_DERIVED_SUBSTRATE_USAGE	PLANT_DERIVED_AMINO_ACID_UTILIZATION	PLANT_DERIVED_GLUTAMINE_DEGRADATION	glmS|nodM->PGPT0017630	2
INDIRECT_EFFECTS	COLONIZING_PLANT_SYSTEM	COLONIZATION-PLANT_DERIVED_SUBSTRATE_USAGE	PLANT_DERIVED_AMINO_ACID_UTILIZATION	PLANT_DERIVED_GLUTAMINE_DEGRADATION	glsA->PGPT0020215	1
INDIRECT_EFFECTS	COLONIZING_PLANT_SYSTEM	COLONIZATION-PLANT_DERIVED_SUBSTRATE_USAGE	PLANT_DERIVED_AMINO_ACID_UTILIZATION	PLANT_DERIVED_GLUTAMINE_DEGRADATION	gltB->PGPT0000635	1
INDIRECT_EFFECTS	COLONIZING_PLANT_SYSTEM	COLONIZATION-PLANT_DERIVED_SUBSTRATE_USAGE	PLANT_DERIVED_AMINO_ACID_UTILIZATION	PLANT_DERIVED_GLUTAMINE_DEGRADATION	gltD->PGPT0000640	1
INDIRECT_EFFECTS	COLONIZING_PLANT_SYSTEM	COLONIZATION-PLANT_DERIVED_SUBSTRATE_USAGE	PLANT_DERIVED_AMINO_ACID_UTILIZATION	PLANT_DERIVED_GLUTAMINE_DEGRADATION	purF->PGPT0020225	1
INDIRECT_EFFECTS	COLONIZING_PLANT_SYSTEM	COLONIZATION-PLANT_DERIVED_SUBSTRATE_USAGE	PLANT_DERIVED_AMINO_ACID_UTILIZATION	PLANT_DERIVED_GLYCINE_DEGRADATION	aao->PGPT0020475	1
INDIRECT_EFFECTS	COLONIZING_PLANT_SYSTEM	COLONIZATION-PLANT_DERIVED_SUBSTRATE_USAGE	PLANT_DERIVED_AMINO_ACID_UTILIZATION	PLANT_DERIVED_GLYCINE_DEGRADATION	gcvP->PGPT0020480	2
INDIRECT_EFFECTS	COLONIZING_PLANT_SYSTEM	COLONIZATION-PLANT_DERIVED_SUBSTRATE_USAGE	PLANT_DERIVED_AMINO_ACID_UTILIZATION	PLANT_DERIVED_GLYCINE_DEGRADATION	gcvT->PGPT0008130	2
INDIRECT_EFFECTS	COLONIZING_PLANT_SYSTEM	COLONIZATION-PLANT_DERIVED_SUBSTRATE_USAGE	PLANT_DERIVED_AMINO_ACID_UTILIZATION	PLANT_DERIVED_GLYCINE_DEGRADATION	glyA->PGPT0008090	3
INDIRECT_EFFECTS	COLONIZING_PLANT_SYSTEM	COLONIZATION-PLANT_DERIVED_SUBSTRATE_USAGE	PLANT_DERIVED_AMINO_ACID_UTILIZATION	PLANT_DERIVED_GLYCINE_DEGRADATION	ltaE->PGPT0020465	2
INDIRECT_EFFECTS	COLONIZING_PLANT_SYSTEM	COLONIZATION-PLANT_DERIVED_SUBSTRATE_USAGE	PLANT_DERIVED_AMINO_ACID_UTILIZATION	PLANT_DERIVED_GLYCINE_DEGRADATION	thiG->PGPT0008965	1
INDIRECT_EFFECTS	COLONIZING_PLANT_SYSTEM	COLONIZATION-PLANT_DERIVED_SUBSTRATE_USAGE	PLANT_DERIVED_AMINO_ACID_UTILIZATION	PLANT_DERIVED_GLYCINE_DEGRADATION	thiO->PGPT0008955	1
INDIRECT_EFFECTS	COLONIZING_PLANT_SYSTEM	COLONIZATION-PLANT_DERIVED_SUBSTRATE_USAGE	PLANT_DERIVED_AMINO_ACID_UTILIZATION	PLANT_DERIVED_HISTIDINE_DEGRADATION	hutD|ves->PGPT0020255	1
INDIRECT_EFFECTS	COLONIZING_PLANT_SYSTEM	COLONIZATION-PLANT_DERIVED_SUBSTRATE_USAGE	PLANT_DERIVED_AMINO_ACID_UTILIZATION	PLANT_DERIVED_HISTIDINE_DEGRADATION	hutF->PGPT0020245	1
INDIRECT_EFFECTS	COLONIZING_PLANT_SYSTEM	COLONIZATION-PLANT_DERIVED_SUBSTRATE_USAGE	PLANT_DERIVED_AMINO_ACID_UTILIZATION	PLANT_DERIVED_HISTIDINE_DEGRADATION	hutH->PGPT0020230	3
INDIRECT_EFFECTS	COLONIZING_PLANT_SYSTEM	COLONIZATION-PLANT_DERIVED_SUBSTRATE_USAGE	PLANT_DERIVED_AMINO_ACID_UTILIZATION	PLANT_DERIVED_HISTIDINE_DEGRADATION	hutI->PGPT0020235	1
INDIRECT_EFFECTS	COLONIZING_PLANT_SYSTEM	COLONIZATION-PLANT_DERIVED_SUBSTRATE_USAGE	PLANT_DERIVED_AMINO_ACID_UTILIZATION	PLANT_DERIVED_HISTIDINE_DEGRADATION	hutU->PGPT0020250	1
INDIRECT_EFFECTS	COLONIZING_PLANT_SYSTEM	COLONIZATION-PLANT_DERIVED_SUBSTRATE_USAGE	PLANT_DERIVED_AMINO_ACID_UTILIZATION	PLANT_DERIVED_LEUCINE_DEGRADATION	bkdA1->PGPT0008861	2
INDIRECT_EFFECTS	COLONIZING_PLANT_SYSTEM	COLONIZATION-PLANT_DERIVED_SUBSTRATE_USAGE	PLANT_DERIVED_AMINO_ACID_UTILIZATION	PLANT_DERIVED_LEUCINE_DEGRADATION	bkdA2|bfmBAB->PGPT0008862	2
INDIRECT_EFFECTS	COLONIZING_PLANT_SYSTEM	COLONIZATION-PLANT_DERIVED_SUBSTRATE_USAGE	PLANT_DERIVED_AMINO_ACID_UTILIZATION	PLANT_DERIVED_LEUCINE_DEGRADATION	ilvE->PGPT0008860	1
INDIRECT_EFFECTS	COLONIZING_PLANT_SYSTEM	COLONIZATION-PLANT_DERIVED_SUBSTRATE_USAGE	PLANT_DERIVED_AMINO_ACID_UTILIZATION	PLANT_DERIVED_LEUCINE_DEGRADATION	ldh|leu->PGPT0020320	1
INDIRECT_EFFECTS	COLONIZING_PLANT_SYSTEM	COLONIZATION-PLANT_DERIVED_SUBSTRATE_USAGE	PLANT_DERIVED_AMINO_ACID_UTILIZATION	PLANT_DERIVED_LYSINE_DEGRADATION	davB->PGPT0020330	1
INDIRECT_EFFECTS	COLONIZING_PLANT_SYSTEM	COLONIZATION-PLANT_DERIVED_SUBSTRATE_USAGE	PLANT_DERIVED_AMINO_ACID_UTILIZATION	PLANT_DERIVED_LYSINE_DEGRADATION	kce->PGPT0020344	1
INDIRECT_EFFECTS	COLONIZING_PLANT_SYSTEM	COLONIZATION-PLANT_DERIVED_SUBSTRATE_USAGE	PLANT_DERIVED_AMINO_ACID_UTILIZATION	PLANT_DERIVED_METHIONINE_DEGRADATION	cbs->PGPT0020005	1
INDIRECT_EFFECTS	COLONIZING_PLANT_SYSTEM	COLONIZATION-PLANT_DERIVED_SUBSTRATE_USAGE	PLANT_DERIVED_AMINO_ACID_UTILIZATION	PLANT_DERIVED_METHIONINE_DEGRADATION	map->PGPT0020010	2
INDIRECT_EFFECTS	COLONIZING_PLANT_SYSTEM	COLONIZATION-PLANT_DERIVED_SUBSTRATE_USAGE	PLANT_DERIVED_AMINO_ACID_UTILIZATION	PLANT_DERIVED_METHIONINE_DEGRADATION	mdeA->PGPT0020020	2
INDIRECT_EFFECTS	COLONIZING_PLANT_SYSTEM	COLONIZATION-PLANT_DERIVED_SUBSTRATE_USAGE	PLANT_DERIVED_AMINO_ACID_UTILIZATION	PLANT_DERIVED_METHIONINE_DEGRADATION	metK->PGPT0020000	1
INDIRECT_EFFECTS	COLONIZING_PLANT_SYSTEM	COLONIZATION-PLANT_DERIVED_SUBSTRATE_USAGE	PLANT_DERIVED_AMINO_ACID_UTILIZATION	PLANT_DERIVED_METHIONINE_DEGRADATION	ridA|tdcF->PGPT0020030	9
INDIRECT_EFFECTS	COLONIZING_PLANT_SYSTEM	COLONIZATION-PLANT_DERIVED_SUBSTRATE_USAGE	PLANT_DERIVED_AMINO_ACID_UTILIZATION	PLANT_DERIVED_METHIONINE_DEGRADATION	ybdL->PGPT0020025	1
INDIRECT_EFFECTS	COLONIZING_PLANT_SYSTEM	COLONIZATION-PLANT_DERIVED_SUBSTRATE_USAGE	PLANT_DERIVED_AMINO_ACID_UTILIZATION	PLANT_DERIVED_PHENYLALANINE_DEGRADATION	aaaT->PGPT0020290	1
INDIRECT_EFFECTS	COLONIZING_PLANT_SYSTEM	COLONIZATION-PLANT_DERIVED_SUBSTRATE_USAGE	PLANT_DERIVED_AMINO_ACID_UTILIZATION	PLANT_DERIVED_PHENYLALANINE_DEGRADATION	aspB->PGPT0020110	1
INDIRECT_EFFECTS	COLONIZING_PLANT_SYSTEM	COLONIZATION-PLANT_DERIVED_SUBSTRATE_USAGE	PLANT_DERIVED_AMINO_ACID_UTILIZATION	PLANT_DERIVED_PHENYLALANINE_DEGRADATION	aspC->PGPT0020115	1
INDIRECT_EFFECTS	COLONIZING_PLANT_SYSTEM	COLONIZATION-PLANT_DERIVED_SUBSTRATE_USAGE	PLANT_DERIVED_AMINO_ACID_UTILIZATION	PLANT_DERIVED_PHENYLALANINE_DEGRADATION	dadA->PGPT0020315	2
INDIRECT_EFFECTS	COLONIZING_PLANT_SYSTEM	COLONIZATION-PLANT_DERIVED_SUBSTRATE_USAGE	PLANT_DERIVED_AMINO_ACID_UTILIZATION	PLANT_DERIVED_PHENYLALANINE_DEGRADATION	hisC->PGPT0020305	2
INDIRECT_EFFECTS	COLONIZING_PLANT_SYSTEM	COLONIZATION-PLANT_DERIVED_SUBSTRATE_USAGE	PLANT_DERIVED_AMINO_ACID_UTILIZATION	PLANT_DERIVED_PHENYLALANINE_DEGRADATION	ilvE->PGPT0008860	1
INDIRECT_EFFECTS	COLONIZING_PLANT_SYSTEM	COLONIZATION-PLANT_DERIVED_SUBSTRATE_USAGE	PLANT_DERIVED_AMINO_ACID_UTILIZATION	PLANT_DERIVED_PHENYLALANINE_DEGRADATION	katG->PGPT0013165	1
INDIRECT_EFFECTS	COLONIZING_PLANT_SYSTEM	COLONIZATION-PLANT_DERIVED_SUBSTRATE_USAGE	PLANT_DERIVED_AMINO_ACID_UTILIZATION	PLANT_DERIVED_PHENYLALANINE_DEGRADATION	phhA->PGPT0020295	1
INDIRECT_EFFECTS	COLONIZING_PLANT_SYSTEM	COLONIZATION-PLANT_DERIVED_SUBSTRATE_USAGE	PLANT_DERIVED_AMINO_ACID_UTILIZATION	PLANT_DERIVED_PHENYLALANINE_DEGRADATION	tyrB->PGPT0020310	1
INDIRECT_EFFECTS	COLONIZING_PLANT_SYSTEM	COLONIZATION-PLANT_DERIVED_SUBSTRATE_USAGE	PLANT_DERIVED_AMINO_ACID_UTILIZATION	PLANT_DERIVED_PROLINE_DEGRADATION	lhpB2->PGPT0020390	2
INDIRECT_EFFECTS	COLONIZING_PLANT_SYSTEM	COLONIZATION-PLANT_DERIVED_SUBSTRATE_USAGE	PLANT_DERIVED_AMINO_ACID_UTILIZATION	PLANT_DERIVED_PROLINE_DEGRADATION	lhpC->PGPT0020395	1
INDIRECT_EFFECTS	COLONIZING_PLANT_SYSTEM	COLONIZATION-PLANT_DERIVED_SUBSTRATE_USAGE	PLANT_DERIVED_AMINO_ACID_UTILIZATION	PLANT_DERIVED_PROLINE_DEGRADATION	lhpD->PGPT0020400	3
INDIRECT_EFFECTS	COLONIZING_PLANT_SYSTEM	COLONIZATION-PLANT_DERIVED_SUBSTRATE_USAGE	PLANT_DERIVED_AMINO_ACID_UTILIZATION	PLANT_DERIVED_PROLINE_DEGRADATION	lphA->PGPT0014235	2
INDIRECT_EFFECTS	COLONIZING_PLANT_SYSTEM	COLONIZATION-PLANT_DERIVED_SUBSTRATE_USAGE	PLANT_DERIVED_AMINO_ACID_UTILIZATION	PLANT_DERIVED_PROLINE_DEGRADATION	prdF->PGPT0014240	1
INDIRECT_EFFECTS	COLONIZING_PLANT_SYSTEM	COLONIZATION-PLANT_DERIVED_SUBSTRATE_USAGE	PLANT_DERIVED_AMINO_ACID_UTILIZATION	PLANT_DERIVED_PROLINE_DEGRADATION	proC->PGPT0014225	1
INDIRECT_EFFECTS	COLONIZING_PLANT_SYSTEM	COLONIZATION-PLANT_DERIVED_SUBSTRATE_USAGE	PLANT_DERIVED_AMINO_ACID_UTILIZATION	PLANT_DERIVED_PROLINE_DEGRADATION	putA->PGPT0020210	1
INDIRECT_EFFECTS	COLONIZING_PLANT_SYSTEM	COLONIZATION-PLANT_DERIVED_SUBSTRATE_USAGE	PLANT_DERIVED_AMINO_ACID_UTILIZATION	PLANT_DERIVED_SERINE_DEGRADATION	cysE->PGPT0020265	2
INDIRECT_EFFECTS	COLONIZING_PLANT_SYSTEM	COLONIZATION-PLANT_DERIVED_SUBSTRATE_USAGE	PLANT_DERIVED_AMINO_ACID_UTILIZATION	PLANT_DERIVED_SERINE_DEGRADATION	cysM->PGPT0002820	1
INDIRECT_EFFECTS	COLONIZING_PLANT_SYSTEM	COLONIZATION-PLANT_DERIVED_SUBSTRATE_USAGE	PLANT_DERIVED_AMINO_ACID_UTILIZATION	PLANT_DERIVED_SERINE_DEGRADATION	hom->PGPT0020155	2
INDIRECT_EFFECTS	COLONIZING_PLANT_SYSTEM	COLONIZATION-PLANT_DERIVED_SUBSTRATE_USAGE	PLANT_DERIVED_AMINO_ACID_UTILIZATION	PLANT_DERIVED_SERINE_DEGRADATION	thrB2->PGPT0020285	1
INDIRECT_EFFECTS	COLONIZING_PLANT_SYSTEM	COLONIZATION-PLANT_DERIVED_SUBSTRATE_USAGE	PLANT_DERIVED_AMINO_ACID_UTILIZATION	PLANT_DERIVED_SERINE_DEGRADATION	thrC->PGPT0009175	2
INDIRECT_EFFECTS	COLONIZING_PLANT_SYSTEM	COLONIZATION-PLANT_DERIVED_SUBSTRATE_USAGE	PLANT_DERIVED_AMINO_ACID_UTILIZATION	PLANT_DERIVED_SERINE_DEGRADATION	trhH->PGPT0020280	1
INDIRECT_EFFECTS	COLONIZING_PLANT_SYSTEM	COLONIZATION-PLANT_DERIVED_SUBSTRATE_USAGE	PLANT_DERIVED_AMINO_ACID_UTILIZATION	PLANT_DERIVED_THREONINE_DEGRADATION	ilvA|tdcB->PGPT0001960	3
INDIRECT_EFFECTS	COLONIZING_PLANT_SYSTEM	COLONIZATION-PLANT_DERIVED_SUBSTRATE_USAGE	PLANT_DERIVED_AMINO_ACID_UTILIZATION	PLANT_DERIVED_THREONINE_DEGRADATION	ltaE->PGPT0020465	2
INDIRECT_EFFECTS	COLONIZING_PLANT_SYSTEM	COLONIZATION-PLANT_DERIVED_SUBSTRATE_USAGE	PLANT_DERIVED_AMINO_ACID_UTILIZATION	PLANT_DERIVED_TRYPTOPHANE_DEGRADATION	aspC->PGPT0020115	1
INDIRECT_EFFECTS	COLONIZING_PLANT_SYSTEM	COLONIZATION-PLANT_DERIVED_SUBSTRATE_USAGE	PLANT_DERIVED_AMINO_ACID_UTILIZATION	PLANT_DERIVED_TRYPTOPHANE_DEGRADATION	kynA->PGPT0020505	1
INDIRECT_EFFECTS	COLONIZING_PLANT_SYSTEM	COLONIZATION-PLANT_DERIVED_SUBSTRATE_USAGE	PLANT_DERIVED_AMINO_ACID_UTILIZATION	PLANT_DERIVED_TYROSINE_DEGRADATION	aspB->PGPT0020110	1
INDIRECT_EFFECTS	COLONIZING_PLANT_SYSTEM	COLONIZATION-PLANT_DERIVED_SUBSTRATE_USAGE	PLANT_DERIVED_AMINO_ACID_UTILIZATION	PLANT_DERIVED_TYROSINE_DEGRADATION	aspC->PGPT0020115	1
INDIRECT_EFFECTS	COLONIZING_PLANT_SYSTEM	COLONIZATION-PLANT_DERIVED_SUBSTRATE_USAGE	PLANT_DERIVED_AMINO_ACID_UTILIZATION	PLANT_DERIVED_TYROSINE_DEGRADATION	hisC->PGPT0020305	2
INDIRECT_EFFECTS	COLONIZING_PLANT_SYSTEM	COLONIZATION-PLANT_DERIVED_SUBSTRATE_USAGE	PLANT_DERIVED_AMINO_ACID_UTILIZATION	PLANT_DERIVED_TYROSINE_DEGRADATION	hppD->PGPT0009480	2
INDIRECT_EFFECTS	COLONIZING_PLANT_SYSTEM	COLONIZATION-PLANT_DERIVED_SUBSTRATE_USAGE	PLANT_DERIVED_AMINO_ACID_UTILIZATION	PLANT_DERIVED_TYROSINE_DEGRADATION	tyr->PGPT0020425	1
INDIRECT_EFFECTS	COLONIZING_PLANT_SYSTEM	COLONIZATION-PLANT_DERIVED_SUBSTRATE_USAGE	PLANT_DERIVED_AMINO_ACID_UTILIZATION	PLANT_DERIVED_TYROSINE_DEGRADATION	tyrB->PGPT0020310	1
INDIRECT_EFFECTS	COLONIZING_PLANT_SYSTEM	COLONIZATION-PLANT_DERIVED_SUBSTRATE_USAGE	PLANT_DERIVED_AMINO_ACID_UTILIZATION	PLANT_DERIVED_VALINE_DEGRADATION	ilvE->PGPT0008860	1
INDIRECT_EFFECTS	COLONIZING_PLANT_SYSTEM	COLONIZATION-PLANT_DERIVED_SUBSTRATE_USAGE	PLANT_DERIVED_AMINO|NUCLEOTIDE_SUGAR_UTILIZATION	PLANT_DERIVED_AMINO|NUCLEOTIDE_SUGAR_USAGE_REGULATION	arnC|pmrF->PGPT0018850	1
INDIRECT_EFFECTS	COLONIZING_PLANT_SYSTEM	COLONIZATION-PLANT_DERIVED_SUBSTRATE_USAGE	PLANT_DERIVED_AMINO|NUCLEOTIDE_SUGAR_UTILIZATION	PLANT_DERIVED_GLUCASAMIDINE_DEGRADATION	csxA->PGPT0019000	1
INDIRECT_EFFECTS	COLONIZING_PLANT_SYSTEM	COLONIZATION-PLANT_DERIVED_SUBSTRATE_USAGE	PLANT_DERIVED_AMINO|NUCLEOTIDE_SUGAR_UTILIZATION	PLANT_DERIVED_GLUCOSAMINE|GLUCOSAMINATE_DEGRADATION	glmM->PGPT0018950	1
INDIRECT_EFFECTS	COLONIZING_PLANT_SYSTEM	COLONIZATION-PLANT_DERIVED_SUBSTRATE_USAGE	PLANT_DERIVED_AMINO|NUCLEOTIDE_SUGAR_UTILIZATION	PLANT_DERIVED_GLUCOSAMINE|GLUCOSAMINATE_DEGRADATION	glmU->PGPT0018955	1
INDIRECT_EFFECTS	COLONIZING_PLANT_SYSTEM	COLONIZATION-PLANT_DERIVED_SUBSTRATE_USAGE	PLANT_DERIVED_AMINO|NUCLEOTIDE_SUGAR_UTILIZATION	PLANT_DERIVED_GLUCOSAMINE|GLUCOSAMINATE_DEGRADATION	nagA->PGPT0018860	1
INDIRECT_EFFECTS	COLONIZING_PLANT_SYSTEM	COLONIZATION-PLANT_DERIVED_SUBSTRATE_USAGE	PLANT_DERIVED_AMINO|NUCLEOTIDE_SUGAR_UTILIZATION	PLANT_DERIVED_GLUCOSAMINE|GLUCOSAMINATE_DEGRADATION	pseB|wbjB->PGPT0018935	1
INDIRECT_EFFECTS	COLONIZING_PLANT_SYSTEM	COLONIZATION-PLANT_DERIVED_SUBSTRATE_USAGE	PLANT_DERIVED_AMINO|NUCLEOTIDE_SUGAR_UTILIZATION	PLANT_DERIVED_GLUCOSAMINE|GLUCOSAMINATE_DEGRADATION	trxB->PGPT0018945	1
INDIRECT_EFFECTS	COLONIZING_PLANT_SYSTEM	COLONIZATION-PLANT_DERIVED_SUBSTRATE_USAGE	PLANT_DERIVED_AMINO|NUCLEOTIDE_SUGAR_UTILIZATION	PLANT_DERIVED_GLUCOSAMINE|GLUCOSAMINATE_DEGRADATION	wbpP->PGPT0018910	1
INDIRECT_EFFECTS	COLONIZING_PLANT_SYSTEM	COLONIZATION-PLANT_DERIVED_SUBSTRATE_USAGE	PLANT_DERIVED_AMINO|NUCLEOTIDE_SUGAR_UTILIZATION	PLANT_DERIVED_MURAMATE_DEGRADATION	amgK->PGPT0019050	2
INDIRECT_EFFECTS	COLONIZING_PLANT_SYSTEM	COLONIZATION-PLANT_DERIVED_SUBSTRATE_USAGE	PLANT_DERIVED_AMINO|NUCLEOTIDE_SUGAR_UTILIZATION	PLANT_DERIVED_MURAMATE_DEGRADATION	mupP->PGPT0019045	2
INDIRECT_EFFECTS	COLONIZING_PLANT_SYSTEM	COLONIZATION-PLANT_DERIVED_SUBSTRATE_USAGE	PLANT_DERIVED_AMINO|NUCLEOTIDE_SUGAR_UTILIZATION	PLANT_DERIVED_MURAMATE_DEGRADATION	murU->PGPT0019055	1
INDIRECT_EFFECTS	COLONIZING_PLANT_SYSTEM	COLONIZATION-PLANT_DERIVED_SUBSTRATE_USAGE	PLANT_DERIVED_AMINO|NUCLEOTIDE_SUGAR_UTILIZATION	PLANT_DERIVED_NDP-GLUCOSE-GLUCURONATE_DEGRADATION	ugd|tuaD->PGPT0017855	2
INDIRECT_EFFECTS	COLONIZING_PLANT_SYSTEM	COLONIZATION-PLANT_DERIVED_SUBSTRATE_USAGE	PLANT_DERIVED_AMINO|NUCLEOTIDE_SUGAR_UTILIZATION	PLANT_DERIVED_NDP-GLUCOSE-GLUCURONATE_DEGRADATION	yfnG|rfbG->PGPT0019060	1
INDIRECT_EFFECTS	COLONIZING_PLANT_SYSTEM	COLONIZATION-PLANT_DERIVED_SUBSTRATE_USAGE	PLANT_DERIVED_AMINO|NUCLEOTIDE_SUGAR_UTILIZATION	PLANT_DERIVED_UDP-GALACTOSE-GLUCURONATE_POOL	cap1J|wbgU->PGPT0019020	2
INDIRECT_EFFECTS	COLONIZING_PLANT_SYSTEM	COLONIZATION-PLANT_DERIVED_SUBSTRATE_USAGE	PLANT_DERIVED_AROMATIC|PHENOLIC_COMPOUND_UTILIZATION	PLANT_DERIVED_ANTHRANILATE_DEGRADATION	antA->PGPT0005545	1
INDIRECT_EFFECTS	COLONIZING_PLANT_SYSTEM	COLONIZATION-PLANT_DERIVED_SUBSTRATE_USAGE	PLANT_DERIVED_AROMATIC|PHENOLIC_COMPOUND_UTILIZATION	PLANT_DERIVED_ANTHRANILATE_DEGRADATION	antB->PGPT0005550	1
INDIRECT_EFFECTS	COLONIZING_PLANT_SYSTEM	COLONIZATION-PLANT_DERIVED_SUBSTRATE_USAGE	PLANT_DERIVED_AROMATIC|PHENOLIC_COMPOUND_UTILIZATION	PLANT_DERIVED_ANTHRANILATE_DEGRADATION	antC->PGPT0005555	1
INDIRECT_EFFECTS	COLONIZING_PLANT_SYSTEM	COLONIZATION-PLANT_DERIVED_SUBSTRATE_USAGE	PLANT_DERIVED_AROMATIC|PHENOLIC_COMPOUND_UTILIZATION	PLANT_DERIVED_BENZALDEHYDE_DEGRADATION	xylC->PGPT0005405	1
INDIRECT_EFFECTS	COLONIZING_PLANT_SYSTEM	COLONIZATION-PLANT_DERIVED_SUBSTRATE_USAGE	PLANT_DERIVED_AROMATIC|PHENOLIC_COMPOUND_UTILIZATION	PLANT_DERIVED_BENZENE|PHENOL_DEGRADATION	bsdA->PGPT0019770	6
INDIRECT_EFFECTS	COLONIZING_PLANT_SYSTEM	COLONIZATION-PLANT_DERIVED_SUBSTRATE_USAGE	PLANT_DERIVED_AROMATIC|PHENOLIC_COMPOUND_UTILIZATION	PLANT_DERIVED_BENZENE|PHENOL_DEGRADATION	ubiX|bsdB->PGPT0009565	1
INDIRECT_EFFECTS	COLONIZING_PLANT_SYSTEM	COLONIZATION-PLANT_DERIVED_SUBSTRATE_USAGE	PLANT_DERIVED_AROMATIC|PHENOLIC_COMPOUND_UTILIZATION	PLANT_DERIVED_BENZOATE_UTILIZATION	benA_xylX->PGPT0005240	1
INDIRECT_EFFECTS	COLONIZING_PLANT_SYSTEM	COLONIZATION-PLANT_DERIVED_SUBSTRATE_USAGE	PLANT_DERIVED_AROMATIC|PHENOLIC_COMPOUND_UTILIZATION	PLANT_DERIVED_BENZOATE_UTILIZATION	benB_xylY->PGPT0005245	1
INDIRECT_EFFECTS	COLONIZING_PLANT_SYSTEM	COLONIZATION-PLANT_DERIVED_SUBSTRATE_USAGE	PLANT_DERIVED_AROMATIC|PHENOLIC_COMPOUND_UTILIZATION	PLANT_DERIVED_BENZOATE_UTILIZATION	benC_xylZ->PGPT0005255	1
INDIRECT_EFFECTS	COLONIZING_PLANT_SYSTEM	COLONIZATION-PLANT_DERIVED_SUBSTRATE_USAGE	PLANT_DERIVED_AROMATIC|PHENOLIC_COMPOUND_UTILIZATION	PLANT_DERIVED_BENZOATE_UTILIZATION	benD_xylL->PGPT0005250	1
INDIRECT_EFFECTS	COLONIZING_PLANT_SYSTEM	COLONIZATION-PLANT_DERIVED_SUBSTRATE_USAGE	PLANT_DERIVED_AROMATIC|PHENOLIC_COMPOUND_UTILIZATION	PLANT_DERIVED_BENZOATE_UTILIZATION	chqB->PGPT0005215	1
INDIRECT_EFFECTS	COLONIZING_PLANT_SYSTEM	COLONIZATION-PLANT_DERIVED_SUBSTRATE_USAGE	PLANT_DERIVED_AROMATIC|PHENOLIC_COMPOUND_UTILIZATION	PLANT_DERIVED_BENZOATE_UTILIZATION	dmpD|xylF->PGPT0005235	2
INDIRECT_EFFECTS	COLONIZING_PLANT_SYSTEM	COLONIZATION-PLANT_DERIVED_SUBSTRATE_USAGE	PLANT_DERIVED_AROMATIC|PHENOLIC_COMPOUND_UTILIZATION	PLANT_DERIVED_BETA-KETOADIPATE_PATHWAY	pcaB->PGPT0005000	1
INDIRECT_EFFECTS	COLONIZING_PLANT_SYSTEM	COLONIZATION-PLANT_DERIVED_SUBSTRATE_USAGE	PLANT_DERIVED_AROMATIC|PHENOLIC_COMPOUND_UTILIZATION	PLANT_DERIVED_BETA-KETOADIPATE_PATHWAY	pcaC->PGPT0005005	3
INDIRECT_EFFECTS	COLONIZING_PLANT_SYSTEM	COLONIZATION-PLANT_DERIVED_SUBSTRATE_USAGE	PLANT_DERIVED_AROMATIC|PHENOLIC_COMPOUND_UTILIZATION	PLANT_DERIVED_BETA-KETOADIPATE_PATHWAY	pcaD|catD->PGPT0004995	7
INDIRECT_EFFECTS	COLONIZING_PLANT_SYSTEM	COLONIZATION-PLANT_DERIVED_SUBSTRATE_USAGE	PLANT_DERIVED_AROMATIC|PHENOLIC_COMPOUND_UTILIZATION	PLANT_DERIVED_BETA-KETOADIPATE_PATHWAY	pcaF->PGPT0001570	1
INDIRECT_EFFECTS	COLONIZING_PLANT_SYSTEM	COLONIZATION-PLANT_DERIVED_SUBSTRATE_USAGE	PLANT_DERIVED_AROMATIC|PHENOLIC_COMPOUND_UTILIZATION	PLANT_DERIVED_BETA-KETOADIPATE_PATHWAY	pcaG->PGPT0005010	2
INDIRECT_EFFECTS	COLONIZING_PLANT_SYSTEM	COLONIZATION-PLANT_DERIVED_SUBSTRATE_USAGE	PLANT_DERIVED_AROMATIC|PHENOLIC_COMPOUND_UTILIZATION	PLANT_DERIVED_BETA-KETOADIPATE_PATHWAY	pcaH->PGPT0005015	2
INDIRECT_EFFECTS	COLONIZING_PLANT_SYSTEM	COLONIZATION-PLANT_DERIVED_SUBSTRATE_USAGE	PLANT_DERIVED_AROMATIC|PHENOLIC_COMPOUND_UTILIZATION	PLANT_DERIVED_CATECHOL_DERIVATE_UTILIZATION	catA->PGPT0005035	1
INDIRECT_EFFECTS	COLONIZING_PLANT_SYSTEM	COLONIZATION-PLANT_DERIVED_SUBSTRATE_USAGE	PLANT_DERIVED_AROMATIC|PHENOLIC_COMPOUND_UTILIZATION	PLANT_DERIVED_CATECHOL_DERIVATE_UTILIZATION	catB->PGPT0005040	1
INDIRECT_EFFECTS	COLONIZING_PLANT_SYSTEM	COLONIZATION-PLANT_DERIVED_SUBSTRATE_USAGE	PLANT_DERIVED_AROMATIC|PHENOLIC_COMPOUND_UTILIZATION	PLANT_DERIVED_CATECHOL_DERIVATE_UTILIZATION	catC->PGPT0005045	1
INDIRECT_EFFECTS	COLONIZING_PLANT_SYSTEM	COLONIZATION-PLANT_DERIVED_SUBSTRATE_USAGE	PLANT_DERIVED_AROMATIC|PHENOLIC_COMPOUND_UTILIZATION	PLANT_DERIVED_CATECHOL_DERIVATE_UTILIZATION	catE->PGPT0005050	2
INDIRECT_EFFECTS	COLONIZING_PLANT_SYSTEM	COLONIZATION-PLANT_DERIVED_SUBSTRATE_USAGE	PLANT_DERIVED_AROMATIC|PHENOLIC_COMPOUND_UTILIZATION	PLANT_DERIVED_CATECHOL_DERIVATE_UTILIZATION	dmpB|xylE->PGPT0005055	2
INDIRECT_EFFECTS	COLONIZING_PLANT_SYSTEM	COLONIZATION-PLANT_DERIVED_SUBSTRATE_USAGE	PLANT_DERIVED_AROMATIC|PHENOLIC_COMPOUND_UTILIZATION	PLANT_DERIVED_CATECHOL_DERIVATE_UTILIZATION	dmpC|xylG|praB->PGPT0005060	1
INDIRECT_EFFECTS	COLONIZING_PLANT_SYSTEM	COLONIZATION-PLANT_DERIVED_SUBSTRATE_USAGE	PLANT_DERIVED_AROMATIC|PHENOLIC_COMPOUND_UTILIZATION	PLANT_DERIVED_CATECHOL_DERIVATE_UTILIZATION	dmpD|xylF->PGPT0005235	2
INDIRECT_EFFECTS	COLONIZING_PLANT_SYSTEM	COLONIZATION-PLANT_DERIVED_SUBSTRATE_USAGE	PLANT_DERIVED_AROMATIC|PHENOLIC_COMPOUND_UTILIZATION	PLANT_DERIVED_CYCLOHEXANECARBOXYLIC_ACID_DEGRADATION	badH->PGPT0005315	1
INDIRECT_EFFECTS	COLONIZING_PLANT_SYSTEM	COLONIZATION-PLANT_DERIVED_SUBSTRATE_USAGE	PLANT_DERIVED_AROMATIC|PHENOLIC_COMPOUND_UTILIZATION	PLANT_DERIVED_GALLATE_CATABOLISM	galR->PGPT0019915	2
INDIRECT_EFFECTS	COLONIZING_PLANT_SYSTEM	COLONIZATION-PLANT_DERIVED_SUBSTRATE_USAGE	PLANT_DERIVED_AROMATIC|PHENOLIC_COMPOUND_UTILIZATION	PLANT_DERIVED_HCA_DEGRADATION|VANILLIN_INTERMEDIEATE	fcs->PGPT0019895	1
INDIRECT_EFFECTS	COLONIZING_PLANT_SYSTEM	COLONIZATION-PLANT_DERIVED_SUBSTRATE_USAGE	PLANT_DERIVED_AROMATIC|PHENOLIC_COMPOUND_UTILIZATION	PLANT_DERIVED_HCA_DEGRADATION|VANILLIN_INTERMEDIEATE	ferB->PGPT0019905	1
INDIRECT_EFFECTS	COLONIZING_PLANT_SYSTEM	COLONIZATION-PLANT_DERIVED_SUBSTRATE_USAGE	PLANT_DERIVED_AROMATIC|PHENOLIC_COMPOUND_UTILIZATION	PLANT_DERIVED_HCA_DEGRADATION|VANILLIN_INTERMEDIEATE	paaF|echA->PGPT0001860	8
INDIRECT_EFFECTS	COLONIZING_PLANT_SYSTEM	COLONIZATION-PLANT_DERIVED_SUBSTRATE_USAGE	PLANT_DERIVED_AROMATIC|PHENOLIC_COMPOUND_UTILIZATION	PLANT_DERIVED_HCA_DEGRADATION|VANILLIN_INTERMEDIEATE	vanA->PGPT0005490	1
INDIRECT_EFFECTS	COLONIZING_PLANT_SYSTEM	COLONIZATION-PLANT_DERIVED_SUBSTRATE_USAGE	PLANT_DERIVED_AROMATIC|PHENOLIC_COMPOUND_UTILIZATION	PLANT_DERIVED_HCA_DEGRADATION|VANILLIN_INTERMEDIEATE	vanB->PGPT0005495	1
INDIRECT_EFFECTS	COLONIZING_PLANT_SYSTEM	COLONIZATION-PLANT_DERIVED_SUBSTRATE_USAGE	PLANT_DERIVED_AROMATIC|PHENOLIC_COMPOUND_UTILIZATION	PLANT_DERIVED_HYDROXYBENZOATE_DEGRADATION	pobA->PGPT0005065	1
INDIRECT_EFFECTS	COLONIZING_PLANT_SYSTEM	COLONIZATION-PLANT_DERIVED_SUBSTRATE_USAGE	PLANT_DERIVED_AROMATIC|PHENOLIC_COMPOUND_UTILIZATION	PLANT_DERIVED_LIGNIN_UTILIZATION	calB->PGPT0019970	1
INDIRECT_EFFECTS	COLONIZING_PLANT_SYSTEM	COLONIZATION-PLANT_DERIVED_SUBSTRATE_USAGE	PLANT_DERIVED_AROMATIC|PHENOLIC_COMPOUND_UTILIZATION	PLANT_DERIVED_LIGNIN_UTILIZATION	feaB->PGPT0006035	3
INDIRECT_EFFECTS	COLONIZING_PLANT_SYSTEM	COLONIZATION-PLANT_DERIVED_SUBSTRATE_USAGE	PLANT_DERIVED_AROMATIC|PHENOLIC_COMPOUND_UTILIZATION	PLANT_DERIVED_LIGNIN_UTILIZATION	vanB->PGPT0005495	1
INDIRECT_EFFECTS	COLONIZING_PLANT_SYSTEM	COLONIZATION-PLANT_DERIVED_SUBSTRATE_USAGE	PLANT_DERIVED_AROMATIC|PHENOLIC_COMPOUND_UTILIZATION	PLANT_DERIVED_LIGNIN_UTILIZATION	yfiH->PGPT0019965	1
INDIRECT_EFFECTS	COLONIZING_PLANT_SYSTEM	COLONIZATION-PLANT_DERIVED_SUBSTRATE_USAGE	PLANT_DERIVED_AROMATIC|PHENOLIC_COMPOUND_UTILIZATION	PLANT_DERIVED_NITRO-|AMINOBENZOATE_DEGRADATION	namA->PGPT0005575	1
INDIRECT_EFFECTS	COLONIZING_PLANT_SYSTEM	COLONIZATION-PLANT_DERIVED_SUBSTRATE_USAGE	PLANT_DERIVED_AROMATIC|PHENOLIC_COMPOUND_UTILIZATION	PLANT_DERIVED_NITRO-|AMINOBENZOATE_DEGRADATION	nhoA|yddI->PGPT0019890	1
INDIRECT_EFFECTS	COLONIZING_PLANT_SYSTEM	COLONIZATION-PLANT_DERIVED_SUBSTRATE_USAGE	PLANT_DERIVED_AROMATIC|PHENOLIC_COMPOUND_UTILIZATION	PLANT_DERIVED_PHENYLACETATE_DEGRADATION	paaX->PGPT0006090	1
INDIRECT_EFFECTS	COLONIZING_PLANT_SYSTEM	COLONIZATION-PLANT_DERIVED_SUBSTRATE_USAGE	PLANT_DERIVED_AROMATIC|PHENOLIC_COMPOUND_UTILIZATION	PLANT_DERIVED_PHENYLACETATE_DEGRADATION	padA->PGPT0019920	1
INDIRECT_EFFECTS	COLONIZING_PLANT_SYSTEM	COLONIZATION-PLANT_DERIVED_SUBSTRATE_USAGE	PLANT_DERIVED_AROMATIC|PHENOLIC_COMPOUND_UTILIZATION	PLANT_DERIVED_PHTHALATE_UTILIZATION	pcaG->PGPT0005010	2
INDIRECT_EFFECTS	COLONIZING_PLANT_SYSTEM	COLONIZATION-PLANT_DERIVED_SUBSTRATE_USAGE	PLANT_DERIVED_AROMATIC|PHENOLIC_COMPOUND_UTILIZATION	PLANT_DERIVED_PHTHALATE_UTILIZATION	pcaH->PGPT0005015	2
INDIRECT_EFFECTS	COLONIZING_PLANT_SYSTEM	COLONIZATION-PLANT_DERIVED_SUBSTRATE_USAGE	PLANT_DERIVED_AROMATIC|PHENOLIC_COMPOUND_UTILIZATION	PLANT_DERIVED_POLYPHENOL_METABOLISM	yfiH->PGPT0019965	1
INDIRECT_EFFECTS	COLONIZING_PLANT_SYSTEM	COLONIZATION-PLANT_DERIVED_SUBSTRATE_USAGE	PLANT_DERIVED_AROMATIC|PHENOLIC_COMPOUND_UTILIZATION	PLANT_DERIVED_PROTOCATECHUIC_ACID_DEGRADATION	pcaB->PGPT0005000	1
INDIRECT_EFFECTS	COLONIZING_PLANT_SYSTEM	COLONIZATION-PLANT_DERIVED_SUBSTRATE_USAGE	PLANT_DERIVED_AROMATIC|PHENOLIC_COMPOUND_UTILIZATION	PLANT_DERIVED_PROTOCATECHUIC_ACID_DEGRADATION	pcaC->PGPT0005005	3
INDIRECT_EFFECTS	COLONIZING_PLANT_SYSTEM	COLONIZATION-PLANT_DERIVED_SUBSTRATE_USAGE	PLANT_DERIVED_AROMATIC|PHENOLIC_COMPOUND_UTILIZATION	PLANT_DERIVED_PROTOCATECHUIC_ACID_DEGRADATION	pcaD|catD->PGPT0004995	7
INDIRECT_EFFECTS	COLONIZING_PLANT_SYSTEM	COLONIZATION-PLANT_DERIVED_SUBSTRATE_USAGE	PLANT_DERIVED_AROMATIC|PHENOLIC_COMPOUND_UTILIZATION	PLANT_DERIVED_PROTOCATECHUIC_ACID_DEGRADATION	pcaF->PGPT0001570	1
INDIRECT_EFFECTS	COLONIZING_PLANT_SYSTEM	COLONIZATION-PLANT_DERIVED_SUBSTRATE_USAGE	PLANT_DERIVED_AROMATIC|PHENOLIC_COMPOUND_UTILIZATION	PLANT_DERIVED_PROTOCATECHUIC_ACID_DEGRADATION	pcaG->PGPT0005010	2
INDIRECT_EFFECTS	COLONIZING_PLANT_SYSTEM	COLONIZATION-PLANT_DERIVED_SUBSTRATE_USAGE	PLANT_DERIVED_AROMATIC|PHENOLIC_COMPOUND_UTILIZATION	PLANT_DERIVED_PROTOCATECHUIC_ACID_DEGRADATION	pcaH->PGPT0005015	2
INDIRECT_EFFECTS	COLONIZING_PLANT_SYSTEM	COLONIZATION-PLANT_DERIVED_SUBSTRATE_USAGE	PLANT_DERIVED_AROMATIC|PHENOLIC_COMPOUND_UTILIZATION	PLANT_DERIVED_QUINATE_CATABOLISM	aroQ|qutE->PGPT0012905	2
INDIRECT_EFFECTS	COLONIZING_PLANT_SYSTEM	COLONIZATION-PLANT_DERIVED_SUBSTRATE_USAGE	PLANT_DERIVED_AROMATIC|PHENOLIC_COMPOUND_UTILIZATION	PLANT_DERIVED_QUINATE_CATABOLISM	quiB->PGPT0019720	1
INDIRECT_EFFECTS	COLONIZING_PLANT_SYSTEM	COLONIZATION-PLANT_DERIVED_SUBSTRATE_USAGE	PLANT_DERIVED_AROMATIC|PHENOLIC_COMPOUND_UTILIZATION	PLANT_DERIVED_VANILLIN|VANILLATE_DEGRADATION	vanA->PGPT0005490	1
INDIRECT_EFFECTS	COLONIZING_PLANT_SYSTEM	COLONIZATION-PLANT_DERIVED_SUBSTRATE_USAGE	PLANT_DERIVED_AROMATIC|PHENOLIC_COMPOUND_UTILIZATION	PLANT_DERIVED_VANILLIN|VANILLATE_DEGRADATION	vanB->PGPT0005495	1
INDIRECT_EFFECTS	COLONIZING_PLANT_SYSTEM	COLONIZATION-PLANT_DERIVED_SUBSTRATE_USAGE	PLANT_DERIVED_AROMATIC|PHENOLIC_COMPOUND_UTILIZATION	PLANT_DERIVED_VANILLIN|VANILLATE_DEGRADATION	vdh->PGPT0005525	1
INDIRECT_EFFECTS	COLONIZING_PLANT_SYSTEM	COLONIZATION-PLANT_DERIVED_SUBSTRATE_USAGE	PLANT_DERIVED_CARBOHYDRATE-GENERAL_USAGE	PLANT_DERIVED_CARBOHYDRATES-GLYCOLYSIS|GLUCONEOGENESIS	eno->PGPT0018050	1
INDIRECT_EFFECTS	COLONIZING_PLANT_SYSTEM	COLONIZATION-PLANT_DERIVED_SUBSTRATE_USAGE	PLANT_DERIVED_CARBOHYDRATE-GENERAL_USAGE	PLANT_DERIVED_CARBOHYDRATES-GLYCOLYSIS|GLUCONEOGENESIS	fbaA|cbbA->PGPT0017615	1
INDIRECT_EFFECTS	COLONIZING_PLANT_SYSTEM	COLONIZATION-PLANT_DERIVED_SUBSTRATE_USAGE	PLANT_DERIVED_CARBOHYDRATE-GENERAL_USAGE	PLANT_DERIVED_CARBOHYDRATES-GLYCOLYSIS|GLUCONEOGENESIS	fruK|fpk->PGPT0017580	1
INDIRECT_EFFECTS	COLONIZING_PLANT_SYSTEM	COLONIZATION-PLANT_DERIVED_SUBSTRATE_USAGE	PLANT_DERIVED_CARBOHYDRATE-GENERAL_USAGE	PLANT_DERIVED_CARBOHYDRATES-GLYCOLYSIS|GLUCONEOGENESIS	gapA->PGPT0018000	3
INDIRECT_EFFECTS	COLONIZING_PLANT_SYSTEM	COLONIZATION-PLANT_DERIVED_SUBSTRATE_USAGE	PLANT_DERIVED_CARBOHYDRATE-GENERAL_USAGE	PLANT_DERIVED_CARBOHYDRATES-GLYCOLYSIS|GLUCONEOGENESIS	gapN->PGPT0018005	3
INDIRECT_EFFECTS	COLONIZING_PLANT_SYSTEM	COLONIZATION-PLANT_DERIVED_SUBSTRATE_USAGE	PLANT_DERIVED_CARBOHYDRATE-GENERAL_USAGE	PLANT_DERIVED_CARBOHYDRATES-GLYCOLYSIS|GLUCONEOGENESIS	glk->PGPT0017730	1
INDIRECT_EFFECTS	COLONIZING_PLANT_SYSTEM	COLONIZATION-PLANT_DERIVED_SUBSTRATE_USAGE	PLANT_DERIVED_CARBOHYDRATE-GENERAL_USAGE	PLANT_DERIVED_CARBOHYDRATES-GLYCOLYSIS|GLUCONEOGENESIS	gpmB->PGPT0018035	1
INDIRECT_EFFECTS	COLONIZING_PLANT_SYSTEM	COLONIZATION-PLANT_DERIVED_SUBSTRATE_USAGE	PLANT_DERIVED_CARBOHYDRATE-GENERAL_USAGE	PLANT_DERIVED_CARBOHYDRATES-GLYCOLYSIS|GLUCONEOGENESIS	gpmI->PGPT0018040	1
INDIRECT_EFFECTS	COLONIZING_PLANT_SYSTEM	COLONIZATION-PLANT_DERIVED_SUBSTRATE_USAGE	PLANT_DERIVED_CARBOHYDRATE-GENERAL_USAGE	PLANT_DERIVED_CARBOHYDRATES-GLYCOLYSIS|GLUCONEOGENESIS	pdhA->PGPT0018025	1
INDIRECT_EFFECTS	COLONIZING_PLANT_SYSTEM	COLONIZATION-PLANT_DERIVED_SUBSTRATE_USAGE	PLANT_DERIVED_CARBOHYDRATE-GENERAL_USAGE	PLANT_DERIVED_CARBOHYDRATES-GLYCOLYSIS|GLUCONEOGENESIS	pgi->PGPT0017735	1
INDIRECT_EFFECTS	COLONIZING_PLANT_SYSTEM	COLONIZATION-PLANT_DERIVED_SUBSTRATE_USAGE	PLANT_DERIVED_CARBOHYDRATE-GENERAL_USAGE	PLANT_DERIVED_CARBOHYDRATES-GLYCOLYSIS|GLUCONEOGENESIS	pgk->PGPT0018015	1
INDIRECT_EFFECTS	COLONIZING_PLANT_SYSTEM	COLONIZATION-PLANT_DERIVED_SUBSTRATE_USAGE	PLANT_DERIVED_CARBOHYDRATE-GENERAL_USAGE	PLANT_DERIVED_CARBOHYDRATES-GLYCOLYSIS|GLUCONEOGENESIS	pgm->PGPT0017710	1
INDIRECT_EFFECTS	COLONIZING_PLANT_SYSTEM	COLONIZATION-PLANT_DERIVED_SUBSTRATE_USAGE	PLANT_DERIVED_CARBOHYDRATE-GENERAL_USAGE	PLANT_DERIVED_CARBOHYDRATES-GLYCOLYSIS|GLUCONEOGENESIS	pps|ppsA->PGPT0002035	1
INDIRECT_EFFECTS	COLONIZING_PLANT_SYSTEM	COLONIZATION-PLANT_DERIVED_SUBSTRATE_USAGE	PLANT_DERIVED_CARBOHYDRATE-GENERAL_USAGE	PLANT_DERIVED_CARBOHYDRATES-GLYCOLYSIS|GLUCONEOGENESIS	pyk->PGPT0002020	2
INDIRECT_EFFECTS	COLONIZING_PLANT_SYSTEM	COLONIZATION-PLANT_DERIVED_SUBSTRATE_USAGE	PLANT_DERIVED_CARBOHYDRATE-GENERAL_USAGE	PLANT_DERIVED_CARBOHYDRATES-GLYCOLYSIS|GLUCONEOGENESIS	tpiA->PGPT0017995	1
INDIRECT_EFFECTS	COLONIZING_PLANT_SYSTEM	COLONIZATION-PLANT_DERIVED_SUBSTRATE_USAGE	PLANT_DERIVED_CARBOHYDRATE-GENERAL_USAGE	PLANT_DERIVED_CARBOHYDRATE_UTILIZATION_REGULATION	hexR|yebK->PGPT0017985	4
INDIRECT_EFFECTS	COLONIZING_PLANT_SYSTEM	COLONIZATION-PLANT_DERIVED_SUBSTRATE_USAGE	PLANT_DERIVED_CARBOHYDRATE-GENERAL_USAGE	PLANT_DERIVED_CARBOHYDRATE_UTILIZATION_REGULATION	lacI|galR->PGPT0017992	7
INDIRECT_EFFECTS	COLONIZING_PLANT_SYSTEM	COLONIZATION-PLANT_DERIVED_SUBSTRATE_USAGE	PLANT_DERIVED_CARBOHYDRATE-GENERAL_USAGE	PLANT_DERIVED_SUGAR_FERMENTATION	sfsA->PGPT0017980	1
INDIRECT_EFFECTS	COLONIZING_PLANT_SYSTEM	COLONIZATION-PLANT_DERIVED_SUBSTRATE_USAGE	PLANT_DERIVED_CARBOHYDRATE-HEXOSES_UTILIZATION	PLANT_DERIVED_ALDOSE_DEGRADATION	yliI->PGPT0017700	1
INDIRECT_EFFECTS	COLONIZING_PLANT_SYSTEM	COLONIZATION-PLANT_DERIVED_SUBSTRATE_USAGE	PLANT_DERIVED_CARBOHYDRATE-HEXOSES_UTILIZATION	PLANT_DERIVED_FRUCTOSE_METABOLISM|DEGRADATION	fbaA|cbbA->PGPT0017615	1
INDIRECT_EFFECTS	COLONIZING_PLANT_SYSTEM	COLONIZATION-PLANT_DERIVED_SUBSTRATE_USAGE	PLANT_DERIVED_CARBOHYDRATE-HEXOSES_UTILIZATION	PLANT_DERIVED_FRUCTOSE_METABOLISM|DEGRADATION	fbp|cbbFC->PGPT0017665	1
INDIRECT_EFFECTS	COLONIZING_PLANT_SYSTEM	COLONIZATION-PLANT_DERIVED_SUBSTRATE_USAGE	PLANT_DERIVED_CARBOHYDRATE-HEXOSES_UTILIZATION	PLANT_DERIVED_FRUCTOSE_METABOLISM|DEGRADATION	fdhL->PGPT0017690	1
INDIRECT_EFFECTS	COLONIZING_PLANT_SYSTEM	COLONIZATION-PLANT_DERIVED_SUBSTRATE_USAGE	PLANT_DERIVED_CARBOHYDRATE-HEXOSES_UTILIZATION	PLANT_DERIVED_FRUCTOSE_METABOLISM|DEGRADATION	fruK|fpk->PGPT0017580	1
INDIRECT_EFFECTS	COLONIZING_PLANT_SYSTEM	COLONIZATION-PLANT_DERIVED_SUBSTRATE_USAGE	PLANT_DERIVED_CARBOHYDRATE-HEXOSES_UTILIZATION	PLANT_DERIVED_FRUCTOSE_METABOLISM|DEGRADATION	fruR1->PGPT0017585	2
INDIRECT_EFFECTS	COLONIZING_PLANT_SYSTEM	COLONIZATION-PLANT_DERIVED_SUBSTRATE_USAGE	PLANT_DERIVED_CARBOHYDRATE-HEXOSES_UTILIZATION	PLANT_DERIVED_FRUCTOSE_METABOLISM|DEGRADATION	fruR2->PGPT0017590	2
INDIRECT_EFFECTS	COLONIZING_PLANT_SYSTEM	COLONIZATION-PLANT_DERIVED_SUBSTRATE_USAGE	PLANT_DERIVED_CARBOHYDRATE-HEXOSES_UTILIZATION	PLANT_DERIVED_FRUCTOSE_METABOLISM|DEGRADATION	glmS|nodM->PGPT0017630	2
INDIRECT_EFFECTS	COLONIZING_PLANT_SYSTEM	COLONIZATION-PLANT_DERIVED_SUBSTRATE_USAGE	PLANT_DERIVED_CARBOHYDRATE-HEXOSES_UTILIZATION	PLANT_DERIVED_FRUCTOSE_METABOLISM|DEGRADATION	scrK->PGPT0017625	1
INDIRECT_EFFECTS	COLONIZING_PLANT_SYSTEM	COLONIZATION-PLANT_DERIVED_SUBSTRATE_USAGE	PLANT_DERIVED_CARBOHYDRATE-HEXOSES_UTILIZATION	PLANT_DERIVED_FUCOSE_DEGRADATION	fucA->PGPT0017430	6
INDIRECT_EFFECTS	COLONIZING_PLANT_SYSTEM	COLONIZATION-PLANT_DERIVED_SUBSTRATE_USAGE	PLANT_DERIVED_CARBOHYDRATE-HEXOSES_UTILIZATION	PLANT_DERIVED_GALACOTOSE_METABOLISM|DEGRADATION	galK->PGPT0017825	1
INDIRECT_EFFECTS	COLONIZING_PLANT_SYSTEM	COLONIZATION-PLANT_DERIVED_SUBSTRATE_USAGE	PLANT_DERIVED_CARBOHYDRATE-HEXOSES_UTILIZATION	PLANT_DERIVED_GALACOTOSE_METABOLISM|DEGRADATION	ugd|tuaD->PGPT0017855	2
INDIRECT_EFFECTS	COLONIZING_PLANT_SYSTEM	COLONIZATION-PLANT_DERIVED_SUBSTRATE_USAGE	PLANT_DERIVED_CARBOHYDRATE-HEXOSES_UTILIZATION	PLANT_DERIVED_GLUCOSE_DEGRADATION	glk->PGPT0017730	1
INDIRECT_EFFECTS	COLONIZING_PLANT_SYSTEM	COLONIZATION-PLANT_DERIVED_SUBSTRATE_USAGE	PLANT_DERIVED_CARBOHYDRATE-HEXOSES_UTILIZATION	PLANT_DERIVED_GLUCOSE_DEGRADATION	pgi->PGPT0017735	1
INDIRECT_EFFECTS	COLONIZING_PLANT_SYSTEM	COLONIZATION-PLANT_DERIVED_SUBSTRATE_USAGE	PLANT_DERIVED_CARBOHYDRATE-HEXOSES_UTILIZATION	PLANT_DERIVED_GLUCOSE_DEGRADATION	pgm->PGPT0017710	1
INDIRECT_EFFECTS	COLONIZING_PLANT_SYSTEM	COLONIZATION-PLANT_DERIVED_SUBSTRATE_USAGE	PLANT_DERIVED_CARBOHYDRATE-HEXOSES_UTILIZATION	PLANT_DERIVED_GLUCOSE_DEGRADATION	pmm_pgm->PGPT0017725	2
INDIRECT_EFFECTS	COLONIZING_PLANT_SYSTEM	COLONIZATION-PLANT_DERIVED_SUBSTRATE_USAGE	PLANT_DERIVED_CARBOHYDRATE-HEXOSES_UTILIZATION	PLANT_DERIVED_GLUCOSE_DEGRADATION	yidA->PGPT0017727	1
INDIRECT_EFFECTS	COLONIZING_PLANT_SYSTEM	COLONIZATION-PLANT_DERIVED_SUBSTRATE_USAGE	PLANT_DERIVED_CARBOHYDRATE-HEXOSES_UTILIZATION	PLANT_DERIVED_MANNOSE_METABOLISM|DEGRADATION	algA|xanB|rfbA|wbpW|pslB->PGPT0017875	2
INDIRECT_EFFECTS	COLONIZING_PLANT_SYSTEM	COLONIZATION-PLANT_DERIVED_SUBSTRATE_USAGE	PLANT_DERIVED_CARBOHYDRATE-HEXOSES_UTILIZATION	PLANT_DERIVED_MANNOSE_METABOLISM|DEGRADATION	mgtA->PGPT0017895	1
INDIRECT_EFFECTS	COLONIZING_PLANT_SYSTEM	COLONIZATION-PLANT_DERIVED_SUBSTRATE_USAGE	PLANT_DERIVED_CARBOHYDRATE-HEXOSES_UTILIZATION	PLANT_DERIVED_MANNOSE_METABOLISM|DEGRADATION	nudK->PGPT0017890	1
INDIRECT_EFFECTS	COLONIZING_PLANT_SYSTEM	COLONIZATION-PLANT_DERIVED_SUBSTRATE_USAGE	PLANT_DERIVED_CARBOHYDRATE-HEXOSES_UTILIZATION	PLANT_DERIVED_MANNOSE_METABOLISM|DEGRADATION	pmm_pgm->PGPT0017725	2
INDIRECT_EFFECTS	COLONIZING_PLANT_SYSTEM	COLONIZATION-PLANT_DERIVED_SUBSTRATE_USAGE	PLANT_DERIVED_CARBOHYDRATE-HEXOSES_UTILIZATION	PLANT_DERIVED_RHAMNOSE_DEGRADATION	rhaR->PGPT0017785	1
INDIRECT_EFFECTS	COLONIZING_PLANT_SYSTEM	COLONIZATION-PLANT_DERIVED_SUBSTRATE_USAGE	PLANT_DERIVED_CARBOHYDRATE-HEXOSES_UTILIZATION	PLANT_DERIVED_RHAMNOSE_DEGRADATION	rhaS->PGPT0017780	1
INDIRECT_EFFECTS	COLONIZING_PLANT_SYSTEM	COLONIZATION-PLANT_DERIVED_SUBSTRATE_USAGE	PLANT_DERIVED_CARBOHYDRATE-HEXOSES_UTILIZATION	PLANT_DERIVED_SORBOSE_DEGRADATION	polS|sorD->PGPT0017697	1
INDIRECT_EFFECTS	COLONIZING_PLANT_SYSTEM	COLONIZATION-PLANT_DERIVED_SUBSTRATE_USAGE	PLANT_DERIVED_CARBOHYDRATE-HEXOSES_UTILIZATION	PLANT_DERIVED_TAGATOSE_DEGRADATION	agaR->PGPT0017955	2
INDIRECT_EFFECTS	COLONIZING_PLANT_SYSTEM	COLONIZATION-PLANT_DERIVED_SUBSTRATE_USAGE	PLANT_DERIVED_CARBOHYDRATE-HEXOSES_UTILIZATION	PLANT_DERIVED_TREHALOSE_METABOLISM	EC_3_2_1_28|alpha_trehalase->PGPT0014070	1
INDIRECT_EFFECTS	COLONIZING_PLANT_SYSTEM	COLONIZATION-PLANT_DERIVED_SUBSTRATE_USAGE	PLANT_DERIVED_CARBOHYDRATE-HEXOSES_UTILIZATION	PLANT_DERIVED_TREHALOSE_METABOLISM	treB->PGPT0014075	1
INDIRECT_EFFECTS	COLONIZING_PLANT_SYSTEM	COLONIZATION-PLANT_DERIVED_SUBSTRATE_USAGE	PLANT_DERIVED_CARBOHYDRATE-HEXOSES_UTILIZATION	PLANT_DERIVED_TREHALOSE_METABOLISM	treC->PGPT0014095	1
INDIRECT_EFFECTS	COLONIZING_PLANT_SYSTEM	COLONIZATION-PLANT_DERIVED_SUBSTRATE_USAGE	PLANT_DERIVED_CARBOHYDRATE-HEXOSES_UTILIZATION	PLANT_DERIVED_TREHALOSE_METABOLISM	treR2->PGPT0014110	1
INDIRECT_EFFECTS	COLONIZING_PLANT_SYSTEM	COLONIZATION-PLANT_DERIVED_SUBSTRATE_USAGE	PLANT_DERIVED_CARBOHYDRATE-HEXOSES_UTILIZATION	PLANT_DERIVED_TREHALOSE_METABOLISM	treS->PGPT0014120	1
INDIRECT_EFFECTS	COLONIZING_PLANT_SYSTEM	COLONIZATION-PLANT_DERIVED_SUBSTRATE_USAGE	PLANT_DERIVED_CARBOHYDRATE-HEXOSES_UTILIZATION	PLANT_DERIVED_TREHALOSE_METABOLISM	treY|glgY->PGPT0014125	1
INDIRECT_EFFECTS	COLONIZING_PLANT_SYSTEM	COLONIZATION-PLANT_DERIVED_SUBSTRATE_USAGE	PLANT_DERIVED_CARBOHYDRATE-HEXOSES_UTILIZATION	PLANT_DERIVED_TREHALOSE_METABOLISM	treZ|glgZ->PGPT0014130	1
INDIRECT_EFFECTS	COLONIZING_PLANT_SYSTEM	COLONIZATION-PLANT_DERIVED_SUBSTRATE_USAGE	PLANT_DERIVED_CARBOHYDRATE-PENTOSES_UTILIZATION	PLANT_DERIVED_ARABINOSE_METABOLISM	araB|L_arabinonolactonase->PGPT0017460	1
INDIRECT_EFFECTS	COLONIZING_PLANT_SYSTEM	COLONIZATION-PLANT_DERIVED_SUBSTRATE_USAGE	PLANT_DERIVED_CARBOHYDRATE-PENTOSES_UTILIZATION	PLANT_DERIVED_ARABINOSE_METABOLISM	araC->PGPT0017465	1
INDIRECT_EFFECTS	COLONIZING_PLANT_SYSTEM	COLONIZATION-PLANT_DERIVED_SUBSTRATE_USAGE	PLANT_DERIVED_CARBOHYDRATE-PENTOSES_UTILIZATION	PLANT_DERIVED_PENTOSE_METABOLISM	gnd|gntZ->PGPT0017385	1
INDIRECT_EFFECTS	COLONIZING_PLANT_SYSTEM	COLONIZATION-PLANT_DERIVED_SUBSTRATE_USAGE	PLANT_DERIVED_CARBOHYDRATE-PENTOSES_UTILIZATION	PLANT_DERIVED_PENTOSE_METABOLISM	talA|talB->PGPT0017375	1
INDIRECT_EFFECTS	COLONIZING_PLANT_SYSTEM	COLONIZATION-PLANT_DERIVED_SUBSTRATE_USAGE	PLANT_DERIVED_CARBOHYDRATE-PENTOSES_UTILIZATION	PLANT_DERIVED_PENTOSE_METABOLISM	tktA|tktB->PGPT0011200	1
INDIRECT_EFFECTS	COLONIZING_PLANT_SYSTEM	COLONIZATION-PLANT_DERIVED_SUBSTRATE_USAGE	PLANT_DERIVED_CARBOHYDRATE-PENTOSES_UTILIZATION	PLANT_DERIVED_PENTOSE_METABOLISM	ykgB|pgl->PGPT0014975	1
INDIRECT_EFFECTS	COLONIZING_PLANT_SYSTEM	COLONIZATION-PLANT_DERIVED_SUBSTRATE_USAGE	PLANT_DERIVED_CARBOHYDRATE-PENTOSES_UTILIZATION	PLANT_DERIVED_PENTOSE_METABOLISM	zwf->PGPT0017380	2
INDIRECT_EFFECTS	COLONIZING_PLANT_SYSTEM	COLONIZATION-PLANT_DERIVED_SUBSTRATE_USAGE	PLANT_DERIVED_CARBOHYDRATE-PENTOSES_UTILIZATION	PLANT_DERIVED_RIBOSE_METABOLISM|DEGRADATION	fucA->PGPT0017430	6
INDIRECT_EFFECTS	COLONIZING_PLANT_SYSTEM	COLONIZATION-PLANT_DERIVED_SUBSTRATE_USAGE	PLANT_DERIVED_CARBOHYDRATE-PENTOSES_UTILIZATION	PLANT_DERIVED_RIBOSE_METABOLISM|DEGRADATION	hisG->PGPT0017400	1
INDIRECT_EFFECTS	COLONIZING_PLANT_SYSTEM	COLONIZATION-PLANT_DERIVED_SUBSTRATE_USAGE	PLANT_DERIVED_CARBOHYDRATE-PENTOSES_UTILIZATION	PLANT_DERIVED_RIBOSE_METABOLISM|DEGRADATION	rbsD->PGPT0016595	1
INDIRECT_EFFECTS	COLONIZING_PLANT_SYSTEM	COLONIZATION-PLANT_DERIVED_SUBSTRATE_USAGE	PLANT_DERIVED_CARBOHYDRATE-PENTOSES_UTILIZATION	PLANT_DERIVED_RIBOSE_METABOLISM|DEGRADATION	rbsK->PGPT0017405	2
INDIRECT_EFFECTS	COLONIZING_PLANT_SYSTEM	COLONIZATION-PLANT_DERIVED_SUBSTRATE_USAGE	PLANT_DERIVED_CARBOHYDRATE-PENTOSES_UTILIZATION	PLANT_DERIVED_RIBOSE_METABOLISM|DEGRADATION	rpe|cbbE->PGPT0017425	1
INDIRECT_EFFECTS	COLONIZING_PLANT_SYSTEM	COLONIZATION-PLANT_DERIVED_SUBSTRATE_USAGE	PLANT_DERIVED_CARBOHYDRATE-PENTOSES_UTILIZATION	PLANT_DERIVED_RIBOSE_METABOLISM|DEGRADATION	rpiA->PGPT0017390	1
INDIRECT_EFFECTS	COLONIZING_PLANT_SYSTEM	COLONIZATION-PLANT_DERIVED_SUBSTRATE_USAGE	PLANT_DERIVED_CARBOHYDRATE-PENTOSES_UTILIZATION	PLANT_DERIVED_XYLOSE|XYLULOSE_DEGRADATION	rpe|cbbE->PGPT0017425	1
INDIRECT_EFFECTS	COLONIZING_PLANT_SYSTEM	COLONIZATION-PLANT_DERIVED_SUBSTRATE_USAGE	PLANT_DERIVED_CARBOHYDRATE-PENTOSES_UTILIZATION	PLANT_DERIVED_XYLOSE|XYLULOSE_DEGRADATION	xdh->PGPT0017545	1
INDIRECT_EFFECTS	COLONIZING_PLANT_SYSTEM	COLONIZATION-PLANT_DERIVED_SUBSTRATE_USAGE	PLANT_DERIVED_CARBOHYDRATE-PENTOSES_UTILIZATION	PLANT_DERIVED_XYLOSE|XYLULOSE_DEGRADATION	xfp->PGPT0017575	1
INDIRECT_EFFECTS	COLONIZING_PLANT_SYSTEM	COLONIZATION-PLANT_DERIVED_SUBSTRATE_USAGE	PLANT_DERIVED_CARBOHYDRATE-PENTOSES_UTILIZATION	PLANT_DERIVED_XYLOSE|XYLULOSE_DEGRADATION	xylB->PGPT0017535	1
INDIRECT_EFFECTS	COLONIZING_PLANT_SYSTEM	COLONIZATION-PLANT_DERIVED_SUBSTRATE_USAGE	PLANT_DERIVED_CARBOHYDRATE-PENTOSES_UTILIZATION	PLANT_DERIVED_XYLOSE|XYLULOSE_DEGRADATION	yajO|iolS->PGPT0017540	4
INDIRECT_EFFECTS	COLONIZING_PLANT_SYSTEM	COLONIZATION-PLANT_DERIVED_SUBSTRATE_USAGE	PLANT_DERIVED_CARBOHYDRATE_TRANSPORT	PLANT_DERIVED_ALPHA-GLUCOSIDE_TRANSPORT	msmX|msmK|malK|sugC|ggtA|msiK->PGPT0016310	1
INDIRECT_EFFECTS	COLONIZING_PLANT_SYSTEM	COLONIZATION-PLANT_DERIVED_SUBSTRATE_USAGE	PLANT_DERIVED_CARBOHYDRATE_TRANSPORT	PLANT_DERIVED_ARABINOGALACTAN|GALACTOSE_OLIGOMER|MALTOOLIGOSACCHARIDE_TRANSPORT	malK|mtlK|thuK->PGPT0014160	2
INDIRECT_EFFECTS	COLONIZING_PLANT_SYSTEM	COLONIZATION-PLANT_DERIVED_SUBSTRATE_USAGE	PLANT_DERIVED_CARBOHYDRATE_TRANSPORT	PLANT_DERIVED_ARABINOGALACTAN|GALACTOSE_OLIGOMER|MALTOOLIGOSACCHARIDE_TRANSPORT	msmX|msmK|malK|sugC|ggtA|msiK->PGPT0016310	1
INDIRECT_EFFECTS	COLONIZING_PLANT_SYSTEM	COLONIZATION-PLANT_DERIVED_SUBSTRATE_USAGE	PLANT_DERIVED_CARBOHYDRATE_TRANSPORT	PLANT_DERIVED_ARABINOOLOIGOSACCHARIDE_TRANSPORT	msmX|msmK|malK|sugC|ggtA|msiK->PGPT0016310	1
INDIRECT_EFFECTS	COLONIZING_PLANT_SYSTEM	COLONIZATION-PLANT_DERIVED_SUBSTRATE_USAGE	PLANT_DERIVED_CARBOHYDRATE_TRANSPORT	PLANT_DERIVED_ARABINOSE_TRANSPORT_I	araF->PGPT0016605	1
INDIRECT_EFFECTS	COLONIZING_PLANT_SYSTEM	COLONIZATION-PLANT_DERIVED_SUBSTRATE_USAGE	PLANT_DERIVED_CARBOHYDRATE_TRANSPORT	PLANT_DERIVED_ARABINOSE_TRANSPORT_I	araG->PGPT0016615	1
INDIRECT_EFFECTS	COLONIZING_PLANT_SYSTEM	COLONIZATION-PLANT_DERIVED_SUBSTRATE_USAGE	PLANT_DERIVED_CARBOHYDRATE_TRANSPORT	PLANT_DERIVED_ARABINOSE_TRANSPORT_I	araH->PGPT0016610	1
INDIRECT_EFFECTS	COLONIZING_PLANT_SYSTEM	COLONIZATION-PLANT_DERIVED_SUBSTRATE_USAGE	PLANT_DERIVED_CARBOHYDRATE_TRANSPORT	PLANT_DERIVED_CELLOBIOSE_TRANSPORT	msmX|msmK|malK|sugC|ggtA|msiK->PGPT0016310	1
INDIRECT_EFFECTS	COLONIZING_PLANT_SYSTEM	COLONIZATION-PLANT_DERIVED_SUBSTRATE_USAGE	PLANT_DERIVED_CARBOHYDRATE_TRANSPORT	PLANT_DERIVED_CHITOBIOSE_TRANSPORT_I	msmX|msmK|malK|sugC|ggtA|msiK->PGPT0016310	1
INDIRECT_EFFECTS	COLONIZING_PLANT_SYSTEM	COLONIZATION-PLANT_DERIVED_SUBSTRATE_USAGE	PLANT_DERIVED_CARBOHYDRATE_TRANSPORT	PLANT_DERIVED_FRUCTOOLIGOSACCHARIDE_TRANSPORT	msmX|msmK|malK|sugC|ggtA|msiK->PGPT0016310	1
INDIRECT_EFFECTS	COLONIZING_PLANT_SYSTEM	COLONIZATION-PLANT_DERIVED_SUBSTRATE_USAGE	PLANT_DERIVED_CARBOHYDRATE_TRANSPORT	PLANT_DERIVED_FRUCTOSE_PTS_SYSTEM_I	fruA->PGPT0017120	1
INDIRECT_EFFECTS	COLONIZING_PLANT_SYSTEM	COLONIZATION-PLANT_DERIVED_SUBSTRATE_USAGE	PLANT_DERIVED_CARBOHYDRATE_TRANSPORT	PLANT_DERIVED_FUCOSE_TRANSPORRT	fucP|MFS_transporter|FHS_family|L_fucose_permease->PGPT0016725	1
INDIRECT_EFFECTS	COLONIZING_PLANT_SYSTEM	COLONIZATION-PLANT_DERIVED_SUBSTRATE_USAGE	PLANT_DERIVED_CARBOHYDRATE_TRANSPORT	PLANT_DERIVED_GALACTOFURANOSE_TRANSPORT	ytfQ->PGPT0016625	1
INDIRECT_EFFECTS	COLONIZING_PLANT_SYSTEM	COLONIZATION-PLANT_DERIVED_SUBSTRATE_USAGE	PLANT_DERIVED_CARBOHYDRATE_TRANSPORT	PLANT_DERIVED_GLUCARATE_TRANSPORT	gudP->PGPT0016475	1
INDIRECT_EFFECTS	COLONIZING_PLANT_SYSTEM	COLONIZATION-PLANT_DERIVED_SUBSTRATE_USAGE	PLANT_DERIVED_CARBOHYDRATE_TRANSPORT	PLANT_DERIVED_GLUCOSE|MANNOSE_TRANSPORT_I	gtsA|glcE->PGPT0016570	1
INDIRECT_EFFECTS	COLONIZING_PLANT_SYSTEM	COLONIZATION-PLANT_DERIVED_SUBSTRATE_USAGE	PLANT_DERIVED_CARBOHYDRATE_TRANSPORT	PLANT_DERIVED_GLUCOSE|MANNOSE_TRANSPORT_I	gtsB|glcF->PGPT0016575	1
INDIRECT_EFFECTS	COLONIZING_PLANT_SYSTEM	COLONIZATION-PLANT_DERIVED_SUBSTRATE_USAGE	PLANT_DERIVED_CARBOHYDRATE_TRANSPORT	PLANT_DERIVED_GLUCOSE|MANNOSE_TRANSPORT_I	gtsC|glcG->PGPT0016580	1
INDIRECT_EFFECTS	COLONIZING_PLANT_SYSTEM	COLONIZATION-PLANT_DERIVED_SUBSTRATE_USAGE	PLANT_DERIVED_CARBOHYDRATE_TRANSPORT	PLANT_DERIVED_GLUCOSE|MANNOSE_TRANSPORT_I	malK|mtlK|thuK->PGPT0014160	2
INDIRECT_EFFECTS	COLONIZING_PLANT_SYSTEM	COLONIZATION-PLANT_DERIVED_SUBSTRATE_USAGE	PLANT_DERIVED_CARBOHYDRATE_TRANSPORT	PLANT_DERIVED_GLUCOSE|MANNOSE_TRANSPORT_I	msmX|msmK|malK|sugC|ggtA|msiK->PGPT0016310	1
INDIRECT_EFFECTS	COLONIZING_PLANT_SYSTEM	COLONIZATION-PLANT_DERIVED_SUBSTRATE_USAGE	PLANT_DERIVED_CARBOHYDRATE_TRANSPORT	PLANT_DERIVED_GLUCOSE|MANNOSE_TRANSPORT_II	glpP->PGPT0016585	1
INDIRECT_EFFECTS	COLONIZING_PLANT_SYSTEM	COLONIZATION-PLANT_DERIVED_SUBSTRATE_USAGE	PLANT_DERIVED_CARBOHYDRATE_TRANSPORT	PLANT_DERIVED_GLYCEROL_TRANSPORT	glpP->PGPT0016585	1
INDIRECT_EFFECTS	COLONIZING_PLANT_SYSTEM	COLONIZATION-PLANT_DERIVED_SUBSTRATE_USAGE	PLANT_DERIVED_CARBOHYDRATE_TRANSPORT	PLANT_DERIVED_GLYCEROL_TRANSPORT	glpQ->PGPT0016810	1
INDIRECT_EFFECTS	COLONIZING_PLANT_SYSTEM	COLONIZATION-PLANT_DERIVED_SUBSTRATE_USAGE	PLANT_DERIVED_CARBOHYDRATE_TRANSPORT	PLANT_DERIVED_GLYCEROL_TRANSPORT	glpS->PGPT0016815	1
INDIRECT_EFFECTS	COLONIZING_PLANT_SYSTEM	COLONIZATION-PLANT_DERIVED_SUBSTRATE_USAGE	PLANT_DERIVED_CARBOHYDRATE_TRANSPORT	PLANT_DERIVED_GLYCEROL_TRANSPORT	glpT->PGPT0016820	1
INDIRECT_EFFECTS	COLONIZING_PLANT_SYSTEM	COLONIZATION-PLANT_DERIVED_SUBSTRATE_USAGE	PLANT_DERIVED_CARBOHYDRATE_TRANSPORT	PLANT_DERIVED_GLYCEROL_TRANSPORT	glpT->PGPT0016821	1
INDIRECT_EFFECTS	COLONIZING_PLANT_SYSTEM	COLONIZATION-PLANT_DERIVED_SUBSTRATE_USAGE	PLANT_DERIVED_CARBOHYDRATE_TRANSPORT	PLANT_DERIVED_GLYCEROL_TRANSPORT	glpV->PGPT0016805	1
INDIRECT_EFFECTS	COLONIZING_PLANT_SYSTEM	COLONIZATION-PLANT_DERIVED_SUBSTRATE_USAGE	PLANT_DERIVED_CARBOHYDRATE_TRANSPORT	PLANT_DERIVED_GLYCEROL_TRANSPORT	ycaD->PGPT0014291	1
INDIRECT_EFFECTS	COLONIZING_PLANT_SYSTEM	COLONIZATION-PLANT_DERIVED_SUBSTRATE_USAGE	PLANT_DERIVED_CARBOHYDRATE_TRANSPORT	PLANT_DERIVED_GLYCEROL_UPTAKE	glpF|pduF->PGPT0004760	1
INDIRECT_EFFECTS	COLONIZING_PLANT_SYSTEM	COLONIZATION-PLANT_DERIVED_SUBSTRATE_USAGE	PLANT_DERIVED_CARBOHYDRATE_TRANSPORT	PLANT_DERIVED_HEXOSE_PHOSPHATE_UPTAKE_SENSING	uhpA->PGPT0017180	1
INDIRECT_EFFECTS	COLONIZING_PLANT_SYSTEM	COLONIZATION-PLANT_DERIVED_SUBSTRATE_USAGE	PLANT_DERIVED_CARBOHYDRATE_TRANSPORT	PLANT_DERIVED_HEXOSE_PHOSPHATE_UPTAKE_SENSING	uhpB->PGPT0017175	1
INDIRECT_EFFECTS	COLONIZING_PLANT_SYSTEM	COLONIZATION-PLANT_DERIVED_SUBSTRATE_USAGE	PLANT_DERIVED_CARBOHYDRATE_TRANSPORT	PLANT_DERIVED_MALTODEXTRIN_TRANSPORT	lamB->PGPT0016830	2
INDIRECT_EFFECTS	COLONIZING_PLANT_SYSTEM	COLONIZATION-PLANT_DERIVED_SUBSTRATE_USAGE	PLANT_DERIVED_CARBOHYDRATE_TRANSPORT	PLANT_DERIVED_MALTOSE|MALTODEXTRIN_TRANSPORT	malK|mtlK|thuK->PGPT0014160	2
INDIRECT_EFFECTS	COLONIZING_PLANT_SYSTEM	COLONIZATION-PLANT_DERIVED_SUBSTRATE_USAGE	PLANT_DERIVED_CARBOHYDRATE_TRANSPORT	PLANT_DERIVED_MALTOSE|MALTODEXTRIN_TRANSPORT	msmX|msmK|malK|sugC|ggtA|msiK->PGPT0016310	1
INDIRECT_EFFECTS	COLONIZING_PLANT_SYSTEM	COLONIZATION-PLANT_DERIVED_SUBSTRATE_USAGE	PLANT_DERIVED_CARBOHYDRATE_TRANSPORT	PLANT_DERIVED_MALTOSE|TREHALOSE_TRANSPORT	malK|mtlK|thuK->PGPT0014160	2
INDIRECT_EFFECTS	COLONIZING_PLANT_SYSTEM	COLONIZATION-PLANT_DERIVED_SUBSTRATE_USAGE	PLANT_DERIVED_CARBOHYDRATE_TRANSPORT	PLANT_DERIVED_MALTOSE|TREHALOSE_TRANSPORT	thuE->PGPT0014145	1
INDIRECT_EFFECTS	COLONIZING_PLANT_SYSTEM	COLONIZATION-PLANT_DERIVED_SUBSTRATE_USAGE	PLANT_DERIVED_CARBOHYDRATE_TRANSPORT	PLANT_DERIVED_MALTOSE|TREHALOSE_TRANSPORT	thuF|sugA->PGPT0014150	1
INDIRECT_EFFECTS	COLONIZING_PLANT_SYSTEM	COLONIZATION-PLANT_DERIVED_SUBSTRATE_USAGE	PLANT_DERIVED_CARBOHYDRATE_TRANSPORT	PLANT_DERIVED_MALTOSE|TREHALOSE_TRANSPORT	thuG|sugB->PGPT0014155	1
INDIRECT_EFFECTS	COLONIZING_PLANT_SYSTEM	COLONIZATION-PLANT_DERIVED_SUBSTRATE_USAGE	PLANT_DERIVED_CARBOHYDRATE_TRANSPORT	PLANT_DERIVED_MANNITOL|SORBITOL_TRANSPORT	malK|mtlK|thuK->PGPT0014160	2
INDIRECT_EFFECTS	COLONIZING_PLANT_SYSTEM	COLONIZATION-PLANT_DERIVED_SUBSTRATE_USAGE	PLANT_DERIVED_CARBOHYDRATE_TRANSPORT	PLANT_DERIVED_MANNITOL|SORBITOL_TRANSPORT	msmX|msmK|malK|sugC|ggtA|msiK->PGPT0016310	1
INDIRECT_EFFECTS	COLONIZING_PLANT_SYSTEM	COLONIZATION-PLANT_DERIVED_SUBSTRATE_USAGE	PLANT_DERIVED_CARBOHYDRATE_TRANSPORT	PLANT_DERIVED_MANNITOL|SORBITOL_TRANSPORT	smoE|mtlE->PGPT0016380	2
INDIRECT_EFFECTS	COLONIZING_PLANT_SYSTEM	COLONIZATION-PLANT_DERIVED_SUBSTRATE_USAGE	PLANT_DERIVED_CARBOHYDRATE_TRANSPORT	PLANT_DERIVED_MANNITOL|SORBITOL_TRANSPORT	smoF|mtlF->PGPT0016385	1
INDIRECT_EFFECTS	COLONIZING_PLANT_SYSTEM	COLONIZATION-PLANT_DERIVED_SUBSTRATE_USAGE	PLANT_DERIVED_CARBOHYDRATE_TRANSPORT	PLANT_DERIVED_MANNITOL|SORBITOL_TRANSPORT	smoG|mtlG->PGPT0016390	1
INDIRECT_EFFECTS	COLONIZING_PLANT_SYSTEM	COLONIZATION-PLANT_DERIVED_SUBSTRATE_USAGE	PLANT_DERIVED_CARBOHYDRATE_TRANSPORT	PLANT_DERIVED_MANNOSYL-GLYCERATE_PTS_SYSTEM	mngR|farR->PGPT0016955	2
INDIRECT_EFFECTS	COLONIZING_PLANT_SYSTEM	COLONIZATION-PLANT_DERIVED_SUBSTRATE_USAGE	PLANT_DERIVED_CARBOHYDRATE_TRANSPORT	PLANT_DERIVED_MULTIPLE_SUGAR_TRANSPORT_III	malK|mtlK|thuK->PGPT0014160	2
INDIRECT_EFFECTS	COLONIZING_PLANT_SYSTEM	COLONIZATION-PLANT_DERIVED_SUBSTRATE_USAGE	PLANT_DERIVED_CARBOHYDRATE_TRANSPORT	PLANT_DERIVED_MULTIPLE_SUGAR_TRANSPORT_III	msmX|msmK|malK|sugC|ggtA|msiK->PGPT0016310	1
INDIRECT_EFFECTS	COLONIZING_PLANT_SYSTEM	COLONIZATION-PLANT_DERIVED_SUBSTRATE_USAGE	PLANT_DERIVED_CARBOHYDRATE_TRANSPORT	PLANT_DERIVED_MYO-lNOSITOL_TRANSPORT	rbsB|mocB|mglB->PGPT0016780	3
INDIRECT_EFFECTS	COLONIZING_PLANT_SYSTEM	COLONIZATION-PLANT_DERIVED_SUBSTRATE_USAGE	PLANT_DERIVED_CARBOHYDRATE_TRANSPORT	PLANT_DERIVED_MYO_INOSITOL_TRANSPORT_1	iatA->PGPT0016755	1
INDIRECT_EFFECTS	COLONIZING_PLANT_SYSTEM	COLONIZATION-PLANT_DERIVED_SUBSTRATE_USAGE	PLANT_DERIVED_CARBOHYDRATE_TRANSPORT	PLANT_DERIVED_MYO_INOSITOL_TRANSPORT_1	iatP->PGPT0016750	1
INDIRECT_EFFECTS	COLONIZING_PLANT_SYSTEM	COLONIZATION-PLANT_DERIVED_SUBSTRATE_USAGE	PLANT_DERIVED_CARBOHYDRATE_TRANSPORT	PLANT_DERIVED_MYO_INOSITOL_TRANSPORT_1	ibpA->PGPT0016745	2
INDIRECT_EFFECTS	COLONIZING_PLANT_SYSTEM	COLONIZATION-PLANT_DERIVED_SUBSTRATE_USAGE	PLANT_DERIVED_CARBOHYDRATE_TRANSPORT	PLANT_DERIVED_N_ACETYLGLUCOSAMINE_PTS_SYSTEM	nagE|nagP->PGPT0016860	1
INDIRECT_EFFECTS	COLONIZING_PLANT_SYSTEM	COLONIZATION-PLANT_DERIVED_SUBSTRATE_USAGE	PLANT_DERIVED_CARBOHYDRATE_TRANSPORT	PLANT_DERIVED_OTHER_SUGAR_TRANSPORT_RELATED_PROTEINS	ynfM->PGPT0017201	2
INDIRECT_EFFECTS	COLONIZING_PLANT_SYSTEM	COLONIZATION-PLANT_DERIVED_SUBSTRATE_USAGE	PLANT_DERIVED_CARBOHYDRATE_TRANSPORT	PLANT_DERIVED_REAFFINOSE|STACHYOSE|MELIBIOSE_TRANSPORT	msmX|msmK|malK|sugC|ggtA|msiK->PGPT0016310	1
INDIRECT_EFFECTS	COLONIZING_PLANT_SYSTEM	COLONIZATION-PLANT_DERIVED_SUBSTRATE_USAGE	PLANT_DERIVED_CARBOHYDRATE_TRANSPORT	PLANT_DERIVED_RIBOSE|AUTOINDUCER|XYLOSE_TRANSPORT	rbsA->PGPT0016600	1
INDIRECT_EFFECTS	COLONIZING_PLANT_SYSTEM	COLONIZATION-PLANT_DERIVED_SUBSTRATE_USAGE	PLANT_DERIVED_CARBOHYDRATE_TRANSPORT	PLANT_DERIVED_RIBOSE|AUTOINDUCER|XYLOSE_TRANSPORT	rbsB->PGPT0015740	2
INDIRECT_EFFECTS	COLONIZING_PLANT_SYSTEM	COLONIZATION-PLANT_DERIVED_SUBSTRATE_USAGE	PLANT_DERIVED_CARBOHYDRATE_TRANSPORT	PLANT_DERIVED_RIBOSE|AUTOINDUCER|XYLOSE_TRANSPORT	rbsC->PGPT0016590	1
INDIRECT_EFFECTS	COLONIZING_PLANT_SYSTEM	COLONIZATION-PLANT_DERIVED_SUBSTRATE_USAGE	PLANT_DERIVED_CARBOHYDRATE_TRANSPORT	PLANT_DERIVED_RIBOSE|AUTOINDUCER|XYLOSE_TRANSPORT	rbsD->PGPT0016595	1
INDIRECT_EFFECTS	COLONIZING_PLANT_SYSTEM	COLONIZATION-PLANT_DERIVED_SUBSTRATE_USAGE	PLANT_DERIVED_CARBOHYDRATE_TRANSPORT	PLANT_DERIVED_SUCROSE_TRANSPORT	scrY->PGPT0014185	1
INDIRECT_EFFECTS	COLONIZING_PLANT_SYSTEM	COLONIZATION-PLANT_DERIVED_SUBSTRATE_USAGE	PLANT_DERIVED_CARBOHYDRATE_TRANSPORT	PLANT_DERIVED_XYLOSE_TRANSPORT_I	xylF->PGPT0016650	1
INDIRECT_EFFECTS	COLONIZING_PLANT_SYSTEM	COLONIZATION-PLANT_DERIVED_SUBSTRATE_USAGE	PLANT_DERIVED_CARBOHYDRATE_TRANSPORT	PLANT_DERIVED_XYLOSE_TRANSPORT_I	xylG->PGPT0016660	1
INDIRECT_EFFECTS	COLONIZING_PLANT_SYSTEM	COLONIZATION-PLANT_DERIVED_SUBSTRATE_USAGE	PLANT_DERIVED_CARBOHYDRATE_TRANSPORT	PLANT_DERIVED_XYLOSE_TRANSPORT_I	xylH->PGPT0016655	1
INDIRECT_EFFECTS	COLONIZING_PLANT_SYSTEM	COLONIZATION-PLANT_DERIVED_SUBSTRATE_USAGE	PLANT_DERIVED_CARBOHYDRATE_TRANSPORT	PLANT_DERIVED_lNOSITOL_TRANSPORT_1	rbsA|mglA->PGPT0016795	1
INDIRECT_EFFECTS	COLONIZING_PLANT_SYSTEM	COLONIZATION-PLANT_DERIVED_SUBSTRATE_USAGE	PLANT_DERIVED_CARBOHYDRATE_TRANSPORT	PLANT_DERIVED_lNOSITOL_TRANSPORT_1	rbsB|mocB|mglB->PGPT0016780	3
INDIRECT_EFFECTS	COLONIZING_PLANT_SYSTEM	COLONIZATION-PLANT_DERIVED_SUBSTRATE_USAGE	PLANT_DERIVED_CARBOHYDRATE_TRANSPORT	PLANT_DERIVED_lNOSITOL_TRANSPORT_1	rbsC|mglC->PGPT0016800	1
INDIRECT_EFFECTS	COLONIZING_PLANT_SYSTEM	COLONIZATION-PLANT_DERIVED_SUBSTRATE_USAGE	PLANT_DERIVED_CARBOHYDRATE_USAGE-OTHERS	PLANT_DERIVED_ALGINATE_DEGRADATION	putative_alginate_lyase_2->PGPT0019417	2
INDIRECT_EFFECTS	COLONIZING_PLANT_SYSTEM	COLONIZATION-PLANT_DERIVED_SUBSTRATE_USAGE	PLANT_DERIVED_CARBOHYDRATE_USAGE-OTHERS	PLANT_DERIVED_PROPANEDIOL_UTILIZATION	pta->PGPT0001370	1
INDIRECT_EFFECTS	COLONIZING_PLANT_SYSTEM	COLONIZATION-PLANT_DERIVED_SUBSTRATE_USAGE	PLANT_DERIVED_CARBOHYDRATE_USAGE-OTHERS	PLANT_DERIVED_PROPIONATE|PROPANOATE_UTILIZATION	bkdA1->PGPT0008861	2
INDIRECT_EFFECTS	COLONIZING_PLANT_SYSTEM	COLONIZATION-PLANT_DERIVED_SUBSTRATE_USAGE	PLANT_DERIVED_CARBOHYDRATE_USAGE-OTHERS	PLANT_DERIVED_PROPIONATE|PROPANOATE_UTILIZATION	bkdA2|bfmBAB->PGPT0008862	2
INDIRECT_EFFECTS	COLONIZING_PLANT_SYSTEM	COLONIZATION-PLANT_DERIVED_SUBSTRATE_USAGE	PLANT_DERIVED_CARNITHINE_USAGE	PLANT_DERIVED_CARNITHINE_DEGRADATION	cdhC->PGPT0021956	1
INDIRECT_EFFECTS	COLONIZING_PLANT_SYSTEM	COLONIZATION-PLANT_DERIVED_SUBSTRATE_USAGE	PLANT_DERIVED_CARNITHINE_USAGE	PLANT_DERIVED_CARNITHINE_DEGRADATION	cdhR->PGPT0021945	7
INDIRECT_EFFECTS	COLONIZING_PLANT_SYSTEM	COLONIZATION-PLANT_DERIVED_SUBSTRATE_USAGE	PLANT_DERIVED_CARNITHINE_USAGE	PLANT_DERIVED_CARNITHINE_DEGRADATION	dhcR->PGPT0021950	9
INDIRECT_EFFECTS	COLONIZING_PLANT_SYSTEM	COLONIZATION-PLANT_DERIVED_SUBSTRATE_USAGE	PLANT_DERIVED_CARNITHINE_USAGE	PLANT_DERIVED_CARNITHINE_DEGRADATION	lcdH|cdhA->PGPT0021955	1
INDIRECT_EFFECTS	COLONIZING_PLANT_SYSTEM	COLONIZATION-PLANT_DERIVED_SUBSTRATE_USAGE	PLANT_DERIVED_COMPLEX_SUGAR_UTILIZATION	PLANT_DERIVED_CELLULOSE|HEMICELLULOSE_DEGRADATION	pda|pgdA->PGPT0018645	3
INDIRECT_EFFECTS	COLONIZING_PLANT_SYSTEM	COLONIZATION-PLANT_DERIVED_SUBSTRATE_USAGE	PLANT_DERIVED_COMPLEX_SUGAR_UTILIZATION	PLANT_DERIVED_CELLULOSE|HEMICELLULOSE_DEGRADATION	xghA->PGPT0018630	1
INDIRECT_EFFECTS	COLONIZING_PLANT_SYSTEM	COLONIZATION-PLANT_DERIVED_SUBSTRATE_USAGE	PLANT_DERIVED_COMPLEX_SUGAR_UTILIZATION	PLANT_DERIVED_GLUCAN|GLYCAN_BREAKDOWN	nagZ->PGPT0012175	1
INDIRECT_EFFECTS	COLONIZING_PLANT_SYSTEM	COLONIZATION-PLANT_DERIVED_SUBSTRATE_USAGE	PLANT_DERIVED_COMPLEX_SUGAR_UTILIZATION	PLANT_DERIVED_MALTOSE_DEGRADATION	glgE->PGPT0018610	1
INDIRECT_EFFECTS	COLONIZING_PLANT_SYSTEM	COLONIZATION-PLANT_DERIVED_SUBSTRATE_USAGE	PLANT_DERIVED_COMPLEX_SUGAR_UTILIZATION	PLANT_DERIVED_MALTOSE_DEGRADATION	malQ->PGPT0018570	1
INDIRECT_EFFECTS	COLONIZING_PLANT_SYSTEM	COLONIZATION-PLANT_DERIVED_SUBSTRATE_USAGE	PLANT_DERIVED_COMPLEX_SUGAR_UTILIZATION	PLANT_DERIVED_MALTOSE_DEGRADATION	malT->PGPT0018616	2
INDIRECT_EFFECTS	COLONIZING_PLANT_SYSTEM	COLONIZATION-PLANT_DERIVED_SUBSTRATE_USAGE	PLANT_DERIVED_COMPLEX_SUGAR_UTILIZATION	PLANT_DERIVED_MALTOSE_DEGRADATION	mapP->PGPT0018615	1
INDIRECT_EFFECTS	COLONIZING_PLANT_SYSTEM	COLONIZATION-PLANT_DERIVED_SUBSTRATE_USAGE	PLANT_DERIVED_COMPLEX_SUGAR_UTILIZATION	PLANT_DERIVED_RAFFINOSE|STACHYOSE_DEGRADATION	sacA->PGPT0018815	1
INDIRECT_EFFECTS	COLONIZING_PLANT_SYSTEM	COLONIZATION-PLANT_DERIVED_SUBSTRATE_USAGE	PLANT_DERIVED_COMPLEX_SUGAR_UTILIZATION	PLANT_DERIVED_STARCH|GLYCOGEN_DEGRADATION	glgP->PGPT0018545	1
INDIRECT_EFFECTS	COLONIZING_PLANT_SYSTEM	COLONIZATION-PLANT_DERIVED_SUBSTRATE_USAGE	PLANT_DERIVED_COMPLEX_SUGAR_UTILIZATION	PLANT_DERIVED_STARCH|GLYCOGEN_DEGRADATION	malQ->PGPT0018570	1
INDIRECT_EFFECTS	COLONIZING_PLANT_SYSTEM	COLONIZATION-PLANT_DERIVED_SUBSTRATE_USAGE	PLANT_DERIVED_COMPLEX_SUGAR_UTILIZATION	PLANT_DERIVED_STARCH|GLYCOGEN_DEGRADATION	malT->PGPT0018616	2
INDIRECT_EFFECTS	COLONIZING_PLANT_SYSTEM	COLONIZATION-PLANT_DERIVED_SUBSTRATE_USAGE	PLANT_DERIVED_COMPLEX_SUGAR_UTILIZATION	PLANT_DERIVED_SUCROSE_METABOLSIM|DEGRADATION	sacA->PGPT0018815	1
INDIRECT_EFFECTS	COLONIZING_PLANT_SYSTEM	COLONIZATION-PLANT_DERIVED_SUBSTRATE_USAGE	PLANT_DERIVED_FLAVONOID_UTILIZATION	PLANT_DERIVED_QUERCETIN_DEGRADATION	yhhW|pirA->PGPT0019980	5
INDIRECT_EFFECTS	COLONIZING_PLANT_SYSTEM	COLONIZATION-PLANT_DERIVED_SUBSTRATE_USAGE	PLANT_DERIVED_GLYCOSIDE_UTILIZATION	PLANT_DERIVED_BETA-GLYCOSIDE_DEGRADATION	bglX->PGPT0019110	2
INDIRECT_EFFECTS	COLONIZING_PLANT_SYSTEM	COLONIZATION-PLANT_DERIVED_SUBSTRATE_USAGE	PLANT_DERIVED_GLYCOSIDE_UTILIZATION	PLANT_DERIVED_GLYCOSIDE-GLYCOSIDASES|GLYCOSYLHYDROLASES	EC_3_2_1_28|alpha_trehalase->PGPT0014070	1
INDIRECT_EFFECTS	COLONIZING_PLANT_SYSTEM	COLONIZATION-PLANT_DERIVED_SUBSTRATE_USAGE	PLANT_DERIVED_GLYCOSIDE_UTILIZATION	PLANT_DERIVED_GLYCOSIDE-GLYCOSIDASES|GLYCOSYLHYDROLASES	ISA|treX->PGPT0019225	1
INDIRECT_EFFECTS	COLONIZING_PLANT_SYSTEM	COLONIZATION-PLANT_DERIVED_SUBSTRATE_USAGE	PLANT_DERIVED_GLYCOSIDE_UTILIZATION	PLANT_DERIVED_GLYCOSIDE-GLYCOSIDASES|GLYCOSYLHYDROLASES	bcsZ|wssD|yhjM->PGPT0012170	1
INDIRECT_EFFECTS	COLONIZING_PLANT_SYSTEM	COLONIZATION-PLANT_DERIVED_SUBSTRATE_USAGE	PLANT_DERIVED_GLYCOSIDE_UTILIZATION	PLANT_DERIVED_GLYCOSIDE-GLYCOSIDASES|GLYCOSYLHYDROLASES	bglX->PGPT0019110	2
INDIRECT_EFFECTS	COLONIZING_PLANT_SYSTEM	COLONIZATION-PLANT_DERIVED_SUBSTRATE_USAGE	PLANT_DERIVED_GLYCOSIDE_UTILIZATION	PLANT_DERIVED_GLYCOSIDE-GLYCOSIDASES|GLYCOSYLHYDROLASES	csxA->PGPT0019000	1
INDIRECT_EFFECTS	COLONIZING_PLANT_SYSTEM	COLONIZATION-PLANT_DERIVED_SUBSTRATE_USAGE	PLANT_DERIVED_GLYCOSIDE_UTILIZATION	PLANT_DERIVED_GLYCOSIDE-GLYCOSIDASES|GLYCOSYLHYDROLASES	nagZ->PGPT0012175	1
INDIRECT_EFFECTS	COLONIZING_PLANT_SYSTEM	COLONIZATION-PLANT_DERIVED_SUBSTRATE_USAGE	PLANT_DERIVED_GLYCOSIDE_UTILIZATION	PLANT_DERIVED_GLYCOSIDE-GLYCOSIDASES|GLYCOSYLHYDROLASES	sacA->PGPT0018815	1
INDIRECT_EFFECTS	COLONIZING_PLANT_SYSTEM	COLONIZATION-PLANT_DERIVED_SUBSTRATE_USAGE	PLANT_DERIVED_GLYCOSIDE_UTILIZATION	PLANT_DERIVED_GLYCOSIDE-GLYCOSIDASES|GLYCOSYLHYDROLASES	treC->PGPT0014095	1
INDIRECT_EFFECTS	COLONIZING_PLANT_SYSTEM	COLONIZATION-PLANT_DERIVED_SUBSTRATE_USAGE	PLANT_DERIVED_GLYCOSIDE_UTILIZATION	PLANT_DERIVED_GLYCOSIDE-GLYCOSIDASES|GLYCOSYLHYDROLASES	treS->PGPT0014120	1
INDIRECT_EFFECTS	COLONIZING_PLANT_SYSTEM	COLONIZATION-PLANT_DERIVED_SUBSTRATE_USAGE	PLANT_DERIVED_GLYCOSIDE_UTILIZATION	PLANT_DERIVED_GLYCOSIDE-GLYCOSIDASES|GLYCOSYLHYDROLASES	treZ|glgZ->PGPT0014130	1
INDIRECT_EFFECTS	COLONIZING_PLANT_SYSTEM	COLONIZATION-PLANT_DERIVED_SUBSTRATE_USAGE	PLANT_DERIVED_GLYCOSIDE_UTILIZATION	PLANT_DERIVED_GLYCOSIDE-GLYCOSIDASES|GLYCOSYLHYDROLASES	xghA->PGPT0018630	1
INDIRECT_EFFECTS	COLONIZING_PLANT_SYSTEM	COLONIZATION-PLANT_DERIVED_SUBSTRATE_USAGE	PLANT_DERIVED_GLYCOSIDE_UTILIZATION	PLANT_DERIVED_GLYCOSIDE_USAGE_REGULATION	paiB|yumE->PGPT0014760	1
INDIRECT_EFFECTS	COLONIZING_PLANT_SYSTEM	COLONIZATION-PLANT_DERIVED_SUBSTRATE_USAGE	PLANT_DERIVED_GLYCOSIDE_UTILIZATION	PLANT_DERIVED_NON-PEPTIDE_CARBON-NITROGEN_BONDS_CLEAVAGE	pda|pgdA->PGPT0018645	3
INDIRECT_EFFECTS	COLONIZING_PLANT_SYSTEM	COLONIZATION-PLANT_DERIVED_SUBSTRATE_USAGE	PLANT_DERIVED_LIPID_METABOLISM	PLANT_DERIVED_CHOLINE-O-SULFATE|PHOSPHORYLCHOLINE_UTILIZATION	betC->PGPT0013620	1
INDIRECT_EFFECTS	COLONIZING_PLANT_SYSTEM	COLONIZATION-PLANT_DERIVED_SUBSTRATE_USAGE	PLANT_DERIVED_LIPID_METABOLISM	PLANT_DERIVED_FATTY_ACID_DEGRADATION	ECHS1->PGPT0021790	1
INDIRECT_EFFECTS	COLONIZING_PLANT_SYSTEM	COLONIZATION-PLANT_DERIVED_SUBSTRATE_USAGE	PLANT_DERIVED_LIPID_METABOLISM	PLANT_DERIVED_FATTY_ACID_DEGRADATION	ECI2|PECI->PGPT0021860	1
INDIRECT_EFFECTS	COLONIZING_PLANT_SYSTEM	COLONIZATION-PLANT_DERIVED_SUBSTRATE_USAGE	PLANT_DERIVED_LIPID_METABOLISM	PLANT_DERIVED_FATTY_ACID_DEGRADATION	EC_1_1_1_1|adh->PGPT0006375	2
INDIRECT_EFFECTS	COLONIZING_PLANT_SYSTEM	COLONIZATION-PLANT_DERIVED_SUBSTRATE_USAGE	PLANT_DERIVED_LIPID_METABOLISM	PLANT_DERIVED_FATTY_ACID_DEGRADATION	GCDH|gcdH->PGPT0021815	1
INDIRECT_EFFECTS	COLONIZING_PLANT_SYSTEM	COLONIZATION-PLANT_DERIVED_SUBSTRATE_USAGE	PLANT_DERIVED_LIPID_METABOLISM	PLANT_DERIVED_FATTY_ACID_DEGRADATION	aas->PGPT0021850	1
INDIRECT_EFFECTS	COLONIZING_PLANT_SYSTEM	COLONIZATION-PLANT_DERIVED_SUBSTRATE_USAGE	PLANT_DERIVED_LIPID_METABOLISM	PLANT_DERIVED_FATTY_ACID_DEGRADATION	acd->PGPT0008385	10
INDIRECT_EFFECTS	COLONIZING_PLANT_SYSTEM	COLONIZATION-PLANT_DERIVED_SUBSTRATE_USAGE	PLANT_DERIVED_LIPID_METABOLISM	PLANT_DERIVED_FATTY_ACID_DEGRADATION	adhP->PGPT0006365	1
INDIRECT_EFFECTS	COLONIZING_PLANT_SYSTEM	COLONIZATION-PLANT_DERIVED_SUBSTRATE_USAGE	PLANT_DERIVED_LIPID_METABOLISM	PLANT_DERIVED_FATTY_ACID_DEGRADATION	aldH|dhaS->PGPT0006875	5
INDIRECT_EFFECTS	COLONIZING_PLANT_SYSTEM	COLONIZATION-PLANT_DERIVED_SUBSTRATE_USAGE	PLANT_DERIVED_LIPID_METABOLISM	PLANT_DERIVED_FATTY_ACID_DEGRADATION	atoE->PGPT0021760	1
INDIRECT_EFFECTS	COLONIZING_PLANT_SYSTEM	COLONIZATION-PLANT_DERIVED_SUBSTRATE_USAGE	PLANT_DERIVED_LIPID_METABOLISM	PLANT_DERIVED_FATTY_ACID_DEGRADATION	bcd->PGPT0002285	6
INDIRECT_EFFECTS	COLONIZING_PLANT_SYSTEM	COLONIZATION-PLANT_DERIVED_SUBSTRATE_USAGE	PLANT_DERIVED_LIPID_METABOLISM	PLANT_DERIVED_FATTY_ACID_DEGRADATION	fadB->PGPT0001865	1
INDIRECT_EFFECTS	COLONIZING_PLANT_SYSTEM	COLONIZATION-PLANT_DERIVED_SUBSTRATE_USAGE	PLANT_DERIVED_LIPID_METABOLISM	PLANT_DERIVED_FATTY_ACID_DEGRADATION	fadD->PGPT0008380	11
INDIRECT_EFFECTS	COLONIZING_PLANT_SYSTEM	COLONIZATION-PLANT_DERIVED_SUBSTRATE_USAGE	PLANT_DERIVED_LIPID_METABOLISM	PLANT_DERIVED_FATTY_ACID_DEGRADATION	fadE->PGPT0021800	1
INDIRECT_EFFECTS	COLONIZING_PLANT_SYSTEM	COLONIZATION-PLANT_DERIVED_SUBSTRATE_USAGE	PLANT_DERIVED_LIPID_METABOLISM	PLANT_DERIVED_FATTY_ACID_DEGRADATION	fadJ->PGPT0001870	1
INDIRECT_EFFECTS	COLONIZING_PLANT_SYSTEM	COLONIZATION-PLANT_DERIVED_SUBSTRATE_USAGE	PLANT_DERIVED_LIPID_METABOLISM	PLANT_DERIVED_FATTY_ACID_DEGRADATION	fadN->PGPT0008395	2
INDIRECT_EFFECTS	COLONIZING_PLANT_SYSTEM	COLONIZATION-PLANT_DERIVED_SUBSTRATE_USAGE	PLANT_DERIVED_LIPID_METABOLISM	PLANT_DERIVED_FATTY_ACID_DEGRADATION	frmA|ADH5|adhC->PGPT0006355	1
INDIRECT_EFFECTS	COLONIZING_PLANT_SYSTEM	COLONIZATION-PLANT_DERIVED_SUBSTRATE_USAGE	PLANT_DERIVED_LIPID_METABOLISM	PLANT_DERIVED_FATTY_ACID_DEGRADATION	hcaD|cndC1->PGPT0019730	1
INDIRECT_EFFECTS	COLONIZING_PLANT_SYSTEM	COLONIZATION-PLANT_DERIVED_SUBSTRATE_USAGE	PLANT_DERIVED_LIPID_METABOLISM	PLANT_DERIVED_FATTY_ACID_DEGRADATION	paaF|echA->PGPT0001860	8
INDIRECT_EFFECTS	COLONIZING_PLANT_SYSTEM	COLONIZATION-PLANT_DERIVED_SUBSTRATE_USAGE	PLANT_DERIVED_LIPID_METABOLISM	PLANT_DERIVED_FATTY_ACID_DEGRADATION	rubB|alkT->PGPT0021900	2
INDIRECT_EFFECTS	COLONIZING_PLANT_SYSTEM	COLONIZATION-PLANT_DERIVED_SUBSTRATE_USAGE	PLANT_DERIVED_LIPID_METABOLISM	PLANT_DERIVED_FATTY_ACID_DEGRADATION	yiaY->PGPT0006370	2
INDIRECT_EFFECTS	COLONIZING_PLANT_SYSTEM	COLONIZATION-PLANT_DERIVED_SUBSTRATE_USAGE	PLANT_DERIVED_LIPID_METABOLISM	PLANT_DERIVED_GLYCEROPHOPSHOLIPID_DEGRADATION	glpA|glpD->PGPT0006775	2
INDIRECT_EFFECTS	COLONIZING_PLANT_SYSTEM	COLONIZATION-PLANT_DERIVED_SUBSTRATE_USAGE	PLANT_DERIVED_LIPID_METABOLISM	PLANT_DERIVED_GLYCEROPHOPSHOLIPID_DEGRADATION	glpQ|ugpQ->PGPT0018470	2
INDIRECT_EFFECTS	COLONIZING_PLANT_SYSTEM	COLONIZATION-PLANT_DERIVED_SUBSTRATE_USAGE	PLANT_DERIVED_LIPID_METABOLISM	PLANT_DERIVED_PHOSPHOLIPID|CHOLESTEROL_TRANSPORT	linN->PGPT0007020	1
INDIRECT_EFFECTS	COLONIZING_PLANT_SYSTEM	COLONIZATION-PLANT_DERIVED_SUBSTRATE_USAGE	PLANT_DERIVED_LIPID_METABOLISM	PLANT_DERIVED_PHOSPHOLIPID|CHOLESTEROL_TRANSPORT	mlaB->PGPT0007675	1
INDIRECT_EFFECTS	COLONIZING_PLANT_SYSTEM	COLONIZATION-PLANT_DERIVED_SUBSTRATE_USAGE	PLANT_DERIVED_LIPID_METABOLISM	PLANT_DERIVED_PHOSPHOLIPID|CHOLESTEROL_TRANSPORT	mlaC->PGPT0007670	1
INDIRECT_EFFECTS	COLONIZING_PLANT_SYSTEM	COLONIZATION-PLANT_DERIVED_SUBSTRATE_USAGE	PLANT_DERIVED_LIPID_METABOLISM	PLANT_DERIVED_PHOSPHOLIPID|CHOLESTEROL_TRANSPORT	mlaD|linM->PGPT0007005	2
INDIRECT_EFFECTS	COLONIZING_PLANT_SYSTEM	COLONIZATION-PLANT_DERIVED_SUBSTRATE_USAGE	PLANT_DERIVED_LIPID_METABOLISM	PLANT_DERIVED_PHOSPHOLIPID|CHOLESTEROL_TRANSPORT	mlaE|linK->PGPT0007010	2
INDIRECT_EFFECTS	COLONIZING_PLANT_SYSTEM	COLONIZATION-PLANT_DERIVED_SUBSTRATE_USAGE	PLANT_DERIVED_LIPID_METABOLISM	PLANT_DERIVED_PHOSPHOLIPID|CHOLESTEROL_TRANSPORT	mlaF|linL|mkl->PGPT0007015	2
INDIRECT_EFFECTS	COLONIZING_PLANT_SYSTEM	COLONIZATION-PLANT_DERIVED_SUBSTRATE_USAGE	PLANT_DERIVED_NUCLEOSIDE_METABOLISM	PLANT_DERIVED_NUCLEOSIDE_TRANSPORT	bmpA->PGPT0021055	1
INDIRECT_EFFECTS	COLONIZING_PLANT_SYSTEM	COLONIZATION-PLANT_DERIVED_SUBSTRATE_USAGE	PLANT_DERIVED_NUCLEOSIDE_METABOLISM	PLANT_DERIVED_NUCLEOSIDE_TRANSPORT	nepI->PGPT0021090	1
INDIRECT_EFFECTS	COLONIZING_PLANT_SYSTEM	COLONIZATION-PLANT_DERIVED_SUBSTRATE_USAGE	PLANT_DERIVED_NUCLEOSIDE_METABOLISM	PLANT_DERIVED_NUCLEOSIDE_TRANSPORT	nupA|yufO->PGPT0021040	1
INDIRECT_EFFECTS	COLONIZING_PLANT_SYSTEM	COLONIZATION-PLANT_DERIVED_SUBSTRATE_USAGE	PLANT_DERIVED_NUCLEOSIDE_METABOLISM	PLANT_DERIVED_NUCLEOSIDE_TRANSPORT	nupB|yufP->PGPT0021045	1
INDIRECT_EFFECTS	COLONIZING_PLANT_SYSTEM	COLONIZATION-PLANT_DERIVED_SUBSTRATE_USAGE	PLANT_DERIVED_NUCLEOSIDE_METABOLISM	PLANT_DERIVED_NUCLEOSIDE_TRANSPORT	nupC|yufQ->PGPT0021050	1
INDIRECT_EFFECTS	COLONIZING_PLANT_SYSTEM	COLONIZATION-PLANT_DERIVED_SUBSTRATE_USAGE	PLANT_DERIVED_NUCLEOSIDE_METABOLISM	PLANT_DERIVED_PURINE_DEGRADATION	alc->PGPT0000880	1
INDIRECT_EFFECTS	COLONIZING_PLANT_SYSTEM	COLONIZATION-PLANT_DERIVED_SUBSTRATE_USAGE	PLANT_DERIVED_NUCLEOSIDE_METABOLISM	PLANT_DERIVED_PURINE_DEGRADATION	hpyO->PGPT0021120	2
INDIRECT_EFFECTS	COLONIZING_PLANT_SYSTEM	COLONIZATION-PLANT_DERIVED_SUBSTRATE_USAGE	PLANT_DERIVED_NUCLEOSIDE_METABOLISM	PLANT_DERIVED_PURINE_DEGRADATION	uraD->PGPT0021130	1
INDIRECT_EFFECTS	COLONIZING_PLANT_SYSTEM	COLONIZATION-PLANT_DERIVED_SUBSTRATE_USAGE	PLANT_DERIVED_NUCLEOSIDE_METABOLISM	PLANT_DERIVED_PURINE_DEGRADATION	uraH|pucM|hiuH->PGPT0021125	1
INDIRECT_EFFECTS	COLONIZING_PLANT_SYSTEM	COLONIZATION-PLANT_DERIVED_SUBSTRATE_USAGE	PLANT_DERIVED_NUCLEOSIDE_METABOLISM	PLANT_DERIVED_PURINE_DEGRADATION	xdhA->PGPT0007250	1
INDIRECT_EFFECTS	COLONIZING_PLANT_SYSTEM	COLONIZATION-PLANT_DERIVED_SUBSTRATE_USAGE	PLANT_DERIVED_NUCLEOSIDE_METABOLISM	PLANT_DERIVED_PURINE_DEGRADATION	xdhB|pucD->PGPT0007265	1
INDIRECT_EFFECTS	COLONIZING_PLANT_SYSTEM	COLONIZATION-PLANT_DERIVED_SUBSTRATE_USAGE	PLANT_DERIVED_NUCLEOSIDE_METABOLISM	PLANT_DERIVED_PURINE_METABOLISM	ade->PGPT0021695	1
INDIRECT_EFFECTS	COLONIZING_PLANT_SYSTEM	COLONIZATION-PLANT_DERIVED_SUBSTRATE_USAGE	PLANT_DERIVED_NUCLEOSIDE_METABOLISM	PLANT_DERIVED_PURINE_METABOLISM	adk|AK->PGPT0009040	1
INDIRECT_EFFECTS	COLONIZING_PLANT_SYSTEM	COLONIZATION-PLANT_DERIVED_SUBSTRATE_USAGE	PLANT_DERIVED_NUCLEOSIDE_METABOLISM	PLANT_DERIVED_PURINE_METABOLISM	allA->PGPT0021505	1
INDIRECT_EFFECTS	COLONIZING_PLANT_SYSTEM	COLONIZATION-PLANT_DERIVED_SUBSTRATE_USAGE	PLANT_DERIVED_NUCLEOSIDE_METABOLISM	PLANT_DERIVED_PURINE_METABOLISM	amn->PGPT0021500	1
INDIRECT_EFFECTS	COLONIZING_PLANT_SYSTEM	COLONIZATION-PLANT_DERIVED_SUBSTRATE_USAGE	PLANT_DERIVED_NUCLEOSIDE_METABOLISM	PLANT_DERIVED_PURINE_METABOLISM	apaH->PGPT0021535	1
INDIRECT_EFFECTS	COLONIZING_PLANT_SYSTEM	COLONIZATION-PLANT_DERIVED_SUBSTRATE_USAGE	PLANT_DERIVED_NUCLEOSIDE_METABOLISM	PLANT_DERIVED_PURINE_METABOLISM	apt->PGPT0021455	1
INDIRECT_EFFECTS	COLONIZING_PLANT_SYSTEM	COLONIZATION-PLANT_DERIVED_SUBSTRATE_USAGE	PLANT_DERIVED_NUCLEOSIDE_METABOLISM	PLANT_DERIVED_PURINE_METABOLISM	arcC->PGPT0020085	1
INDIRECT_EFFECTS	COLONIZING_PLANT_SYSTEM	COLONIZATION-PLANT_DERIVED_SUBSTRATE_USAGE	PLANT_DERIVED_NUCLEOSIDE_METABOLISM	PLANT_DERIVED_PURINE_METABOLISM	cpdA->PGPT0021595	2
INDIRECT_EFFECTS	COLONIZING_PLANT_SYSTEM	COLONIZATION-PLANT_DERIVED_SUBSTRATE_USAGE	PLANT_DERIVED_NUCLEOSIDE_METABOLISM	PLANT_DERIVED_PURINE_METABOLISM	cyaA->PGPT0015070	1
INDIRECT_EFFECTS	COLONIZING_PLANT_SYSTEM	COLONIZATION-PLANT_DERIVED_SUBSTRATE_USAGE	PLANT_DERIVED_NUCLEOSIDE_METABOLISM	PLANT_DERIVED_PURINE_METABOLISM	cysC->PGPT0002780	2
INDIRECT_EFFECTS	COLONIZING_PLANT_SYSTEM	COLONIZATION-PLANT_DERIVED_SUBSTRATE_USAGE	PLANT_DERIVED_NUCLEOSIDE_METABOLISM	PLANT_DERIVED_PURINE_METABOLISM	cysD->PGPT0002405	1
INDIRECT_EFFECTS	COLONIZING_PLANT_SYSTEM	COLONIZATION-PLANT_DERIVED_SUBSTRATE_USAGE	PLANT_DERIVED_NUCLEOSIDE_METABOLISM	PLANT_DERIVED_PURINE_METABOLISM	cysNC->PGPT0002395	1
INDIRECT_EFFECTS	COLONIZING_PLANT_SYSTEM	COLONIZATION-PLANT_DERIVED_SUBSTRATE_USAGE	PLANT_DERIVED_NUCLEOSIDE_METABOLISM	PLANT_DERIVED_PURINE_METABOLISM	dgt->PGPT0021495	1
INDIRECT_EFFECTS	COLONIZING_PLANT_SYSTEM	COLONIZATION-PLANT_DERIVED_SUBSTRATE_USAGE	PLANT_DERIVED_NUCLEOSIDE_METABOLISM	PLANT_DERIVED_PURINE_METABOLISM	gmk->PGPT0021475	1
INDIRECT_EFFECTS	COLONIZING_PLANT_SYSTEM	COLONIZATION-PLANT_DERIVED_SUBSTRATE_USAGE	PLANT_DERIVED_NUCLEOSIDE_METABOLISM	PLANT_DERIVED_PURINE_METABOLISM	guaA->PGPT0021580	2
INDIRECT_EFFECTS	COLONIZING_PLANT_SYSTEM	COLONIZATION-PLANT_DERIVED_SUBSTRATE_USAGE	PLANT_DERIVED_NUCLEOSIDE_METABOLISM	PLANT_DERIVED_PURINE_METABOLISM	guaB->PGPT0021445	1
INDIRECT_EFFECTS	COLONIZING_PLANT_SYSTEM	COLONIZATION-PLANT_DERIVED_SUBSTRATE_USAGE	PLANT_DERIVED_NUCLEOSIDE_METABOLISM	PLANT_DERIVED_PURINE_METABOLISM	guaD->PGPT0021515	1
INDIRECT_EFFECTS	COLONIZING_PLANT_SYSTEM	COLONIZATION-PLANT_DERIVED_SUBSTRATE_USAGE	PLANT_DERIVED_NUCLEOSIDE_METABOLISM	PLANT_DERIVED_PURINE_METABOLISM	hit->PGPT0021690	1
INDIRECT_EFFECTS	COLONIZING_PLANT_SYSTEM	COLONIZATION-PLANT_DERIVED_SUBSTRATE_USAGE	PLANT_DERIVED_NUCLEOSIDE_METABOLISM	PLANT_DERIVED_PURINE_METABOLISM	hprT|hpt->PGPT0007295	1
INDIRECT_EFFECTS	COLONIZING_PLANT_SYSTEM	COLONIZATION-PLANT_DERIVED_SUBSTRATE_USAGE	PLANT_DERIVED_NUCLEOSIDE_METABOLISM	PLANT_DERIVED_PURINE_METABOLISM	hpxA->PGPT0000895	1
INDIRECT_EFFECTS	COLONIZING_PLANT_SYSTEM	COLONIZATION-PLANT_DERIVED_SUBSTRATE_USAGE	PLANT_DERIVED_NUCLEOSIDE_METABOLISM	PLANT_DERIVED_PURINE_METABOLISM	iunH->PGPT0013465	1
INDIRECT_EFFECTS	COLONIZING_PLANT_SYSTEM	COLONIZATION-PLANT_DERIVED_SUBSTRATE_USAGE	PLANT_DERIVED_NUCLEOSIDE_METABOLISM	PLANT_DERIVED_PURINE_METABOLISM	nudE->PGPT0021615	1
INDIRECT_EFFECTS	COLONIZING_PLANT_SYSTEM	COLONIZATION-PLANT_DERIVED_SUBSTRATE_USAGE	PLANT_DERIVED_NUCLEOSIDE_METABOLISM	PLANT_DERIVED_PURINE_METABOLISM	nudF->PGPT0021525	1
INDIRECT_EFFECTS	COLONIZING_PLANT_SYSTEM	COLONIZATION-PLANT_DERIVED_SUBSTRATE_USAGE	PLANT_DERIVED_NUCLEOSIDE_METABOLISM	PLANT_DERIVED_PURINE_METABOLISM	nudK->PGPT0017890	1
INDIRECT_EFFECTS	COLONIZING_PLANT_SYSTEM	COLONIZATION-PLANT_DERIVED_SUBSTRATE_USAGE	PLANT_DERIVED_NUCLEOSIDE_METABOLISM	PLANT_DERIVED_PURINE_METABOLISM	pgm->PGPT0017710	1
INDIRECT_EFFECTS	COLONIZING_PLANT_SYSTEM	COLONIZATION-PLANT_DERIVED_SUBSTRATE_USAGE	PLANT_DERIVED_NUCLEOSIDE_METABOLISM	PLANT_DERIVED_PURINE_METABOLISM	pmm_pgm->PGPT0017725	2
INDIRECT_EFFECTS	COLONIZING_PLANT_SYSTEM	COLONIZATION-PLANT_DERIVED_SUBSTRATE_USAGE	PLANT_DERIVED_NUCLEOSIDE_METABOLISM	PLANT_DERIVED_PURINE_METABOLISM	ppx|ppx_gppA->PGPT0002595	1
INDIRECT_EFFECTS	COLONIZING_PLANT_SYSTEM	COLONIZATION-PLANT_DERIVED_SUBSTRATE_USAGE	PLANT_DERIVED_NUCLEOSIDE_METABOLISM	PLANT_DERIVED_PURINE_METABOLISM	prsA->PGPT0021480	2
INDIRECT_EFFECTS	COLONIZING_PLANT_SYSTEM	COLONIZATION-PLANT_DERIVED_SUBSTRATE_USAGE	PLANT_DERIVED_NUCLEOSIDE_METABOLISM	PLANT_DERIVED_PURINE_METABOLISM	purA->PGPT0020140	1
INDIRECT_EFFECTS	COLONIZING_PLANT_SYSTEM	COLONIZATION-PLANT_DERIVED_SUBSTRATE_USAGE	PLANT_DERIVED_NUCLEOSIDE_METABOLISM	PLANT_DERIVED_PURINE_METABOLISM	purB->PGPT0021555	1
INDIRECT_EFFECTS	COLONIZING_PLANT_SYSTEM	COLONIZATION-PLANT_DERIVED_SUBSTRATE_USAGE	PLANT_DERIVED_NUCLEOSIDE_METABOLISM	PLANT_DERIVED_PURINE_METABOLISM	purC->PGPT0021565	1
INDIRECT_EFFECTS	COLONIZING_PLANT_SYSTEM	COLONIZATION-PLANT_DERIVED_SUBSTRATE_USAGE	PLANT_DERIVED_NUCLEOSIDE_METABOLISM	PLANT_DERIVED_PURINE_METABOLISM	purD->PGPT0021575	1
INDIRECT_EFFECTS	COLONIZING_PLANT_SYSTEM	COLONIZATION-PLANT_DERIVED_SUBSTRATE_USAGE	PLANT_DERIVED_NUCLEOSIDE_METABOLISM	PLANT_DERIVED_PURINE_METABOLISM	purE->PGPT0021545	1
INDIRECT_EFFECTS	COLONIZING_PLANT_SYSTEM	COLONIZATION-PLANT_DERIVED_SUBSTRATE_USAGE	PLANT_DERIVED_NUCLEOSIDE_METABOLISM	PLANT_DERIVED_PURINE_METABOLISM	purF->PGPT0020225	1
INDIRECT_EFFECTS	COLONIZING_PLANT_SYSTEM	COLONIZATION-PLANT_DERIVED_SUBSTRATE_USAGE	PLANT_DERIVED_NUCLEOSIDE_METABOLISM	PLANT_DERIVED_PURINE_METABOLISM	purH->PGPT0008110	1
INDIRECT_EFFECTS	COLONIZING_PLANT_SYSTEM	COLONIZATION-PLANT_DERIVED_SUBSTRATE_USAGE	PLANT_DERIVED_NUCLEOSIDE_METABOLISM	PLANT_DERIVED_PURINE_METABOLISM	purK->PGPT0021550	1
INDIRECT_EFFECTS	COLONIZING_PLANT_SYSTEM	COLONIZATION-PLANT_DERIVED_SUBSTRATE_USAGE	PLANT_DERIVED_NUCLEOSIDE_METABOLISM	PLANT_DERIVED_PURINE_METABOLISM	purL->PGPT0021585	1
INDIRECT_EFFECTS	COLONIZING_PLANT_SYSTEM	COLONIZATION-PLANT_DERIVED_SUBSTRATE_USAGE	PLANT_DERIVED_NUCLEOSIDE_METABOLISM	PLANT_DERIVED_PURINE_METABOLISM	purM->PGPT0021570	1
INDIRECT_EFFECTS	COLONIZING_PLANT_SYSTEM	COLONIZATION-PLANT_DERIVED_SUBSTRATE_USAGE	PLANT_DERIVED_NUCLEOSIDE_METABOLISM	PLANT_DERIVED_PURINE_METABOLISM	purN->PGPT0008095	1
INDIRECT_EFFECTS	COLONIZING_PLANT_SYSTEM	COLONIZATION-PLANT_DERIVED_SUBSTRATE_USAGE	PLANT_DERIVED_NUCLEOSIDE_METABOLISM	PLANT_DERIVED_PURINE_METABOLISM	purT->PGPT0008100	1
INDIRECT_EFFECTS	COLONIZING_PLANT_SYSTEM	COLONIZATION-PLANT_DERIVED_SUBSTRATE_USAGE	PLANT_DERIVED_NUCLEOSIDE_METABOLISM	PLANT_DERIVED_PURINE_METABOLISM	pyk->PGPT0002020	2
INDIRECT_EFFECTS	COLONIZING_PLANT_SYSTEM	COLONIZATION-PLANT_DERIVED_SUBSTRATE_USAGE	PLANT_DERIVED_NUCLEOSIDE_METABOLISM	PLANT_DERIVED_PURINE_METABOLISM	relA->PGPT0014820	1
INDIRECT_EFFECTS	COLONIZING_PLANT_SYSTEM	COLONIZATION-PLANT_DERIVED_SUBSTRATE_USAGE	PLANT_DERIVED_NUCLEOSIDE_METABOLISM	PLANT_DERIVED_PURINE_METABOLISM	spoT->PGPT0014310	2
INDIRECT_EFFECTS	COLONIZING_PLANT_SYSTEM	COLONIZATION-PLANT_DERIVED_SUBSTRATE_USAGE	PLANT_DERIVED_NUCLEOSIDE_METABOLISM	PLANT_DERIVED_PURINE_METABOLISM	spoT|relA->PGPT0021700	1
INDIRECT_EFFECTS	COLONIZING_PLANT_SYSTEM	COLONIZATION-PLANT_DERIVED_SUBSTRATE_USAGE	PLANT_DERIVED_NUCLEOSIDE_METABOLISM	PLANT_DERIVED_PURINE_METABOLISM	tilS_hprT->PGPT0021660	1
INDIRECT_EFFECTS	COLONIZING_PLANT_SYSTEM	COLONIZATION-PLANT_DERIVED_SUBSTRATE_USAGE	PLANT_DERIVED_NUCLEOSIDE_METABOLISM	PLANT_DERIVED_PURINE_METABOLISM	ugl->PGPT0021665	1
INDIRECT_EFFECTS	COLONIZING_PLANT_SYSTEM	COLONIZATION-PLANT_DERIVED_SUBSTRATE_USAGE	PLANT_DERIVED_NUCLEOSIDE_METABOLISM	PLANT_DERIVED_PURINE_METABOLISM	ureA->PGPT0000955	1
INDIRECT_EFFECTS	COLONIZING_PLANT_SYSTEM	COLONIZATION-PLANT_DERIVED_SUBSTRATE_USAGE	PLANT_DERIVED_NUCLEOSIDE_METABOLISM	PLANT_DERIVED_PURINE_METABOLISM	ureB->PGPT0000960	1
INDIRECT_EFFECTS	COLONIZING_PLANT_SYSTEM	COLONIZATION-PLANT_DERIVED_SUBSTRATE_USAGE	PLANT_DERIVED_NUCLEOSIDE_METABOLISM	PLANT_DERIVED_PURINE_METABOLISM	ureC->PGPT0000965	1
INDIRECT_EFFECTS	COLONIZING_PLANT_SYSTEM	COLONIZATION-PLANT_DERIVED_SUBSTRATE_USAGE	PLANT_DERIVED_NUCLEOSIDE_METABOLISM	PLANT_DERIVED_PURINE_METABOLISM	xpt->PGPT0007305	1
INDIRECT_EFFECTS	COLONIZING_PLANT_SYSTEM	COLONIZATION-PLANT_DERIVED_SUBSTRATE_USAGE	PLANT_DERIVED_NUCLEOSIDE_METABOLISM	PLANT_DERIVED_PYRIMIDINE_DEGRADATION	UPB1_like|pydC->PGPT0008885	3
INDIRECT_EFFECTS	COLONIZING_PLANT_SYSTEM	COLONIZATION-PLANT_DERIVED_SUBSTRATE_USAGE	PLANT_DERIVED_NUCLEOSIDE_METABOLISM	PLANT_DERIVED_PYRIMIDINE_DEGRADATION	dht|hydA->PGPT0008880	1
INDIRECT_EFFECTS	COLONIZING_PLANT_SYSTEM	COLONIZATION-PLANT_DERIVED_SUBSTRATE_USAGE	PLANT_DERIVED_NUCLEOSIDE_METABOLISM	PLANT_DERIVED_PYRIMIDINE_DEGRADATION	preA->PGPT0008875	1
INDIRECT_EFFECTS	COLONIZING_PLANT_SYSTEM	COLONIZATION-PLANT_DERIVED_SUBSTRATE_USAGE	PLANT_DERIVED_NUCLEOSIDE_METABOLISM	PLANT_DERIVED_PYRIMIDINE_DEGRADATION	preT->PGPT0008870	1
INDIRECT_EFFECTS	COLONIZING_PLANT_SYSTEM	COLONIZATION-PLANT_DERIVED_SUBSTRATE_USAGE	PLANT_DERIVED_NUCLEOSIDE_METABOLISM	PLANT_DERIVED_PYRIMIDINE_DEGRADATION	pydC->PGPT0021095	1
INDIRECT_EFFECTS	COLONIZING_PLANT_SYSTEM	COLONIZATION-PLANT_DERIVED_SUBSTRATE_USAGE	PLANT_DERIVED_NUCLEOSIDE_METABOLISM	PLANT_DERIVED_PYRIMIDINE_METABOLISM	carA->PGPT0021155	1
INDIRECT_EFFECTS	COLONIZING_PLANT_SYSTEM	COLONIZATION-PLANT_DERIVED_SUBSTRATE_USAGE	PLANT_DERIVED_NUCLEOSIDE_METABOLISM	PLANT_DERIVED_PYRIMIDINE_METABOLISM	carB->PGPT0021150	1
INDIRECT_EFFECTS	COLONIZING_PLANT_SYSTEM	COLONIZATION-PLANT_DERIVED_SUBSTRATE_USAGE	PLANT_DERIVED_NUCLEOSIDE_METABOLISM	PLANT_DERIVED_PYRIMIDINE_METABOLISM	cmk->PGPT0021220	1
INDIRECT_EFFECTS	COLONIZING_PLANT_SYSTEM	COLONIZATION-PLANT_DERIVED_SUBSTRATE_USAGE	PLANT_DERIVED_NUCLEOSIDE_METABOLISM	PLANT_DERIVED_PYRIMIDINE_METABOLISM	codA->PGPT0021315	1
INDIRECT_EFFECTS	COLONIZING_PLANT_SYSTEM	COLONIZATION-PLANT_DERIVED_SUBSTRATE_USAGE	PLANT_DERIVED_NUCLEOSIDE_METABOLISM	PLANT_DERIVED_PYRIMIDINE_METABOLISM	deoA->PGPT0021365	1
INDIRECT_EFFECTS	COLONIZING_PLANT_SYSTEM	COLONIZATION-PLANT_DERIVED_SUBSTRATE_USAGE	PLANT_DERIVED_NUCLEOSIDE_METABOLISM	PLANT_DERIVED_PYRIMIDINE_METABOLISM	dut->PGPT0021355	1
INDIRECT_EFFECTS	COLONIZING_PLANT_SYSTEM	COLONIZATION-PLANT_DERIVED_SUBSTRATE_USAGE	PLANT_DERIVED_NUCLEOSIDE_METABOLISM	PLANT_DERIVED_PYRIMIDINE_METABOLISM	mazG->PGPT0008820	1
INDIRECT_EFFECTS	COLONIZING_PLANT_SYSTEM	COLONIZATION-PLANT_DERIVED_SUBSTRATE_USAGE	PLANT_DERIVED_NUCLEOSIDE_METABOLISM	PLANT_DERIVED_PYRIMIDINE_METABOLISM	ndk->PGPT0021210	1
INDIRECT_EFFECTS	COLONIZING_PLANT_SYSTEM	COLONIZATION-PLANT_DERIVED_SUBSTRATE_USAGE	PLANT_DERIVED_NUCLEOSIDE_METABOLISM	PLANT_DERIVED_PYRIMIDINE_METABOLISM	nrdA|nrdE->PGPT0021340	1
INDIRECT_EFFECTS	COLONIZING_PLANT_SYSTEM	COLONIZATION-PLANT_DERIVED_SUBSTRATE_USAGE	PLANT_DERIVED_NUCLEOSIDE_METABOLISM	PLANT_DERIVED_PYRIMIDINE_METABOLISM	nrdB|nrdF->PGPT0021345	1
INDIRECT_EFFECTS	COLONIZING_PLANT_SYSTEM	COLONIZATION-PLANT_DERIVED_SUBSTRATE_USAGE	PLANT_DERIVED_NUCLEOSIDE_METABOLISM	PLANT_DERIVED_PYRIMIDINE_METABOLISM	ppnN|ygdH->PGPT0021310	1
INDIRECT_EFFECTS	COLONIZING_PLANT_SYSTEM	COLONIZATION-PLANT_DERIVED_SUBSTRATE_USAGE	PLANT_DERIVED_NUCLEOSIDE_METABOLISM	PLANT_DERIVED_PYRIMIDINE_METABOLISM	ppnP|yaiE->PGPT0021300	1
INDIRECT_EFFECTS	COLONIZING_PLANT_SYSTEM	COLONIZATION-PLANT_DERIVED_SUBSTRATE_USAGE	PLANT_DERIVED_NUCLEOSIDE_METABOLISM	PLANT_DERIVED_PYRIMIDINE_METABOLISM	pyrB->PGPT0021160	1
INDIRECT_EFFECTS	COLONIZING_PLANT_SYSTEM	COLONIZATION-PLANT_DERIVED_SUBSTRATE_USAGE	PLANT_DERIVED_NUCLEOSIDE_METABOLISM	PLANT_DERIVED_PYRIMIDINE_METABOLISM	pyrC->PGPT0021145	4
INDIRECT_EFFECTS	COLONIZING_PLANT_SYSTEM	COLONIZATION-PLANT_DERIVED_SUBSTRATE_USAGE	PLANT_DERIVED_NUCLEOSIDE_METABOLISM	PLANT_DERIVED_PYRIMIDINE_METABOLISM	pyrD->PGPT0021190	1
INDIRECT_EFFECTS	COLONIZING_PLANT_SYSTEM	COLONIZATION-PLANT_DERIVED_SUBSTRATE_USAGE	PLANT_DERIVED_NUCLEOSIDE_METABOLISM	PLANT_DERIVED_PYRIMIDINE_METABOLISM	pyrE->PGPT0021200	1
INDIRECT_EFFECTS	COLONIZING_PLANT_SYSTEM	COLONIZATION-PLANT_DERIVED_SUBSTRATE_USAGE	PLANT_DERIVED_NUCLEOSIDE_METABOLISM	PLANT_DERIVED_PYRIMIDINE_METABOLISM	pyrF->PGPT0014965	1
INDIRECT_EFFECTS	COLONIZING_PLANT_SYSTEM	COLONIZATION-PLANT_DERIVED_SUBSTRATE_USAGE	PLANT_DERIVED_NUCLEOSIDE_METABOLISM	PLANT_DERIVED_PYRIMIDINE_METABOLISM	pyrG->PGPT0021215	2
INDIRECT_EFFECTS	COLONIZING_PLANT_SYSTEM	COLONIZATION-PLANT_DERIVED_SUBSTRATE_USAGE	PLANT_DERIVED_NUCLEOSIDE_METABOLISM	PLANT_DERIVED_PYRIMIDINE_METABOLISM	pyrH->PGPT0021205	1
INDIRECT_EFFECTS	COLONIZING_PLANT_SYSTEM	COLONIZATION-PLANT_DERIVED_SUBSTRATE_USAGE	PLANT_DERIVED_NUCLEOSIDE_METABOLISM	PLANT_DERIVED_PYRIMIDINE_METABOLISM	rutB->PGPT0021270	1
INDIRECT_EFFECTS	COLONIZING_PLANT_SYSTEM	COLONIZATION-PLANT_DERIVED_SUBSTRATE_USAGE	PLANT_DERIVED_NUCLEOSIDE_METABOLISM	PLANT_DERIVED_PYRIMIDINE_METABOLISM	surE->PGPT0013405	1
INDIRECT_EFFECTS	COLONIZING_PLANT_SYSTEM	COLONIZATION-PLANT_DERIVED_SUBSTRATE_USAGE	PLANT_DERIVED_NUCLEOSIDE_METABOLISM	PLANT_DERIVED_PYRIMIDINE_METABOLISM	thyA->PGPT0008145	1
INDIRECT_EFFECTS	COLONIZING_PLANT_SYSTEM	COLONIZATION-PLANT_DERIVED_SUBSTRATE_USAGE	PLANT_DERIVED_NUCLEOSIDE_METABOLISM	PLANT_DERIVED_PYRIMIDINE_METABOLISM	tmk->PGPT0021395	1
INDIRECT_EFFECTS	COLONIZING_PLANT_SYSTEM	COLONIZATION-PLANT_DERIVED_SUBSTRATE_USAGE	PLANT_DERIVED_NUCLEOSIDE_METABOLISM	PLANT_DERIVED_PYRIMIDINE_METABOLISM	upp->PGPT0021240	1
INDIRECT_EFFECTS	COLONIZING_PLANT_SYSTEM	COLONIZATION-PLANT_DERIVED_SUBSTRATE_USAGE	PLANT_DERIVED_NUCLEOSIDE_METABOLISM	PLANT_DERIVED_PYRIMIDINE_METABOLISM	ydfG->PGPT0021285	1
INDIRECT_EFFECTS	COLONIZING_PLANT_SYSTEM	COLONIZATION-PLANT_DERIVED_SUBSTRATE_USAGE	PLANT_DERIVED_NUCLEOSIDE_METABOLISM	PLANT_DERIVED_PYRIMIDINE_METABOLISM	yrfG->PGPT0013415	1
INDIRECT_EFFECTS	COLONIZING_PLANT_SYSTEM	COLONIZATION-PLANT_DERIVED_SUBSTRATE_USAGE	PLANT_DERIVED_ORGANIC_ACID_TRANSPORT	PLANT_DERIVED_C4-DICARBOXYRATE_TRANSPORT	dctA->PGPT0001450	3
INDIRECT_EFFECTS	COLONIZING_PLANT_SYSTEM	COLONIZATION-PLANT_DERIVED_SUBSTRATE_USAGE	PLANT_DERIVED_ORGANIC_ACID_TRANSPORT	PLANT_DERIVED_C4-DICARBOXYRATE_TRANSPORT	dctB->PGPT0017305	2
INDIRECT_EFFECTS	COLONIZING_PLANT_SYSTEM	COLONIZATION-PLANT_DERIVED_SUBSTRATE_USAGE	PLANT_DERIVED_ORGANIC_ACID_TRANSPORT	PLANT_DERIVED_C4-DICARBOXYRATE_TRANSPORT	dctD->PGPT0017310	2
INDIRECT_EFFECTS	COLONIZING_PLANT_SYSTEM	COLONIZATION-PLANT_DERIVED_SUBSTRATE_USAGE	PLANT_DERIVED_ORGANIC_ACID_TRANSPORT	PLANT_DERIVED_C4-DICARBOXYRATE_TRANSPORT	dctM->PGPT0017335	1
INDIRECT_EFFECTS	COLONIZING_PLANT_SYSTEM	COLONIZATION-PLANT_DERIVED_SUBSTRATE_USAGE	PLANT_DERIVED_ORGANIC_ACID_TRANSPORT	PLANT_DERIVED_CITRATE_TRANSPORT	TC_CITMHS|CitMHS_family|citN->PGPT0001500	2
INDIRECT_EFFECTS	COLONIZING_PLANT_SYSTEM	COLONIZATION-PLANT_DERIVED_SUBSTRATE_USAGE	PLANT_DERIVED_ORGANIC_ACID_TRANSPORT	PLANT_DERIVED_CITRATE_TRANSPORT	citA|tcuC->PGPT0001505	2
INDIRECT_EFFECTS	COLONIZING_PLANT_SYSTEM	COLONIZATION-PLANT_DERIVED_SUBSTRATE_USAGE	PLANT_DERIVED_ORGANIC_ACID_TRANSPORT	PLANT_DERIVED_CITRATE_TRANSPORT	fecA->PGPT0003795	2
INDIRECT_EFFECTS	COLONIZING_PLANT_SYSTEM	COLONIZATION-PLANT_DERIVED_SUBSTRATE_USAGE	PLANT_DERIVED_ORGANIC_ACID_TRANSPORT	PLANT_DERIVED_FORMATE_TRANSPORT	oxlT->PGPT0017235	4
INDIRECT_EFFECTS	COLONIZING_PLANT_SYSTEM	COLONIZATION-PLANT_DERIVED_SUBSTRATE_USAGE	PLANT_DERIVED_ORGANIC_ACID_TRANSPORT	PLANT_DERIVED_FORMATE_TRANSPORT	yfdC->PGPT0000590	1
INDIRECT_EFFECTS	COLONIZING_PLANT_SYSTEM	COLONIZATION-PLANT_DERIVED_SUBSTRATE_USAGE	PLANT_DERIVED_ORGANIC_ACID_TRANSPORT	PLANT_DERIVED_GALACTONATE_TRANSPORT	dgoT->PGPT0002190	2
INDIRECT_EFFECTS	COLONIZING_PLANT_SYSTEM	COLONIZATION-PLANT_DERIVED_SUBSTRATE_USAGE	PLANT_DERIVED_ORGANIC_ACID_TRANSPORT	PLANT_DERIVED_GLUCONATE_TRANSPORT	TC_GNTP->PGPT0001340	3
INDIRECT_EFFECTS	COLONIZING_PLANT_SYSTEM	COLONIZATION-PLANT_DERIVED_SUBSTRATE_USAGE	PLANT_DERIVED_ORGANIC_ACID_TRANSPORT	PLANT_DERIVED_HEXURONATE_TRANSPORT	exuT->PGPT0017205	3
INDIRECT_EFFECTS	COLONIZING_PLANT_SYSTEM	COLONIZATION-PLANT_DERIVED_SUBSTRATE_USAGE	PLANT_DERIVED_ORGANIC_ACID_TRANSPORT	PLANT_DERIVED_KETO-|OXOGLUTARATE_TRANSPORT	kgtP->PGPT0001525	2
INDIRECT_EFFECTS	COLONIZING_PLANT_SYSTEM	COLONIZATION-PLANT_DERIVED_SUBSTRATE_USAGE	PLANT_DERIVED_ORGANIC_ACID_TRANSPORT	PLANT_DERIVED_LACTATE_TRANSPORT	lctP->PGPT0001800	1
INDIRECT_EFFECTS	COLONIZING_PLANT_SYSTEM	COLONIZATION-PLANT_DERIVED_SUBSTRATE_USAGE	PLANT_DERIVED_ORGANIC_ACID_TRANSPORT	PLANT_DERIVED_MALATE_TRANSPORT	dctA->PGPT0001450	3
INDIRECT_EFFECTS	COLONIZING_PLANT_SYSTEM	COLONIZATION-PLANT_DERIVED_SUBSTRATE_USAGE	PLANT_DERIVED_ORGANIC_ACID_TRANSPORT	PLANT_DERIVED_OXALATE_TRANSPORT	oxlT->PGPT0017235	4
INDIRECT_EFFECTS	COLONIZING_PLANT_SYSTEM	COLONIZATION-PLANT_DERIVED_SUBSTRATE_USAGE	PLANT_DERIVED_ORGANIC_ACID_TRANSPORT	PLANT_DERIVED_SHIKIMATE_TRANSPORT	shiA->PGPT0002956	2
INDIRECT_EFFECTS	COLONIZING_PLANT_SYSTEM	COLONIZATION-PLANT_DERIVED_SUBSTRATE_USAGE	PLANT_DERIVED_ORGANIC_ACID_TRANSPORT	PLANT_DERIVED_TAURINE_TRANSPORT	tauA->PGPT0002945	1
INDIRECT_EFFECTS	COLONIZING_PLANT_SYSTEM	COLONIZATION-PLANT_DERIVED_SUBSTRATE_USAGE	PLANT_DERIVED_ORGANIC_ACID_TRANSPORT	PLANT_DERIVED_TAURINE_TRANSPORT	tauB->PGPT0002950	2
INDIRECT_EFFECTS	COLONIZING_PLANT_SYSTEM	COLONIZATION-PLANT_DERIVED_SUBSTRATE_USAGE	PLANT_DERIVED_ORGANIC_ACID_TRANSPORT	PLANT_DERIVED_TAURINE_TRANSPORT	tauC->PGPT0002955	1
INDIRECT_EFFECTS	COLONIZING_PLANT_SYSTEM	COLONIZATION-PLANT_DERIVED_SUBSTRATE_USAGE	PLANT_DERIVED_ORGANIC_ACID_TRANSPORT	PLANT_DERIVED_TRICARBOXYLATE_TRANSPORT	tctA->PGPT0017350	2
INDIRECT_EFFECTS	COLONIZING_PLANT_SYSTEM	COLONIZATION-PLANT_DERIVED_SUBSTRATE_USAGE	PLANT_DERIVED_ORGANIC_ACID_TRANSPORT	PLANT_DERIVED_TRICARBOXYLATE_TRANSPORT	tctC->PGPT0017360	2
INDIRECT_EFFECTS	COLONIZING_PLANT_SYSTEM	COLONIZATION-PLANT_DERIVED_SUBSTRATE_USAGE	PLANT_DERIVED_ORGANIC_ACID_TRANSPORT	PLANT_DERIVED_TRICARBOXYLATE_TRANSPORT	tctD->PGPT0017365	3
INDIRECT_EFFECTS	COLONIZING_PLANT_SYSTEM	COLONIZATION-PLANT_DERIVED_SUBSTRATE_USAGE	PLANT_DERIVED_ORGANIC_ACID_TRANSPORT	PLANT_DERIVED_TRICARBOXYLATE_TRANSPORT	tctE->PGPT0017370	1
INDIRECT_EFFECTS	COLONIZING_PLANT_SYSTEM	COLONIZATION-PLANT_DERIVED_SUBSTRATE_USAGE	PLANT_DERIVED_ORGANIC_ACID_UTILIZATION	PLANT_DERIVED_ACETATE_UTILIZATION	acs->PGPT0002265	5
INDIRECT_EFFECTS	COLONIZING_PLANT_SYSTEM	COLONIZATION-PLANT_DERIVED_SUBSTRATE_USAGE	PLANT_DERIVED_ORGANIC_ACID_UTILIZATION	PLANT_DERIVED_ACONITATE_UTILIZATION	IRG1_like->PGPT0001471	1
INDIRECT_EFFECTS	COLONIZING_PLANT_SYSTEM	COLONIZATION-PLANT_DERIVED_SUBSTRATE_USAGE	PLANT_DERIVED_ORGANIC_ACID_UTILIZATION	PLANT_DERIVED_ACONITATE_UTILIZATION	acnA->PGPT0001465	1
INDIRECT_EFFECTS	COLONIZING_PLANT_SYSTEM	COLONIZATION-PLANT_DERIVED_SUBSTRATE_USAGE	PLANT_DERIVED_ORGANIC_ACID_UTILIZATION	PLANT_DERIVED_ACONITATE_UTILIZATION	acnB->PGPT0001470	2
INDIRECT_EFFECTS	COLONIZING_PLANT_SYSTEM	COLONIZATION-PLANT_DERIVED_SUBSTRATE_USAGE	PLANT_DERIVED_ORGANIC_ACID_UTILIZATION	PLANT_DERIVED_CINNAMATE_DEGRDATION	hcaC->PGPT0019745	3
INDIRECT_EFFECTS	COLONIZING_PLANT_SYSTEM	COLONIZATION-PLANT_DERIVED_SUBSTRATE_USAGE	PLANT_DERIVED_ORGANIC_ACID_UTILIZATION	PLANT_DERIVED_CINNAMATE_DEGRDATION	hcaD|cndC1->PGPT0019730	1
INDIRECT_EFFECTS	COLONIZING_PLANT_SYSTEM	COLONIZATION-PLANT_DERIVED_SUBSTRATE_USAGE	PLANT_DERIVED_ORGANIC_ACID_UTILIZATION	PLANT_DERIVED_CINNAMATE_DEGRDATION	mhpA->PGPT0019755	4
INDIRECT_EFFECTS	COLONIZING_PLANT_SYSTEM	COLONIZATION-PLANT_DERIVED_SUBSTRATE_USAGE	PLANT_DERIVED_ORGANIC_ACID_UTILIZATION	PLANT_DERIVED_CINNAMATE_DEGRDATION	mhpC->PGPT0019765	1
INDIRECT_EFFECTS	COLONIZING_PLANT_SYSTEM	COLONIZATION-PLANT_DERIVED_SUBSTRATE_USAGE	PLANT_DERIVED_ORGANIC_ACID_UTILIZATION	PLANT_DERIVED_CITRATE_SENSING|UTILIZATION	icd->PGPT0001170	1
INDIRECT_EFFECTS	COLONIZING_PLANT_SYSTEM	COLONIZATION-PLANT_DERIVED_SUBSTRATE_USAGE	PLANT_DERIVED_ORGANIC_ACID_UTILIZATION	PLANT_DERIVED_ERYTHRONATE_UTILIZATION	otnC|ygbL->PGPT0018145	1
INDIRECT_EFFECTS	COLONIZING_PLANT_SYSTEM	COLONIZATION-PLANT_DERIVED_SUBSTRATE_USAGE	PLANT_DERIVED_ORGANIC_ACID_UTILIZATION	PLANT_DERIVED_ERYTHRONATE_UTILIZATION	otnI|ygbM->PGPT0018150	3
INDIRECT_EFFECTS	COLONIZING_PLANT_SYSTEM	COLONIZATION-PLANT_DERIVED_SUBSTRATE_USAGE	PLANT_DERIVED_ORGANIC_ACID_UTILIZATION	PLANT_DERIVED_ERYTHRONATE_UTILIZATION	otnK|ygbK->PGPT0018140	1
INDIRECT_EFFECTS	COLONIZING_PLANT_SYSTEM	COLONIZATION-PLANT_DERIVED_SUBSTRATE_USAGE	PLANT_DERIVED_ORGANIC_ACID_UTILIZATION	PLANT_DERIVED_ERYTHRONATE_UTILIZATION	pdxB->PGPT0009150	1
INDIRECT_EFFECTS	COLONIZING_PLANT_SYSTEM	COLONIZATION-PLANT_DERIVED_SUBSTRATE_USAGE	PLANT_DERIVED_ORGANIC_ACID_UTILIZATION	PLANT_DERIVED_FORMATE_UTILIZATION	fdoG|fdhF|fdwA->PGPT0019635	3
INDIRECT_EFFECTS	COLONIZING_PLANT_SYSTEM	COLONIZATION-PLANT_DERIVED_SUBSTRATE_USAGE	PLANT_DERIVED_ORGANIC_ACID_UTILIZATION	PLANT_DERIVED_FORMATE_UTILIZATION	fdoH|fdsB->PGPT0019665	1
INDIRECT_EFFECTS	COLONIZING_PLANT_SYSTEM	COLONIZATION-PLANT_DERIVED_SUBSTRATE_USAGE	PLANT_DERIVED_ORGANIC_ACID_UTILIZATION	PLANT_DERIVED_FORMATE_UTILIZATION	fdoI|fdsG->PGPT0019670	1
INDIRECT_EFFECTS	COLONIZING_PLANT_SYSTEM	COLONIZATION-PLANT_DERIVED_SUBSTRATE_USAGE	PLANT_DERIVED_ORGANIC_ACID_UTILIZATION	PLANT_DERIVED_FORMATE_UTILIZATION	fdsD->PGPT0019675	1
INDIRECT_EFFECTS	COLONIZING_PLANT_SYSTEM	COLONIZATION-PLANT_DERIVED_SUBSTRATE_USAGE	PLANT_DERIVED_ORGANIC_ACID_UTILIZATION	PLANT_DERIVED_FUMARATE_SENSING|UTILIZATION	fumA|fumB->PGPT0001635	1
INDIRECT_EFFECTS	COLONIZING_PLANT_SYSTEM	COLONIZATION-PLANT_DERIVED_SUBSTRATE_USAGE	PLANT_DERIVED_ORGANIC_ACID_UTILIZATION	PLANT_DERIVED_FUMARATE_SENSING|UTILIZATION	fumC->PGPT0001650	1
[truncated: 31,388 more rows]
