# Supplementary material for: Drought-tolerant rhizobacterial consortia enhance grapevine growth and tolerance to water deficit
Source: Front Plant Sci. 2026 Feb 6;17:1735733. doi: 10.3389/fpls.2026.1735733 (PMC12920203; doi:10.3389/fpls.2026.1735733)
Supplement: Supplementary file 4 [file Table4.xlsx]

## Sheet: Supplementary Table S4
Supplementary Table S4: Functional traits classification of the nine most promising strains selected during the in vitro screening, based on PGPT traits identified using the PLaBaSE database. Genes were grouped into major categories associated with plant growth promotion, including nitrogen and phosphorus metabolism, siderophore production, and phytohormone pathways. The genomic data of the strai…
	P. frederiksbergensis UC4439	P. glycinis UC4449	E. ludwigi UC4450	P. chlororaphis UC4478	S. rhizosphaerae UC4490	P. megaterium UC4510	B. licheniformis UC4521	P.furukawaii UC4535	P. plecoglossicida UC4553
Biosample number	SAMN54707235	SAMN54707237	SAMN54707238	SAMN54707239	SAMN54707240	SAMN54707242	SAMN54707243	SAMN54707244	SAMN54707245
Nitrogen acquisition	2.30%1	0.0239	0.0236	0.0211	0.024	0.0196	0.0136	0.0249	0.0231
Nitrogen fixation	fixNOP, fixJL, nifMSU, hypF, ptsN	fixNOP, fixJ, hupC, nifMSU, ptsN	hyfABCGHIJ, hypABCDEF, nifJ, nifMSU, fixJ, ptsN	fixNOP, nifMSU, ptsN	hupC, hypF, nifJ, nifMSU, ptsN	nifMSU	nifMSU	fixNOP, hupC, hypF, nifMSU, fixJ, ptsN	fixNOP, hupC, nifMSU, fixJL, ptsN
Ammonium assimilation (nitrifcation)	aauRS, amtB, ybaG, amt, aspQ, asnAB, exoR, glnADEKZ, gltIJKLMPTD, nitABR1, ntrABC, peb1B, glnPM, rpoN, TC_AAT, yifK	nitABR1, exoR, amtB, TC_AAT, aauR, aauS, gltIJKL, gltPT, gltS, ntrA, aspQ, asnAB, gdhA, glnA, glnD, glnE, glnK, gltBD, ntrB, ntrC, glnP	nitABR1, exoR, amtB, TC_AAT, gltIJKL, gltPT, gltS, ntrABC, gdhA, glnA, glnBY, glnD, glnE, glnH, glnK, gltBD, glnP, glnQ	nitABR1, exoR, amtB, TC_AAT, aauR, aauS, gltIJKL, gltPT, ntrA, aspQ, asnAB, gdhA, glnA, glnD, glnE, glnK, gltBD, ntrB, ntrC	nitABR1, amtB, TC_AAT, gltIJKL, gltPT, gltS, ntrA, gdhA, glnA, glnBY, glnD, glnE, glnH, glnK, gltBD, ntrB, ntrC, glnP, glnQ	amtB, TC_AAT, gltPT, ntrA, peb1A, glnH, peb1B, glnPM, peb1C, glnQ, glnA, glnBY, gltBD, glnT, glnK, glnL	amtB, TC_AAT, gltPT, gltS, ntrA, gdhA, glnA, glnBY, gltBD, glnT, glnK, glnL	nitABR1, exoR, amtB, TC_AAT, aauR, aauS, gltIJKL, gltPT, gltS, ntrA, gdhA, glnA, glnD, glnE, glnK, gltBD, ntrB, ntrC	nitABR1, exoR, amtB, TC_AAT, aauR, aauS, gltIJKL, gltPT, gltS, ntrA, aspQ, asnAB, gdhA, glmE, mutE, mamB, glnA, glnD, glnE, glnK, gltBD, ntrB, ntrC
Denitrification	fnr, narK, narL, narU, nasAC, nasRT, nasS, nirBD, nirK, norR, nosX, apbE, yojL, fmnB, nrfEF, regABRS, yfdC	narK, nrtP, nrt, narU, nasAC, narB, nasRT, nasS, nirBD, nirK, norR, nosX, apbE, yojL, fmnB, nrfEF, fnr, narL, regAB, regRS, actRS, yfdC	narGHIJ, narZYWV, nxrAB, narK, nrtP, nrt, narU, narXL, narQP, nasAC, narB, nasD, nasE, nasF, nrtABC, nirB, norVW, norR, nosX, apbE, yojL, fmnB, fnr, cynA, cynB, yfdC	narGHIJ, narZYWV, nxrAB, narK, nrtP, nrt, narU, narX, nasAC, narB, nasRT, nasS, nirBD, nirK, norBCQ, norR, nosX, apbE, yojL, fmnB, nrfEF, fnr, narL, regAB, regRS, actRS, eutBC, eutR, yfeG	napABCDFGH, narGHIJ, narZYWV, nxrAB, narK, nrtP, nrt, narU, narX, nasAC, narB, nfrA2, ycnD, nirB, nirC, nosX, apbE, yojL, fmnB, nrfEF, fnr, narL, narPQ, nreC, nasD, nasE, nasF, nrtABC, cynA, cynB, yfdC	narK, nrtP, nrt, narU, nasAC, narB, nfrA1, ywcG, nfrA2, ycnD, nirBD, nirC, norQ, nosR, nosX, apbE, yojL, fmnB, narL, narQ	narGHIJ, narZYWV, nxrAB, narK, nrtP, nrt, narU, nasAC, narB, nfrA1, ywcG, nfrA2, ycnD, nirBD, nirC, norB, norQ, nreB, nreC	narK, nrtP, nrt, narU, nasRT, nasS, nirB, norR, nosX, apbE, yojL, fmnB, nrfEF, fnr, narL, regAB, regRS, actRS, nasD, nasE, nasF, nrtABC, cynA, cynB	narK, nrtP, nrt, narU, nasRT, nasS, nirB, norR, nosX, apbE, yojL, fmnB, nrfEF, fnr, narL, regAB, regRS, actRS, yfdC
Urea metabolism	atzF, uca, dur, urd, ureABCDFGJ, urtABCDE, utp, ycgI	atzF, uca, dur, urd, ureABCDFGJ, urtABCDE, utp, ycgI	atzF, uca, dur, urd, ureABCDFGJ, urtABCDE, ycgI	ureABCDFGJ, urtABCDE, utp, ycgI	atzF, uca, dur, urd, urtABCDE	ureABCDFGI	-	atzF, uca, dur, urd, ureABCDFGJ, urtABCDE, utp, ycgI	ureABCDFGJ, urtABCDE, utp
Phosphate solubilization	0.0063	0.0081	0.0068	0.0061	0.0088	0.0065	0.0067	0.0056	0.0077
Phosphonate metabolism	phnF, phnW, phnX, phnCDE	phnF, phnP, phnW, phnX, phnY, phnCDE	phnFGHIJKLMNOP, phnCDE	phnF, phnP, phnW, phnX, phnY	phnFGHIJKLM, phnP, phnW, phnX, phnCDE	phnF, phnO, phnP, phnW, phnX	phnP	phnW, phnX, phnCDE	phnF, phnW, phnX, phnY, phnCDE
Gluconic acid production	pqqBCDEFGIL	pqqABCDEGIL	pqqFIL	pqqBCDEIL	pqqBCDEFILG	pqqIL	pqqIL	pqqBCDEFIL	pqqBCDEGIL
Phosphatase activity	phoD, ppx, ppa, stp1	phoD, ppx, ppa, stp1	aphA, phoA, ppx, ppa, agpP, agp, phyABCD	phoN, phoC, phoD, ppx, ppa, stp1	appA, phoN, phoC, ppx, ppa, agpP, agp	phoA, phoD, ppx, ppa, phoE	phoA, phoD, phyABCD, phoE	phoN, phoD, ppx, ppa	ppx, ppa, stp1
Phosphate metabolism	phoBR, phoH, phoR, ppk, ppk2, senX3, TC_PIT, phoU, pitA, pstSCAB, yjbB	phoBR, phoH, phoR, ppk, ppk2, regX3, senX3, yciG, ymdF, gsiB, phoU, pitA, pstSCAB, yjbB	phoBR, phoH, phoR, ppk, ppk2, yciG, ymdF, gsiB, phoE, phoU, pitA, pstSCAB, yjbB	phoBR, phoH, phoR, ppk, ppk2, regX3, senX3, TC_PIT, oprO, phoU, pitA, pstSCAB, yjbB	phoBR, phoH, phoR, ppk, phoE, phoU, pitA, pstSCAB, yjbB	phoBR, phoP, phoB1, phoR, phoH, ppk, yciG, ymdF, gsiB, yxiE, TC_PIT, phoU, pstSCAB	phoP, phoB1, phoR, phoH, regX3, yciG, ymdF, gsiB, yxiE, TC_PIT, phoU, pstSCAB, yjbB	phoBR, phoH, phoP, phoR, ppk, ppk2, TC_PIT, oprO, phoU, pitA, pstSCAB, yjbB	phoBR, phoH, phoR, ppk, ppk2, senX3, yciG, ymdF, gsiB, TC_PIT, phoU, pitA, pstSCAB, yjbB
Siderophore production	0.0033	0.0028	0.0022	0.0032	0.0029	0.0011	0.0011	0.0024	0.0027
Pyoverdine	pvdAEQRT	pvdAEQRT	pvdRT	pvdAEQRT	pvdRT	-	-	pvdAEQR	pvdAEQRT
Pyochelin	pchB	pchB	pchB	pchB	-	-	-	pchR	-
Staphyloferrin-like	sfaD, sbnBDH	sbnA	-	sbnCFG	-	-	-	-	-
Bisucaberin	-	-	bibB	-	bibB	bsbB	-	-	-
Petrobactin	-	-	-	-	-	asbA	asbA	-	-
Desferrioxamine	-	-	desA	-	desA	desA	-	-	-
NRPS	mbtH	mbtH	-	mbtH	mbtH	-	mbtH	mbtH	mbtH
Efflux (broad-spectrum)	mdtABC, tolC, acrB, ymfE	mdtABC, tolC, acrB	mdtABC, tolC, acrB, acrD	mdtABC, tolC, acrB	mdtABC, tolC, acrB, acrD	ymfE	ymfE	mdtABC, tolC, acrB, ymfE	mdtABC, tolC, acrB
Phytohormone regulation	0.0142	0.0137	0.0095	0.0143	0.01	0.0152	0.0111	0.017	0.0152
Auxin	amiE, aldB, aldH, aspC, auxin_symporter->PGPT0007208, betB_homologous, lysN, puuE, trpABCDEF, trpG, trpS, yugH	aldB, aldH, amiE, aspC, auxin_symporter->PGPT0007208, betB_homologous->PGPT0007165, lysN, trpABCDEFG, trpS	aldB, aldH, aspC, betB_homologous->PGPT0007165, bsdC, iaaT, ipdC, lysN, mtr, patA1, puuE, solA, trpABCDEFG, trpR, trpS	aldB, aldH, amiE, aspC, auxin_symporter->PGPT0007208, bam, betB_homologous, iaaM, lysN, mtr, trpABCDEFG, trpS, yodT, yugH	aldA, aspC, auxin_symporter->PGPT0007208, betB_homologous, ipdC, lysN, mtr, nitABR1, puuE, solA, trpABCD, trpCF, trpE, trpG, trpR, trpS	aldH, amiE, aspC, auxin_symporter->PGPT0007208, betB_homologous, bsdC, iaaT, ipdC, lysN, patA, patA1, poxL, puuE, pyc, tpav, trpABCDEF, trpR, trpS, yhcX, yodT, yugH	aldH, amiE, auxin_symporter->PGPT0007208, betB_homologous, bsdC, patA, poxL, pyc, trpABCDEF, trpS, yhcX, yodT, yugH	aldA, aldB, aldH, amiE, aspC, auxin_symporter->PGPT0007208, betB_homologous, lysN, mtr, nitABR1, trpABCDEF, trpG, trpS, yhcX, yodT, yugH	aldB, aldH, amiE, auxin_symporter->PGPT0007208, betB_homologous, iaaM, lysN, nitABR1, trpABCDEF, trpG, trpS, yhcX
Cytokinin	dapF, hflX, log, miaA, miaB, miaE, recA, recX	dapF, hflX, log, miaA, miaB, miaE, recA, recX	dapF, hflX, miaA, miaB, miaE, recA, recX	dapF, hflX, log, miaA, miaB, miaE, recA, recX	dapF, hflX, log, miaA, miaB, miaE, recA, recX	dapF, hflX, log, miaA, miaB, recA, recX	dapF, hflX, log, miaA, miaB, recA, recX	dapF, hflX, log, miaA, miaB, miaE, recA, recX	dapF, hflX, log, miaA, miaB, miaE, recA, recX
GABA	aldH, aofH, gabD, gabP, gabT, gbuA, patD, puuBCDE, spuC	aldH, aofH, davT, gabD, gabP, gabT, gbuA, puuBCD, sad, spuC	aldH, aofH, gabD, patA1, patD, puuA, puuE, sad	aldH, aofH, davT, gabD, gabP, gabT, gbuA, patD, puuBCD, sad, spuC	gabD, gbuA, puuA, puuB, puuE, spuC	hprT, ndmA, pbuG, pubX, xdhB, xdhC, xpt, ygeT, yagT	hprT, pbuG, pubX, xpt, ygeT	hprT, pbuG, pubX, xdhA, xdhB, xdhC, xpt, yagT	hprT, pbuG, pubX, xdhA, xdhB, xdhC, xanP, xpt, yagT
Xanthine	hprT, pbuG, pubX, xdhA, xdhB, xdhC, xanP, xpt	hprT, ndmA, pbuG, pubX, xdhA, xdhB, xdhC, xanP, xpt, yagR, yagS, yagT	gpt, hprT, ndmA, pbuG, pubX, xanP	hprT, pbuG, pubX, xdhA, xdhB, xdhC, xanP, xpt, yagR, yagS, yagT	gpt, hprT, pbuG, pubX, xdhA, xdhB, xdhC, xanP	aldH, aofH, gabD, gabP, gabT, gadA, patA1, puuB, puuE	aofH, aldH, gabD, gabT	aldH, aofH, davT, gabD, gabP, gabT, gbuA, patD, puuBC, puuD, sad, spuC	aofH, aldH, davT, gabD, gabP, gabT, gbuA, patD, puuB, puuC, puuD, sad, spuC
Gibberellins	-	-	-	-	-	Uncharacterized_P450_system_3Fe_4S_ferredoxin->PGPT0007360	Uncharacterized_P450_system_3Fe_4S_ferredoxin->PGPT0007360	Uncharacterized_P450_system_3Fe_4S_ferredoxin->PGPT0007360	-
1 Percentages reported for each PGPT group represent the proportion of genes identified within that functional category relative to the total number of PGPT hits detected across all genomes using the PLaBAse database
