# Supplementary material for: Drought-tolerant rhizobacterial consortia enhance grapevine growth and tolerance to water deficit
Source: Front Plant Sci. 2026 Feb 6;17:1735733. doi: 10.3389/fpls.2026.1735733 (PMC12920203; doi:10.3389/fpls.2026.1735733)
Supplement: Supplementary file 5 [file Table5.xlsx]

## Sheet: Supplementary Table S5
Supplementary Table S5. List of virulence factor (VF) and antimicrobial resistance (AMR) gene hits identified across the nine sequenced strains using ABRicate against the VFDB, CARD, and ResFinder databases. For each gene, the corresponding database source, functional category, % coverage, and % sequence identity are reported. Only hits meeting both coverage (≥ 70%) and identity (≥ 80%) threshold…
STRAIN	SEQUENCE	START	END	STRAND	GENE	COVERAGE	COVERAGE_MAP	%COVERAGE	%IDENTITY	DATABASE	ACCESSION	PRODUCT	RESISTANCE
E. ludwigi UC4450	UC4450_assembly_contig_12	63165	64210	-	ompA	1-1031/1041	========/======	99.04	84.89	vfdb	AAF37887	(ompA) outer membrane protein A [OmpA (VF0236)] [Escherichia coli O18:K1:H7 str. RS218]
E. ludwigi UC4450	UC4450_assembly_contig_6	348383	349216	+	csgG	1-834/834	===============	100	81.06	vfdb	NP_460110	(csgG) curli production assembly/transport protein CsgG [Agf (VF0103)] [Salmonella enterica subsp. enterica serovar Typhimurium str. LT2]
E. ludwigi UC4450	UC4450_assembly_contig_1	327121	327971	-	entB	1-854/858	========/======	99.18	80.09	vfdb	NP_752613	(entB) isochorismatase [Enterobactin (VF0228)] [Escherichia coli CFT073]
P. chlororaphis UC4478	UC4478_assembly_contig_13	37670	39156	-	hsiC1/vipB	1-1487/1497	========/======	99.13	89.4	vfdb	NP_248774	(hsiC1/vipB) type VI secretion system tubule-forming protein VipB [HSI-I (VF0334)] [Pseudomonas aeruginosa PAO1]
P. chlororaphis UC4478	UC4478_assembly_contig_13	39176	39678	-	hsiB1/vipA	13-515/519	===============	96.92	88.07	vfdb	NP_248773	(hsiB1/vipA) type VI secretion system tubule-forming protein VipA [HSI-I (VF0334)] [Pseudomonas aeruginosa PAO1]
P. chlororaphis UC4478	UC4478_assembly_contig_9	155446	156408	-	fliM	1-963/972	========/======	98.97	87.34	vfdb	NP_250134	(fliM) flagellar motor switch protein FliM [Flagella (VF0273)] [Pseudomonas aeruginosa PAO1]
P. chlororaphis UC4478	UC4478_assembly_contig_9	203217	203991	-	flgG	8-782/786	========/======	98.35	87	vfdb	NP_249773	(flgG) flagellar basal-body rod protein FlgG [Flagella (VF0273)] [Pseudomonas aeruginosa PAO1]
P. chlororaphis UC4478	UC4478_assembly_contig_9	201349	202434	-	flgI	28-1110/1110	========/======	97.57	86.1	vfdb	NP_249775	(flgI) flagellar P-ring protein precursor FlgI [Flagella (VF0273)] [Pseudomonas aeruginosa PAO1]
P. chlororaphis UC4478	UC4478_assembly_contig_1	575780	576145	+	pilH	1-366/366	===============	100	86.07	vfdb	NP_249100	(pilH) twitching motility protein PilH [Type IV pili (VF0082)] [Pseudomonas aeruginosa PAO1]
P. chlororaphis UC4478	UC4478_assembly_contig_9	163713	164730	-	fliG	1-1015/1017	========/======	99.71	85.87	vfdb	NP_249793	(fliG) flagellar motor switch protein G [Flagella (VF0273)] [Pseudomonas aeruginosa PAO1]
P. chlororaphis UC4478	UC4478_assembly_contig_1	575329	575723	+	pilG	1-395/408	===============	96.81	85.82	vfdb	NP_249099	(pilG) twitching motility protein PilG [Type IV pili (VF0082)] [Pseudomonas aeruginosa PAO1]
P. chlororaphis UC4478	UC4478_assembly_contig_20	80515	80718	+	mbtH-like	1-204/219	==============.	93.15	85.78	vfdb	NP_251102	(mbtH-like) MbtH-like protein from the pyoverdine cluster [pyoverdine (IA001)] [Pseudomonas aeruginosa PAO1]
P. chlororaphis UC4478	UC4478_assembly_contig_9	153741	154450	-	fliP	49-758/768	===============	92.45	85.78	vfdb	NP_250137	(fliP) flagellar biosynthetic protein FliP [Flagella (VF0273)] [Pseudomonas aeruginosa PAO1]
P. chlororaphis UC4478	UC4478_assembly_contig_13	29902	32596	-	clpV1	1-2695/2709	========/======	99.3	85.48	vfdb	NP_248780	(clpV1) type VI secretion system AAA+ family ATPase [HSI-I (VF0334)] [Pseudomonas aeruginosa PAO1]
P. chlororaphis UC4478	UC4478_assembly_contig_9	202467	203097	-	flgH	64-694/696	.==============	90.66	84.63	vfdb	NP_249774	(flgH) flagellar L-ring protein precursor FlgH [Flagella (VF0273)] [Pseudomonas aeruginosa PAO1]
P. chlororaphis UC4478	UC4478_assembly_contig_4	435453	436892	+	alg8	34-1473/1485	===============	96.97	84.58	vfdb	NP_252231	(alg8) alginate-c5-mannuronan-epimerase AlgG [Alginate (VF0091)] [Pseudomonas aeruginosa PAO1]
P. chlororaphis UC4478	UC4478_assembly_contig_20	52493	53005	-	pvdS	1-513/564	==============.	90.96	84.21	vfdb	NP_251116	(pvdS) extracytoplasmic-function sigma-70 factor [Pyoverdine (VF0094)] [Pseudomonas aeruginosa PAO1]
P. chlororaphis UC4478	UC4478_assembly_contig_13	37084	37562	-	hcp1	1-479/489	===============	97.96	83.72	vfdb	NP_248775	(hcp1) type VI secretion system substrate Hcp1 [HSI-I (VF0334)] [Pseudomonas aeruginosa PAO1]
P. chlororaphis UC4478	UC4478_assembly_contig_10	18335	18778	+	flgC	1-441/441	========/======	100	83.56	vfdb	NP_249769	(flgC) flagellar basal-body rod protein FlgC [Flagella (VF0273)] [Pseudomonas aeruginosa PAO1]
P. chlororaphis UC4478	UC4478_assembly_contig_9	146888	147696	-	fleN	10-818/843	========/======	95.85	83.21	vfdb	NP_250145	(fleN) flagellar synthesis regulator FleN [Flagella (VF0273)] [Pseudomonas aeruginosa PAO1]
P. chlororaphis UC4478	UC4478_assembly_contig_4	449290	450696	+	algA	1-1407/1446	========/======	97.1	83.19	vfdb	NP_252241	(algA) phosphomannose isomerase / guanosine 5'-diphospho-D-mannose pyrophosphorylase [Alginate (VF0091)] [Pseudomonas aeruginosa PAO1]
P. chlororaphis UC4478	UC4478_assembly_contig_20	79027	80387	+	pvdH	7-1367/1410	===============	96.52	83.03	vfdb	NP_251103	(pvdH) diaminobutyrate-2-oxoglutarate aminotransferase PvdH [pyoverdine (IA001)] [Pseudomonas aeruginosa PAO1]
P. chlororaphis UC4478	UC4478_assembly_contig_9	161577	162890	-	fliI	1-1314/1356	========/======	96.68	82.99	vfdb	NP_249795	(fliI) flagellum-specific ATP synthase FliI [Flagella (VF0273)] [Pseudomonas aeruginosa PAO1]
P. chlororaphis UC4478	UC4478_assembly_contig_9	149156	151272	-	flhA	1-2114/2124	========/======	99.29	82.66	vfdb	NP_250143	(flhA) flagellar biosynthesis protein FlhA [Flagella (VF0273)] [Pseudomonas aeruginosa PAO1]
P. chlororaphis UC4478	UC4478_assembly_contig_1	28805	30136	+	algB	16-1350/1350	========/======	98.52	82.42	vfdb	NP_254170	(algB) two-component response regulator AlgB [Alginate (VF0091)] [Pseudomonas aeruginosa PAO1]
P. chlororaphis UC4478	UC4478_assembly_contig_1	566417	567430	+	pilT	1-1014/1035	========/======	97.87	82.36	vfdb	NP_249086	(pilT) twitching motility protein PilT [Type IV pili (VF0082)] [Pseudomonas aeruginosa PAO1]
P. chlororaphis UC4478	UC4478_assembly_contig_4	445709	447274	+	algI	1-1563/1563	========/======	98.59	81.99	vfdb	NP_252238	(algI) alginate o-acetyltransferase AlgI [Alginate (VF0091)] [Pseudomonas aeruginosa PAO1]
P. chlororaphis UC4478	UC4478_assembly_contig_4	14433	15014	-	algU	1-582/582	===============	100	81.96	vfdb	NP_249453	(algU) alginate biosynthesis protein AlgZ/FimS [Alginate (VF0091)] [Pseudomonas aeruginosa PAO1]
P. chlororaphis UC4478	UC4478_assembly_contig_12	63445	63887	-	phzB1	43-485/489	.==============	90.59	81.72	vfdb	NP_252900	(phzB1) phenazine biosynthesis protein PhzB [Phenazines biosynthesis (CVF536)] [Pseudomonas aeruginosa PAO1]
P. chlororaphis UC4478	UC4478_assembly_contig_3	456711	457718	+	waaF	1-1008/1038	===============	97.11	81.25	vfdb	NP_253699	(waaF) heptosyltransferase I [LPS (VF0085)] [Pseudomonas aeruginosa PAO1]
P. chlororaphis UC4478	UC4478_assembly_contig_13	33605	35464	-	hsiG1	1-1860/1860	========/======	99.84	81.16	vfdb	NP_248778	(hsiG1) type VI secretion system hcp secretion island protein HsiG1 [HSI-I (VF0334)] [Pseudomonas aeruginosa PAO1]
P. chlororaphis UC4478	UC4478_assembly_contig_16	27282	28559	+	pvdA	1-1278/1332	========/======	95.8	81.09	vfdb	NP_251076	(pvdA) L-ornithine N5-oxygenase PvdA [Pyoverdine (VF0094)] [Pseudomonas aeruginosa PAO1]
P. chlororaphis UC4478	UC4478_assembly_contig_9	169718	171193	-	fleQ	1-1473/1473	========/======	99.86	81.06	vfdb	NP_249788	(fleQ) transcriptional regulator FleQ [Flagella (VF0273)] [Pseudomonas aeruginosa PAO1]
P. chlororaphis UC4478	UC4478_assembly_contig_9	153439	153706	-	fliQ	1-268/270	===============	99.26	80.97	vfdb	NP_250138	(fliQ) flagellar biosynthetic protein FliQ [Flagella (VF0273)] [Pseudomonas aeruginosa PAO1]
P. chlororaphis UC4478	UC4478_assembly_contig_9	152657	153426	-	fliR	2-771/777	========/======	98.97	80.8	vfdb	NP_250139	(fliR) flagellar biosynthetic protein FliR [Flagella (VF0273)] [Pseudomonas aeruginosa PAO1]
P. chlororaphis UC4478	UC4478_assembly_contig_9	140301	141041	-	motC	1-741/741	========/======	99.73	80.75	vfdb	NP_250151	(motC) flagellar motor protein [Deoxyhexose linking sugar 209 Da capping structure (AI138)] [Pseudomonas aeruginosa PAO1]
P. chlororaphis UC4478	UC4478_assembly_contig_7	219413	220550	-	algW	1-1138/1170	========/======	96.67	80.7	vfdb	NP_253136	(algW) AlgW protein [Alginate regulation (CVF523)] [Pseudomonas aeruginosa PAO1]
P. chlororaphis UC4478	UC4478_assembly_contig_9	146139	146822	-	fliA	54-734/744	.=======/======	91.53	80.7	vfdb	NP_250146	(fliA) flagellar biosynthesis sigma factor FliA [Deoxyhexose linking sugar 209 Da capping structure (AI138)] [Pseudomonas aeruginosa PAO1]
P. chlororaphis UC4478	UC4478_assembly_contig_1	576832	578822	+	pilJ	39-2029/2049	========/======	97.12	80.62	vfdb	NP_249102	(pilJ) twitching motility protein PilJ [Type IV pili (VF0082)] [Pseudomonas aeruginosa PAO1]
P. chlororaphis UC4478	UC4478_assembly_contig_3	506818	507667	+	motA	1-850/852	===============	99.77	80.59	vfdb	NP_253641	(motA) flagellar motor protein [Deoxyhexose linking sugar 209 Da capping structure (AI138)] [Pseudomonas aeruginosa PAO1]
P. chlororaphis UC4478	UC4478_assembly_contig_16	18527	19747	-	pvdM	112-1332/1347	.=======/======	90.42	80.56	vfdb	NP_251083	(pvdM) dipeptidase precursor [pyoverdine (IA001)] [Pseudomonas aeruginosa PAO1]
P. chlororaphis UC4478	UC4478_assembly_contig_9	154920	155385	-	fliN	1-472/474	========/======	97.26	80.5	vfdb	NP_250135	(fliN) flagellar motor switch protein FliN [Flagella (VF0273)] [Pseudomonas aeruginosa PAO1]
P. chlororaphis UC4478	UC4478_assembly_contig_1	342646	343976	-	algC	28-1358/1392	========/======	95.04	80.21	vfdb	NP_254009	(algC) phosphomannomutase AlgC [Alginate biosynthesis (CVF522)] [Pseudomonas aeruginosa PAO1]
P. chlororaphis UC4478	UC4478_assembly_contig_9	166530	166852	-	fliE	1-326/330	========/======	97.88	80.06	vfdb	NP_249791	(fliE) flagellar hook-basal body complex protein FliE [Flagella (VF0273)] [Pseudomonas aeruginosa PAO1]
P. frederiksbergensis UC4439	UC4439_assembly_contig_8	247435	248882	-	hsiC1/vipB	42-1489/1497	===============	96.73	88.26	vfdb	NP_248774	(hsiC1/vipB) type VI secretion system tubule-forming protein VipB [HSI-I (VF0334)] [Pseudomonas aeruginosa PAO1]
P. frederiksbergensis UC4439	UC4439_assembly_contig_1	969865	970833	-	fliM	1-972/972	========/======	99.59	87.15	vfdb	NP_250134	(fliM) flagellar motor switch protein FliM [Flagella (VF0273)] [Pseudomonas aeruginosa PAO1]
P. frederiksbergensis UC4439	UC4439_assembly_contig_11	228079	228590	-	pvdS	1-512/564	==============.	90.78	86.52	vfdb	NP_251116	(pvdS) extracytoplasmic-function sigma-70 factor [Pyoverdine (VF0094)] [Pseudomonas aeruginosa PAO1]
P. frederiksbergensis UC4439	UC4439_assembly_contig_5	178363	178745	+	pilG	1-383/408	===============	93.87	85.64	vfdb	NP_249099	(pilG) twitching motility protein PilG [Type IV pili (VF0082)] [Pseudomonas aeruginosa PAO1]
P. frederiksbergensis UC4439	UC4439_assembly_contig_8	248936	249428	-	hsiB1/vipA	21-519/519	========/======	94.99	85.17	vfdb	NP_248773	(hsiB1/vipA) type VI secretion system tubule-forming protein VipA [HSI-I (VF0334)] [Pseudomonas aeruginosa PAO1]
P. frederiksbergensis UC4439	UC4439_assembly_contig_19	58550	59844	+	algI	1-1292/1563	========/====..	82.66	84.86	vfdb	NP_252238	(algI) alginate o-acetyltransferase AlgI [Alginate (VF0091)] [Pseudomonas aeruginosa PAO1]
P. frederiksbergensis UC4439	UC4439_assembly_contig_20	27699	28142	-	flgC	1-441/441	========/======	99.77	84.49	vfdb	NP_249769	(flgC) flagellar basal-body rod protein FlgC [Flagella (VF0273)] [Pseudomonas aeruginosa PAO1]
P. frederiksbergensis UC4439	UC4439_assembly_contig_1	978172	979189	-	fliG	1-1015/1017	========/======	99.71	84.2	vfdb	NP_249793	(fliG) flagellar motor switch protein G [Flagella (VF0273)] [Pseudomonas aeruginosa PAO1]
P. frederiksbergensis UC4439	UC4439_assembly_contig_1	1016117	1017182	-	flgI	45-1110/1110	========/======	95.95	84.07	vfdb	NP_249775	(flgI) flagellar P-ring protein precursor FlgI [Flagella (VF0273)] [Pseudomonas aeruginosa PAO1]
P. frederiksbergensis UC4439	UC4439_assembly_contig_5	178825	179190	+	pilH	1-366/366	========/======	99.73	83.65	vfdb	NP_249100	(pilH) twitching motility protein PilH [Type IV pili (VF0082)] [Pseudomonas aeruginosa PAO1]
P. frederiksbergensis UC4439	UC4439_assembly_contig_8	246862	247340	-	hcp1	1-479/489	========/======	97.75	83.33	vfdb	NP_248775	(hcp1) type VI secretion system substrate Hcp1 [HSI-I (VF0334)] [Pseudomonas aeruginosa PAO1]
P. frederiksbergensis UC4439	UC4439_assembly_contig_1	960981	961789	-	fleN	10-818/843	========/======	95.85	82.96	vfdb	NP_250145	(fleN) flagellar synthesis regulator FleN [Flagella (VF0273)] [Pseudomonas aeruginosa PAO1]
P. frederiksbergensis UC4439	UC4439_assembly_contig_8	239321	241994	-	clpV1	1-2704/2709	========/======	98.49	82.66	vfdb	NP_248780	(clpV1) type VI secretion system AAA+ family ATPase [HSI-I (VF0334)] [Pseudomonas aeruginosa PAO1]
P. frederiksbergensis UC4439	UC4439_assembly_contig_1	1017985	1018759	-	flgG	8-782/786	========/======	98.35	82.37	vfdb	NP_249773	(flgG) flagellar basal-body rod protein FlgG [Flagella (VF0273)] [Pseudomonas aeruginosa PAO1]
P. frederiksbergensis UC4439	UC4439_assembly_contig_11	250100	251461	+	pvdH	7-1368/1410	========/======	96.31	82.14	vfdb	NP_251103	(pvdH) diaminobutyrate-2-oxoglutarate aminotransferase PvdH [pyoverdine (IA001)] [Pseudomonas aeruginosa PAO1]
P. frederiksbergensis UC4439	UC4439_assembly_contig_1	968171	968881	-	fliP	49-759/768	========/======	92.45	81.74	vfdb	NP_250137	(fliP) flagellar biosynthetic protein FliP [Flagella (VF0273)] [Pseudomonas aeruginosa PAO1]
P. frederiksbergensis UC4439	UC4439_assembly_contig_19	48495	49946	+	alg8	34-1485/1485	========/======	97.58	81.72	vfdb	NP_252231	(alg8) alginate-c5-mannuronan-epimerase AlgG [Alginate (VF0091)] [Pseudomonas aeruginosa PAO1]
P. frederiksbergensis UC4439	UC4439_assembly_contig_5	169633	170667	+	pilT	1-1035/1035	========/======	99.9	81.66	vfdb	NP_249086	(pilT) twitching motility protein PilT [Type IV pili (VF0082)] [Pseudomonas aeruginosa PAO1]
P. frederiksbergensis UC4439	UC4439_assembly_contig_1	1190356	1190937	-	algU	1-582/582	===============	100	81.61	vfdb	NP_249453	(algU) alginate biosynthesis protein AlgZ/FimS [Alginate (VF0091)] [Pseudomonas aeruginosa PAO1]
P. frederiksbergensis UC4439	UC4439_assembly_contig_1	1017235	1017888	-	flgH	41-694/696	========/======	93.68	81.56	vfdb	NP_249774	(flgH) flagellar L-ring protein precursor FlgH [Flagella (VF0273)] [Pseudomonas aeruginosa PAO1]
P. frederiksbergensis UC4439	UC4439_assembly_contig_1	969349	969783	-	fliN	28-474/474	========/======	91.14	81.56	vfdb	NP_250135	(fliN) flagellar motor switch protein FliN [Flagella (VF0273)] [Pseudomonas aeruginosa PAO1]
P. frederiksbergensis UC4439	UC4439_assembly_contig_1	976076	977363	-	fliI	1-1289/1356	========/======	94.91	81.08	vfdb	NP_249795	(fliI) flagellum-specific ATP synthase FliI [Flagella (VF0273)] [Pseudomonas aeruginosa PAO1]
P. frederiksbergensis UC4439	UC4439_assembly_contig_13	90571	91541	+	waaF	1-971/1038	========/======	93.45	80.76	vfdb	NP_253699	(waaF) heptosyltransferase I [LPS (VF0085)] [Pseudomonas aeruginosa PAO1]
P. frederiksbergensis UC4439	UC4439_assembly_contig_11	251588	251804	+	mbtH-like	1-214/219	========/======	97.72	80.64	vfdb	NP_251102	(mbtH-like) MbtH-like protein from the pyoverdine cluster [pyoverdine (IA001)] [Pseudomonas aeruginosa PAO1]
P. furukawaii UC4535	UC4535_assembly_contig_11	99999	100393	-	pilG	1-395/408	===============	96.81	91.14	vfdb	NP_249099	(pilG) twitching motility protein PilG [Type IV pili (VF0082)] [Pseudomonas aeruginosa PAO1]
P. furukawaii UC4535	UC4535_assembly_contig_11	99575	99940	-	pilH	1-366/366	===============	100	89.62	vfdb	NP_249100	(pilH) twitching motility protein PilH [Type IV pili (VF0082)] [Pseudomonas aeruginosa PAO1]
P. furukawaii UC4535	UC4535_assembly_contig_14	118121	119155	+	pilT	1-1035/1035	===============	100	89.18	vfdb	NP_249086	(pilT) twitching motility protein PilT [Type IV pili (VF0082)] [Pseudomonas aeruginosa PAO1]
P. furukawaii UC4535	UC4535_assembly_contig_2	564495	564911	+	xcpT	34-447/447	.=======/======	92.62	88.49	vfdb	NP_251791	(xcpT) general secretion pathway protein G [xcp secretion system (VF0084)] [Pseudomonas aeruginosa PAO1]
P. furukawaii UC4535	UC4535_assembly_contig_2	115635	116409	+	flgG	8-782/786	===============	98.6	88.39	vfdb	NP_249773	(flgG) flagellar basal-body rod protein FlgG [Flagella (VF0273)] [Pseudomonas aeruginosa PAO1]
P. furukawaii UC4535	UC4535_assembly_contig_2	161297	162268	+	fliM	1-972/972	========/======	99.9	88.28	vfdb	NP_250134	(fliM) flagellar motor switch protein FliM [Flagella (VF0273)] [Pseudomonas aeruginosa PAO1]
P. furukawaii UC4535	UC4535_assembly_contig_2	152669	153685	+	fliG	1-1017/1017	========/======	99.9	87.92	vfdb	NP_249793	(fliG) flagellar motor switch protein G [Flagella (VF0273)] [Pseudomonas aeruginosa PAO1]
P. furukawaii UC4535	UC4535_assembly_contig_14	119195	120338	+	pilU	1-1147/1149	========/======	99.48	87.81	vfdb	NP_249087	(pilU) twitching motility protein PilU [Type IV pili (VF0082)] [Pseudomonas aeruginosa PAO1]
P. furukawaii UC4535	UC4535_assembly_contig_2	117184	118257	+	flgI	37-1110/1110	===============	96.76	87.52	vfdb	NP_249775	(flgI) flagellar P-ring protein precursor FlgI [Flagella (VF0273)] [Pseudomonas aeruginosa PAO1]
P. furukawaii UC4535	UC4535_assembly_contig_11	96812	98841	-	pilJ	1-2030/2049	========/======	98.98	87.4	vfdb	NP_249102	(pilJ) twitching motility protein PilJ [Type IV pili (VF0082)] [Pseudomonas aeruginosa PAO1]
P. furukawaii UC4535	UC4535_assembly_contig_1	240091	241423	-	algC	25-1357/1392	========/======	95.69	86.96	vfdb	NP_254009	(algC) phosphomannomutase AlgC [Alginate biosynthesis (CVF522)] [Pseudomonas aeruginosa PAO1]
P. furukawaii UC4535	UC4535_assembly_contig_4	216714	218125	+	algA	1-1410/1446	========/======	97.37	86.92	vfdb	NP_252241	(algA) phosphomannose isomerase / guanosine 5'-diphospho-D-mannose pyrophosphorylase [Alginate (VF0091)] [Pseudomonas aeruginosa PAO1]
P. furukawaii UC4535	UC4535_assembly_contig_4	203421	204876	+	alg8	30-1485/1485	===============	98.05	86.54	vfdb	NP_252231	(alg8) alginate-c5-mannuronan-epimerase AlgG [Alginate (VF0091)] [Pseudomonas aeruginosa PAO1]
P. furukawaii UC4535	UC4535_assembly_contig_2	167223	169344	+	flhA	1-2122/2124	===============	99.91	85.91	vfdb	NP_250143	(flhA) flagellar biosynthesis protein FlhA [Flagella (VF0273)] [Pseudomonas aeruginosa PAO1]
P. furukawaii UC4535	UC4535_assembly_contig_2	163233	163959	+	fliP	51-768/768	========/======	93.49	85.83	vfdb	NP_250137	(fliP) flagellar biosynthetic protein FliP [Flagella (VF0273)] [Pseudomonas aeruginosa PAO1]
P. furukawaii UC4535	UC4535_assembly_contig_27	53934	55271	+	pilR	1-1338/1338	===============	100	85.58	vfdb	NP_253237	(pilR) two-component response regulator PilR [Type IV pili (VF0082)] [Pseudomonas aeruginosa PAO1]
P. furukawaii UC4535	UC4535_assembly_contig_2	170778	171584	+	fleN	7-813/843	===============	95.73	85.25	vfdb	NP_250145	(fleN) flagellar synthesis regulator FleN [Flagella (VF0273)] [Pseudomonas aeruginosa PAO1]
P. furukawaii UC4535	UC4535_assembly_contig_2	154474	155779	+	fliI	1-1306/1356	===============	96.31	84.46	vfdb	NP_249795	(fliI) flagellum-specific ATP synthase FliI [Flagella (VF0273)] [Pseudomonas aeruginosa PAO1]
P. furukawaii UC4535	UC4535_assembly_contig_2	561800	563257	+	xcpR	49-1509/1509	========/======	96.49	84.42	vfdb	NP_251793	(xcpR) general secretion pathway protein E [xcp secretion system (VF0084)] [Pseudomonas aeruginosa PAO1]
P. furukawaii UC4535	UC4535_assembly_contig_15	29770	30351	+	algU	1-582/582	===============	100	84.02	vfdb	NP_249453	(algU) alginate biosynthesis protein AlgZ/FimS [Alginate (VF0091)] [Pseudomonas aeruginosa PAO1]
P. furukawaii UC4535	UC4535_assembly_contig_2	146215	147683	+	fleQ	1-1469/1473	========/======	99.66	84.01	vfdb	NP_249788	(fleQ) transcriptional regulator FleQ [Flagella (VF0273)] [Pseudomonas aeruginosa PAO1]
P. furukawaii UC4535	UC4535_assembly_contig_2	162336	162775	+	fliN	26-474/474	========/======	92.62	83.56	vfdb	NP_250135	(fliN) flagellar motor switch protein FliN [Flagella (VF0273)] [Pseudomonas aeruginosa PAO1]
P. furukawaii UC4535	UC4535_assembly_contig_2	150964	152674	+	fliF	76-1795/1797	========/======	95.05	83.4	vfdb	NP_249792	(fliF) flagellar M-ring protein FliF [Flagella (VF0273)] [Pseudomonas aeruginosa PAO1]
P. furukawaii UC4535	UC4535_assembly_contig_2	171611	172347	+	fliA	1-734/744	========/======	98.66	83.31	vfdb	NP_250146	(fliA) flagellar biosynthesis sigma factor FliA [Deoxyhexose linking sugar 209 Da capping structure (AI138)] [Pseudomonas aeruginosa PAO1]
P. furukawaii UC4535	UC4535_assembly_contig_2	111917	112363	+	flgC	1-441/441	========/======	100	83.22	vfdb	NP_249769	(flgC) flagellar basal-body rod protein FlgC [Flagella (VF0273)] [Pseudomonas aeruginosa PAO1]
P. furukawaii UC4535	UC4535_assembly_contig_2	563258	564472	+	xcpS	1-1218/1218	========/======	99.59	83.11	vfdb	NP_251792	(xcpS) general secretion pathway protein F [xcp secretion system (VF0084)] [Pseudomonas aeruginosa PAO1]
P. furukawaii UC4535	UC4535_assembly_contig_1	596384	597499	+	waaG	7-1122/1122	========/======	99.11	83.04	vfdb	NP_253697	(waaG) B-band O-antigen polymerase [LPS (VF0085)] [Pseudomonas aeruginosa PAO1]
P. furukawaii UC4535	UC4535_assembly_contig_1	549825	550889	+	pilM	1-1065/1065	========/======	99.91	82.93	vfdb	NP_253731	(pilM) type IV pilus inner membrane platform protein PilM [Type IV pili (VF0082)] [Pseudomonas aeruginosa PAO1]
P. furukawaii UC4535	UC4535_assembly_contig_2	177060	177800	+	motC	1-741/741	========/======	99.73	82.91	vfdb	NP_250151	(motC) flagellar motor protein [Deoxyhexose linking sugar 209 Da capping structure (AI138)] [Pseudomonas aeruginosa PAO1]
P. furukawaii UC4535	UC4535_assembly_contig_2	112465	113063	+	flgD	116-714/714	..=============	83.89	82.81	vfdb	NP_249770	(flgD) flagellar basal-body rod modification protein FlgD [Flagella (VF0273)] [Pseudomonas aeruginosa PAO1]
P. furukawaii UC4535	UC4535_assembly_contig_4	202027	203336	+	algD	1-1310/1311	========/======	99.69	82.79	vfdb	NP_252230	(algD) GDP-mannose 6-dehydrogenase AlgD [Alginate (VF0091)] [Pseudomonas aeruginosa PAO1]
P. furukawaii UC4535	UC4535_assembly_contig_11	98981	99516	-	pilI	1-536/537	========/======	99.63	82.68	vfdb	NP_249101	(pilI) twitching motility protein PilI [Type IV pili (VF0082)] [Pseudomonas aeruginosa PAO1]
P. furukawaii UC4535	UC4535_assembly_contig_1	335530	336251	+	algR	1-722/747	========/======	96.25	82.48	vfdb	NP_253948	(algR) alginate biosynthesis regulatory protein AlgR [Alginate (VF0091)] [Pseudomonas aeruginosa PAO1]
P. furukawaii UC4535	UC4535_assembly_contig_1	551506	552129	+	pilO	1-624/624	========/======	99.84	82.4	vfdb	NP_253729	(pilO) type IV pilus inner membrane platform protein PilO [Type IV pili (VF0082)] [Pseudomonas aeruginosa PAO1]
P. furukawaii UC4535	UC4535_assembly_contig_2	164233	165007	+	fliR	1-775/777	===============	99.74	82.32	vfdb	NP_250139	(fliR) flagellar biosynthetic protein FliR [Flagella (VF0273)] [Pseudomonas aeruginosa PAO1]
P. furukawaii UC4535	UC4535_assembly_contig_2	169777	170711	+	flhF	356-1290/1290	...=====/======	72.33	81.96	vfdb	NP_250144	(flhF) flagellar biosynthesis protein FlhF [Flagella (VF0273)] [Pseudomonas aeruginosa PAO1]
P. furukawaii UC4535	UC4535_assembly_contig_27	34054	34916	+	xcpA/pilD	11-873/873	========/======	98.74	81.94	vfdb	NP_253218	(xcpA/pilD) type 4 prepilin peptidase PilD [Type IV pili (VF0082)] [Pseudomonas aeruginosa PAO1]
P. furukawaii UC4535	UC4535_assembly_contig_1	32695	34028	+	algB	14-1350/1350	========/======	98.81	81.75	vfdb	NP_254170	(algB) two-component response regulator AlgB [Alginate (VF0091)] [Pseudomonas aeruginosa PAO1]
P. furukawaii UC4535	UC4535_assembly_contig_6	271021	271872	-	motA	1-852/852	===============	100	81.69	vfdb	NP_253641	(motA) flagellar motor protein [Deoxyhexose linking sugar 209 Da capping structure (AI138)] [Pseudomonas aeruginosa PAO1]
P. furukawaii UC4535	UC4535_assembly_contig_2	114839	115582	+	flgF	1-750/750	========/======	98.8	81.54	vfdb	NP_249772	(flgF) flagellar basal-body rod protein FlgF [Flagella (VF0273)] [Pseudomonas aeruginosa PAO1]
P. furukawaii UC4535	UC4535_assembly_contig_2	147853	148983	+	fleS	56-1186/1209	========/======	93.38	81.2	vfdb	NP_249789	(fleS) two-component sensor [Deoxyhexose linking sugar 209 Da capping structure (AI138)] [Pseudomonas aeruginosa PAO1]
P. furukawaii UC4535	UC4535_assembly_contig_2	163962	164231	+	fliQ	1-270/270	========/======	99.63	81.18	vfdb	NP_250138	(fliQ) flagellar biosynthetic protein FliQ [Flagella (VF0273)] [Pseudomonas aeruginosa PAO1]
P. furukawaii UC4535	UC4535_assembly_contig_13	101824	103133	+	algD	1-1310/1311	========/======	99.24	81.05	vfdb	NP_252230	(algD) GDP-mannose 6-dehydrogenase AlgD [Alginate (VF0091)] [Pseudomonas aeruginosa PAO1]
P. furukawaii UC4535	UC4535_assembly_contig_2	111495	111902	+	flgB	1-408/408	========/======	99.75	80.93	vfdb	NP_249768	(flgB) flagellar basal body rod protein FlgB [Deoxyhexose linking sugar 209 Da capping structure (AI138)] [Pseudomonas aeruginosa PAO1]
P. furukawaii UC4535	UC4535_assembly_contig_2	116432	117145	+	flgH	1-696/696	========/======	99.43	80.64	vfdb	NP_249774	(flgH) flagellar L-ring protein precursor FlgH [Flagella (VF0273)] [Pseudomonas aeruginosa PAO1]
P. furukawaii UC4535	UC4535_assembly_contig_1	594273	595281	+	waaF	1-1009/1038	========/======	97.11	80.59	vfdb	NP_253699	(waaF) heptosyltransferase I [LPS (VF0085)] [Pseudomonas aeruginosa PAO1]
P. furukawaii UC4535	UC4535_assembly_contig_20	53424	54553	-	algW	1-1130/1170	========/======	96.41	80.56	vfdb	NP_253136	(algW) AlgW protein [Alginate regulation (CVF523)] [Pseudomonas aeruginosa PAO1]
P. furukawaii UC4535	UC4535_assembly_contig_2	558976	560749	-	xcpQ	137-1914/1977	========/======	88.87	80.39	vfdb	NP_251795	(xcpQ) general secretion pathway protein D [xcp secretion system (VF0084)] [Pseudomonas aeruginosa PAO1]
P. furukawaii UC4535	UC4535_assembly_contig_2	150548	150880	+	fliE	1-330/330	========/======	99.09	80.36	vfdb	NP_249791	(fliE) flagellar hook-basal body complex protein FliE [Flagella (VF0273)] [Pseudomonas aeruginosa PAO1]
P. furukawaii UC4535	UC4535_assembly_contig_4	213234	214514	+	algI	1-1281/1563	=============..	81.96	80.33	vfdb	NP_252238	(algI) alginate o-acetyltransferase AlgI [Alginate (VF0091)] [Pseudomonas aeruginosa PAO1]
P. furukawaii UC4535	UC4535_assembly_contig_4	216003	216570	+	algF	75-642/651	.=======/======	87.1	80.32	vfdb	NP_252240	(algF) alginate o-acetyltransferase AlgF [Alginate (VF0091)] [Pseudomonas aeruginosa PAO1]
P. furukawaii UC4535	UC4535_assembly_contig_1	595318	596363	+	waaC	2-1050/1068	========/======	97.85	80.29	vfdb	NP_253698	(waaC) 3-deoxy-D-manno-octulosonic-acid (KDO) transferase [LPS (VF0085)] [Pseudomonas aeruginosa PAO1]
P. glycinis UC4449	UC4449_assembly_contig_10	39573	40085	+	pvdS	1-513/564	==============.	90.96	87.52	vfdb	NP_251116	(pvdS) extracytoplasmic-function sigma-70 factor [Pyoverdine (VF0094)] [Pseudomonas aeruginosa PAO1]
P. glycinis UC4449	UC4449_assembly_contig_12	153241	154206	+	fliM	1-967/972	========/======	99.28	87.4	vfdb	NP_250134	(fliM) flagellar motor switch protein FliM [Flagella (VF0273)] [Pseudomonas aeruginosa PAO1]
P. glycinis UC4449	UC4449_assembly_contig_12	144699	145716	+	fliG	1-1015/1017	========/======	99.71	85.77	vfdb	NP_249793	(fliG) flagellar motor switch protein G [Flagella (VF0273)] [Pseudomonas aeruginosa PAO1]
P. glycinis UC4449	UC4449_assembly_contig_2	228135	228476	-	pilH	1-342/366	========/======	93.17	85.71	vfdb	NP_249100	(pilH) twitching motility protein PilH [Type IV pili (VF0082)] [Pseudomonas aeruginosa PAO1]
P. glycinis UC4449	UC4449_assembly_contig_2	228555	228941	-	pilG	1-387/408	===============	94.85	85.53	vfdb	NP_249099	(pilG) twitching motility protein PilG [Type IV pili (VF0082)] [Pseudomonas aeruginosa PAO1]
P. glycinis UC4449	UC4449_assembly_contig_12	106003	107055	+	flgI	58-1110/1110	========/======	94.77	84.63	vfdb	NP_249775	(flgI) flagellar P-ring protein precursor FlgI [Flagella (VF0273)] [Pseudomonas aeruginosa PAO1]
P. glycinis UC4449	UC4449_assembly_contig_4	17636	18909	-	algI	1-1274/1563	=============..	81.51	84.38	vfdb	NP_252238	(algI) alginate o-acetyltransferase AlgI [Alginate (VF0091)] [Pseudomonas aeruginosa PAO1]
P. glycinis UC4449	UC4449_assembly_contig_12	104414	105188	+	flgG	8-782/786	========/======	97.84	83.74	vfdb	NP_249773	(flgG) flagellar basal-body rod protein FlgG [Flagella (VF0273)] [Pseudomonas aeruginosa PAO1]
P. glycinis UC4449	UC4449_assembly_contig_12	146519	147762	+	fliI	1-1244/1356	========/=====.	91.59	83.55	vfdb	NP_249795	(fliI) flagellum-specific ATP synthase FliI [Flagella (VF0273)] [Pseudomonas aeruginosa PAO1]
P. glycinis UC4449	UC4449_assembly_contig_10	16164	16366	-	mbtH-like	1-203/219	==============.	92.69	83.25	vfdb	NP_251102	(mbtH-like) MbtH-like protein from the pyoverdine cluster [pyoverdine (IA001)] [Pseudomonas aeruginosa PAO1]
P. glycinis UC4449	UC4449_assembly_contig_16	4399	5213	+	fleN	10-824/843	========/======	96.56	83.21	vfdb	NP_250145	(fleN) flagellar synthesis regulator FleN [Flagella (VF0273)] [Pseudomonas aeruginosa PAO1]
P. glycinis UC4449	UC4449_assembly_contig_1	318945	319386	-	flgC	1-439/441	========/======	99.32	82.62	vfdb	NP_249769	(flgC) flagellar basal-body rod protein FlgC [Flagella (VF0273)] [Pseudomonas aeruginosa PAO1]
P. glycinis UC4449	UC4449_assembly_contig_12	155206	155918	+	fliP	46-758/768	===============	92.84	82.47	vfdb	NP_250137	(fliP) flagellar biosynthetic protein FliP [Flagella (VF0273)] [Pseudomonas aeruginosa PAO1]
P. glycinis UC4449	UC4449_assembly_contig_12	105295	105937	+	flgH	52-694/696	.=======/======	92.1	82.33	vfdb	NP_249774	(flgH) flagellar L-ring protein precursor FlgH [Flagella (VF0273)] [Pseudomonas aeruginosa PAO1]
P. glycinis UC4449	UC4449_assembly_contig_2	237035	238069	-	pilT	1-1035/1035	========/======	99.71	82.18	vfdb	NP_249086	(pilT) twitching motility protein PilT [Type IV pili (VF0082)] [Pseudomonas aeruginosa PAO1]
P. glycinis UC4449	UC4449_assembly_contig_4	481016	481597	+	algU	1-582/582	===============	100	81.79	vfdb	NP_249453	(algU) alginate biosynthesis protein AlgZ/FimS [Alginate (VF0091)] [Pseudomonas aeruginosa PAO1]
P. glycinis UC4449	UC4449_assembly_contig_4	27671	29118	-	alg8	38-1485/1485	===============	97.51	81.56	vfdb	NP_252231	(alg8) alginate-c5-mannuronan-epimerase AlgG [Alginate (VF0091)] [Pseudomonas aeruginosa PAO1]
P. glycinis UC4449	UC4449_assembly_contig_4	13929	15335	-	algA	1-1407/1446	========/======	97.16	81.48	vfdb	NP_252241	(algA) phosphomannose isomerase / guanosine 5'-diphospho-D-mannose pyrophosphorylase [Alginate (VF0091)] [Pseudomonas aeruginosa PAO1]
P. glycinis UC4449	UC4449_assembly_contig_10	16521	17855	-	pvdH	7-1341/1410	========/======	94.61	81.21	vfdb	NP_251103	(pvdH) diaminobutyrate-2-oxoglutarate aminotransferase PvdH [pyoverdine (IA001)] [Pseudomonas aeruginosa PAO1]
P. glycinis UC4449	UC4449_assembly_contig_12	138261	139736	+	fleQ	1-1473/1473	========/======	99.66	81.09	vfdb	NP_249788	(fleQ) transcriptional regulator FleQ [Flagella (VF0273)] [Pseudomonas aeruginosa PAO1]
P. glycinis UC4449	UC4449_assembly_contig_16	801	2917	+	flhA	1-2114/2124	========/======	99.29	80.77	vfdb	NP_250143	(flhA) flagellar biosynthesis protein FlhA [Flagella (VF0273)] [Pseudomonas aeruginosa PAO1]
P. glycinis UC4449	UC4449_assembly_contig_16	5281	5956	+	fliA	62-734/744	.=======/======	90.46	80.47	vfdb	NP_250146	(fliA) flagellar biosynthesis sigma factor FliA [Deoxyhexose linking sugar 209 Da capping structure (AI138)] [Pseudomonas aeruginosa PAO1]
P. plecoglossicida UC4553	UC4553_assembly_contig_9	165300	166775	+	hsiC1/vipB	28-1497/1497	========/======	98.2	88.96	vfdb	NP_248774	(hsiC1/vipB) type VI secretion system tubule-forming protein VipB [HSI-I (VF0334)] [Pseudomonas aeruginosa PAO1]
P. plecoglossicida UC4553	UC4553_assembly_contig_1	357795	359078	+	algI	1-1284/1563	========/====..	82.02	88.49	vfdb	NP_252238	(algI) alginate o-acetyltransferase AlgI [Alginate (VF0091)] [Pseudomonas aeruginosa PAO1]
P. plecoglossicida UC4553	UC4553_assembly_contig_2	205101	206069	-	fliM	1-972/972	========/======	99.59	87.05	vfdb	NP_250134	(fliM) flagellar motor switch protein FliM [Flagella (VF0273)] [Pseudomonas aeruginosa PAO1]
P. plecoglossicida UC4553	UC4553_assembly_contig_9	164770	165263	+	hsiB1/vipA	22-515/519	===============	95.18	86.23	vfdb	NP_248773	(hsiB1/vipA) type VI secretion system tubule-forming protein VipA [HSI-I (VF0334)] [Pseudomonas aeruginosa PAO1]
P. plecoglossicida UC4553	UC4553_assembly_contig_2	249878	250646	-	flgG	8-776/786	========/======	97.71	86.1	vfdb	NP_249773	(flgG) flagellar basal-body rod protein FlgG [Flagella (VF0273)] [Pseudomonas aeruginosa PAO1]
P. plecoglossicida UC4553	UC4553_assembly_contig_5	53269	53482	+	mbtH-like	1-214/219	===============	97.72	85.98	vfdb	NP_251102	(mbtH-like) MbtH-like protein from the pyoverdine cluster [pyoverdine (IA001)] [Pseudomonas aeruginosa PAO1]
P. plecoglossicida UC4553	UC4553_assembly_contig_2	247999	249114	-	flgI	1-1110/1110	========/======	99.73	85.88	vfdb	NP_249775	(flgI) flagellar P-ring protein precursor FlgI [Flagella (VF0273)] [Pseudomonas aeruginosa PAO1]
P. plecoglossicida UC4553	UC4553_assembly_contig_2	213518	214535	-	fliG	1-1015/1017	========/======	99.8	85.86	vfdb	NP_249793	(fliG) flagellar motor switch protein G [Flagella (VF0273)] [Pseudomonas aeruginosa PAO1]
P. plecoglossicida UC4553	UC4553_assembly_contig_2	196588	197395	-	fleN	10-817/843	========/======	95.73	85.29	vfdb	NP_250145	(fleN) flagellar synthesis regulator FleN [Flagella (VF0273)] [Pseudomonas aeruginosa PAO1]
P. plecoglossicida UC4553	UC4553_assembly_contig_9	171657	174332	+	clpV1	1-2709/2709	========/======	98.67	84.59	vfdb	NP_248780	(clpV1) type VI secretion system AAA+ family ATPase [HSI-I (VF0334)] [Pseudomonas aeruginosa PAO1]
P. plecoglossicida UC4553	UC4553_assembly_contig_1	361123	362529	+	algA	1-1407/1446	===============	97.3	84.29	vfdb	NP_252241	(algA) phosphomannose isomerase / guanosine 5'-diphospho-D-mannose pyrophosphorylase [Alginate (VF0091)] [Pseudomonas aeruginosa PAO1]
P. plecoglossicida UC4553	UC4553_assembly_contig_2	203383	204100	-	fliP	49-766/768	===============	93.49	84.12	vfdb	NP_250137	(fliP) flagellar biosynthetic protein FliP [Flagella (VF0273)] [Pseudomonas aeruginosa PAO1]
P. plecoglossicida UC4553	UC4553_assembly_contig_2	249121	249771	-	flgH	46-696/696	===============	93.53	83.26	vfdb	NP_249774	(flgH) flagellar L-ring protein precursor FlgH [Flagella (VF0273)] [Pseudomonas aeruginosa PAO1]
P. plecoglossicida UC4553	UC4553_assembly_contig_9	166847	167325	+	hcp1	1-479/489	========/======	97.75	83.12	vfdb	NP_248775	(hcp1) type VI secretion system substrate Hcp1 [HSI-I (VF0334)] [Pseudomonas aeruginosa PAO1]
P. plecoglossicida UC4553	UC4553_assembly_contig_1	347895	349327	+	alg8	38-1470/1485	========/======	96.3	83.08	vfdb	NP_252231	(alg8) alginate-c5-mannuronan-epimerase AlgG [Alginate (VF0091)] [Pseudomonas aeruginosa PAO1]
P. plecoglossicida UC4553	UC4553_assembly_contig_2	195831	196508	-	fliA	64-738/744	.=======/======	90.73	82.89	vfdb	NP_250146	(fliA) flagellar biosynthesis sigma factor FliA [Deoxyhexose linking sugar 209 Da capping structure (AI138)] [Pseudomonas aeruginosa PAO1]
P. plecoglossicida UC4553	UC4553_assembly_contig_20	31823	32148	+	pilH	1-326/366	==============.	89.07	82.82	vfdb	NP_249100	(pilH) twitching motility protein PilH [Type IV pili (VF0082)] [Pseudomonas aeruginosa PAO1]
P. plecoglossicida UC4553	UC4553_assembly_contig_2	190369	191105	-	motC	1-737/741	========/======	99.33	82.79	vfdb	NP_250151	(motC) flagellar motor protein [Deoxyhexose linking sugar 209 Da capping structure (AI138)] [Pseudomonas aeruginosa PAO1]
P. plecoglossicida UC4553	UC4553_assembly_contig_2	211253	212570	-	fliI	1-1318/1356	========/======	96.98	82.67	vfdb	NP_249795	(fliI) flagellum-specific ATP synthase FliI [Flagella (VF0273)] [Pseudomonas aeruginosa PAO1]
P. plecoglossicida UC4553	UC4553_assembly_contig_2	220889	222333	-	fleQ	1-1445/1473	========/======	97.9	82.46	vfdb	NP_249788	(fleQ) transcriptional regulator FleQ [Flagella (VF0273)] [Pseudomonas aeruginosa PAO1]
P. plecoglossicida UC4553	UC4553_assembly_contig_24	84475	85455	+	waaF	1-981/1038	========/======	94.41	82.28	vfdb	NP_253699	(waaF) heptosyltransferase I [LPS (VF0085)] [Pseudomonas aeruginosa PAO1]
P. plecoglossicida UC4553	UC4553_assembly_contig_2	198824	200940	-	flhA	1-2114/2124	========/======	99.48	82.25	vfdb	NP_250143	(flhA) flagellar biosynthesis protein FlhA [Flagella (VF0273)] [Pseudomonas aeruginosa PAO1]
P. plecoglossicida UC4553	UC4553_assembly_contig_1	135850	136431	-	algU	1-582/582	===============	100	81.96	vfdb	NP_249453	(algU) alginate biosynthesis protein AlgZ/FimS [Alginate (VF0091)] [Pseudomonas aeruginosa PAO1]
P. plecoglossicida UC4553	UC4553_assembly_contig_3	43384	44711	-	algC	25-1352/1392	========/======	95.04	81.62	vfdb	NP_254009	(algC) phosphomannomutase AlgC [Alginate biosynthesis (CVF522)] [Pseudomonas aeruginosa PAO1]
P. plecoglossicida UC4553	UC4553_assembly_contig_2	97467	97976	+	pvdS	1-510/564	==============.	90.43	81.57	vfdb	NP_251116	(pvdS) extracytoplasmic-function sigma-70 factor [Pyoverdine (VF0094)] [Pseudomonas aeruginosa PAO1]
P. plecoglossicida UC4553	UC4553_assembly_contig_2	254148	254591	-	flgC	1-441/441	========/======	99.77	81.12	vfdb	NP_249769	(flgC) flagellar basal-body rod protein FlgC [Flagella (VF0273)] [Pseudomonas aeruginosa PAO1]
P. plecoglossicida UC4553	UC4553_assembly_contig_1	326400	327533	+	algW	6-1139/1170	========/======	96.24	81	vfdb	NP_253136	(algW) AlgW protein [Alginate regulation (CVF523)] [Pseudomonas aeruginosa PAO1]
P. plecoglossicida UC4553	UC4553_assembly_contig_2	203090	203359	-	fliQ	1-270/270	========/======	98.89	80.95	vfdb	NP_250138	(fliQ) flagellar biosynthetic protein FliQ [Flagella (VF0273)] [Pseudomonas aeruginosa PAO1]
P. plecoglossicida UC4553	UC4553_assembly_contig_24	86589	87696	+	waaG	7-1114/1122	========/======	98.31	80.86	vfdb	NP_253697	(waaG) B-band O-antigen polymerase [LPS (VF0085)] [Pseudomonas aeruginosa PAO1]
P. plecoglossicida UC4553	UC4553_assembly_contig_2	204583	205023	-	fliN	28-474/474	========/======	91.56	80.84	vfdb	NP_250135	(fliN) flagellar motor switch protein FliN [Flagella (VF0273)] [Pseudomonas aeruginosa PAO1]
P. plecoglossicida UC4553	UC4553_assembly_contig_2	70153	71463	-	pvdH	70-1380/1410	========/======	92.84	80.66	vfdb	NP_251103	(pvdH) diaminobutyrate-2-oxoglutarate aminotransferase PvdH [pyoverdine (IA001)] [Pseudomonas aeruginosa PAO1]
P. plecoglossicida UC4553	UC4553_assembly_contig_1	132642	133998	-	mucD	66-1425/1425	========/======	95.02	80.63	vfdb	NP_249457	(mucD) serine protease MucD precursor [Alginate regulation (CVF523)] [Pseudomonas aeruginosa PAO1]
P. plecoglossicida UC4553	UC4553_assembly_contig_24	87704	88500	+	waaP	1-797/807	========/======	98.39	80.5	vfdb	NP_253696	(waaP) UDP-glucose:(heptosyl) LPS alpha 13-glucosyltransferase WaaG [LPS (VF0085)] [Pseudomonas aeruginosa PAO1]
P. plecoglossicida UC4553	UC4553_assembly_contig_1	346471	347786	+	algD	1-1310/1311	========/======	99.39	80.2	vfdb	NP_252230	(algD) GDP-mannose 6-dehydrogenase AlgD [Alginate (VF0091)] [Pseudomonas aeruginosa PAO1]
S. rhizosphaerae UC4490	UC4490_assembly_contig_1	659833	660825	+	fliG	1-993/993	===============	100	82.28	vfdb	YP_001006742	(fliG) flagellar motor switch protein G [Flagella (VF0394)] [Yersinia enterocolitica subsp. enterocolitica 8081]
S. rhizosphaerae UC4490	UC4490_assembly_contig_1	667822	668054	+	fliQ	1-233/270	=============..	86.3	80.26	vfdb	YP_001006752	(fliQ) flagellar biosynthetic protein FliQ [Flagella (VF0394)] [Yersinia enterocolitica subsp. enterocolitica 8081]
E. ludwigi UC4450	UC4450_assembly_contig_5	478441	479586	+	blaACT-12_1	1-1146/1146	===============	100	98.78	resfinder	JX440355	blaACT-12	Amoxicillin;Amoxicillin+Clavulanic_acid;Ampicillin;Ampicillin+Clavulanic_acid;Cefotaxime;Cefoxitin;Ceftazidime;Piperacillin;Piperacillin+Tazobactam;Ticarcillin;Ticarcillin+Clavulanic_acid
E. ludwigi UC4450	UC4450_assembly_contig_5	309044	309469	-	fosA2_1	1-426/426	===============	100	97.65	resfinder	EU487198	fosA2	Fosfomycin
E. ludwigi UC4450	UC4450_assembly_contig_1	423750	426902	-	OqxB_1	1-3153/3153	===============	100	89.25	resfinder	EU370913	OqxB	Chloramphenicol;Ciprofloxacin;Nalidixic_acid;Trimethoprim
E. ludwigi UC4450	UC4450_assembly_contig_1	426926	428101	-	OqxA_1	1-1176/1176	===============	100	86.65	resfinder	EU370913	OqxA	Chloramphenicol;Ciprofloxacin;Nalidixic_acid;Trimethoprim
P. megaterium UC4510	UC4510_assembly_contig_19	22227	23695	+	lsa(B)_1	1-1469/1479	========/======	99.19	81.24	resfinder	AJ579365	lsa(B)	Clindamycin;Dalfopristin;Lincomycin;Pristinamycin_IIA;Virginiamycin_M
P. chlororaphis UC4478	UC4478_assembly_contig_2	391682	394776	+	tmexD2_1	1-3095/3135	========/======	98.63	80.44	resfinder	MN175502	tmexD2	Doxycycline;Minocycline;Tetracycline;Tigecycline
B. licheniformis UC4521	UC4521_assembly_contig_1	1184445	1187031	+	rphB	10-2653/2655	========/======	97.36	80.5	card	KX531052.1:0-2655	rphB is a rifampin phosphotransferase protein found in Paenibacillus sp. LC231 a strain of Paenibacillus isolated from Lechuguilla Cave NM USA. Confers resistance to rifamycin antibiotics specifically rifampin through rifampin inactivation. Described by Pawlowski et al. 2016.	rifamycin
E. ludwigi UC4450	UC4450_assembly_contig_5	478441	479586	+	blaACT-12	1-1146/1146	===============	100	98.78	card	JX440355.1:751-1897	ACT-12 is a beta-lactamase. From the Lahey list of ACT beta-lactamases.	carbapenem;cephalosporin;cephamycin;penam
E. ludwigi UC4450	UC4450_assembly_contig_5	309044	309469	-	FosA2	1-426/426	===============	100	97.65	card	EU487198.1:216-642	An enzyme that confers resistance to fosfomycin in Enterobacter cloacae by breaking the epoxide ring of the molecule. It depends on the cofactors Manganese (II) and Potassium and uses Glutathione (GSH) as the nucleophilic molecule.	phosphonic_acid
E. ludwigi UC4450	UC4450_assembly_contig_1	423750	426902	-	oqxB	1-3153/3153	===============	100	89.25	card	EU370913.1:47850-51003	RND efflux pump conferring resistance to fluoroquinolone.	diaminopyrimidine;fluoroquinolone;glycylcycline;nitrofuran;tetracycline
E. ludwigi UC4450	UC4450_assembly_contig_1	569235	570428	+	acrA	1-1194/1194	===============	100	89.11	card	DQ679966.1:299-1493	AcrA is a subunit of the AcrAB-TolC multidrug efflux system in E. cloacae.	cephalosporin;disinfecting_agents_and_antiseptics;fluoroquinolone;glycylcycline;penam;phenicol;rifamycin;tetracycline
E. ludwigi UC4450	UC4450_assembly_contig_8	23289	23921	+	CRP	1-633/633	===============	100	88.94	card	AP009048.1:4154296-4153663	CRP is a global regulator that represses MdtEF multidrug efflux pump expression.	fluoroquinolone;macrolide;penam
E. ludwigi UC4450	UC4450_assembly_contig_3	97168	97581	-	H-NS	1-414/414	===============	100	87.92	card	BA000007.3:1738104-1737690	H-NS is a histone-like protein involved in global gene regulation in Gram-negative bacteria. It is a repressor of the membrane fusion protein genes acrE mdtE and emrK as well as nearby genes of many RND-type multidrug exporters.	cephalosporin;cephamycin;fluoroquinolone;macrolide;penam;tetracycline
E. ludwigi UC4450	UC4450_assembly_contig_1	478770	479132	-	ramA	13-375/375	===============	96.8	87.05	card	JQ727668.1:0-375	RamA (resistance antibiotic multiple) is a positive regulator of AcrAB-TolC and leads to high level multidrug resistance in Klebsiella pneumoniae Salmonella enterica and Enterobacter aerugenes increasing the expression of both the mar operon as well as AcrAB. RamA also decreases OmpF expression.	carbapenem;cephalosporin;cephamycin;disinfecting_agents_and_antiseptics;fluoroquinolone;glycylcycline;monobactam;penam;penem;phenicol;rifamycin;tetracycline
E. ludwigi UC4450	UC4450_assembly_contig_1	426926	428101	-	oqxA	1-1176/1176	===============	100	86.65	card	EU370913.1:46651-47827	RND efflux pump conferring resistance to fluoroquinolone.	diaminopyrimidine;fluoroquinolone;glycylcycline;nitrofuran;tetracycline
E. ludwigi UC4450	UC4450_assembly_contig_1	570451	573587	+	acrB	1-3140/3150	========/======	99.59	85.1	card	U00096.3:484403-481253	Protein subunit of AcrA-AcrB-TolC multidrug efflux complex. AcrB functions as a herterotrimer which forms the inner membrane component and is primarily responsible for substrate recognition and energy transduction by acting as a drug/proton antiporter.	cephalosporin;disinfecting_agents_and_antiseptics;fluoroquinolone;glycylcycline;penam;phenicol;rifamycin;tetracycline
E. ludwigi UC4450	UC4450_assembly_contig_12	63155	64248	-	OmpA	17-1125/1125	========/======	96.71	84.84	card	FO834906.1:2175099-2173974	OmpA is a porin that confers resistance to beta-lactam antibiotics.	peptide
E. ludwigi UC4450	UC4450_assembly_contig_2	86334	86864	+	emrR	1-531/531	===============	100	83.99	card	U00096.3:2810769-2811300	EmrR is a negative regulator for the EmrAB-TolC multidrug efflux pump in E. coli. Mutations lead to EmrAB-TolC overexpression.	fluoroquinolone
E. ludwigi UC4450	UC4450_assembly_contig_2	88198	89728	+	KpnH	9-1539/1539	========/======	99.42	83.75	card	ASTU01000063.1:61248-62787	KpnH consists of ~511 residues resembles EmrB of E. coli and is probably a translocase in the KpnGH-TolC efflux protein in K. pneumoniae. Disruption of the pump components KpnG-KpnH signficantly decrease resistance to azithromycin ceftazidime ciprofloxacin ertapenem erythromycin gentamicin imipenem ticarcillin norfloxacin polymyxin-B piperacillin spectinomycin tobramycin and streptomycin.	aminoglycoside;carbapenem;cephalosporin;fluoroquinolone;macrolide;penam;penem;peptide
E. ludwigi UC4450	UC4450_assembly_contig_3	429072	429444	+	marA	1-373/384	===============	97.14	83.65	card	AP009048.1:1621287-1621671	In the presence of antibiotic stress E. coli overexpresses the global activator protein MarA which besides inducing MDR efflux pump AcrAB also down- regulates synthesis of the porin OmpF.	carbapenem;cephalosporin;cephamycin;disinfecting_agents_and_antiseptics;fluoroquinolone;glycylcycline;monobactam;penam;penem;phenicol;rifamycin;tetracycline
E. ludwigi UC4450	UC4450_assembly_contig_11	54579	55945	-	cpxA	1-1367/1374	===============	99.49	83.54	card	BA000007.3:4905062-4903688	CpxA is a membrane-localized sensor kinase that is activated by envelope stress. It starts a kinase cascade that activates CpxR which promotes efflux complex expression.	aminocoumarin;aminoglycoside
E. ludwigi UC4450	UC4450_assembly_contig_2	447859	448676	-	bacA	1-818/822	===============	99.51	83.13	card	U00096.3:3204131-3203309	The bacA gene product (BacA) recycles undecaprenyl pyrophosphate during cell wall biosynthesis which confers resistance to bacitracin.	peptide
E. ludwigi UC4450	UC4450_assembly_contig_2	86992	88164	+	KpnG	1-1173/1173	===============	100	82.86	card	ACWO01000051.1:22092-23265	KpnG consists of ~390 residues and resembles EmrA of E. coli. Disruption of the pump components KpnG-KpnH signficantly decrease resistance to azithromycin ceftazidime ciprofloxacin ertapenem erythromycin gentamicin imipenem ticarcillin norfloxacin polymyxin-B piperacillin spectinomycin tobramycin and streptomycin.	aminoglycoside;carbapenem;cephalosporin;fluoroquinolone;macrolide;penam;penem;peptide
E. ludwigi UC4450	UC4450_assembly_contig_12	18361	20109	+	msbA	1-1749/1749	===============	100	82.85	card	U00096.3:966620-968369	MsbA is a multidrug resistance transporter homolog from E. coli and belongs to a superfamily of transporters that contain an adenosine triphosphate (ATP) binding cassette (ABC) which is also called a nucleotide-binding domain (NBD). MsbA is a member of the MDR-ABC transporter group by sequence homology. MsbA transports lipid A a major component of the bacterial outer cell membrane and is the only…	nitroimidazole
E. ludwigi UC4450	UC4450_assembly_contig_4	232128	235204	-	mdtC	2-3078/3078	===============	99.97	81.47	card	U00096.1:2158385-2161463	MdtC is a transporter that forms a heteromultimer complex with MdtB to form a multidrug transporter. MdtBC is part of the MdtABC-TolC efflux complex. In the absence of MdtB MdtC can form a homomultimer complex that results in a functioning efflux complex with a narrower drug specificity. mdtC corresponds to 3 loci in Pseudomonas aeruginosa PAO1 (gene name: muxC/muxB) and 3 loci in Pseudomonas aer…	aminocoumarin
E. ludwigi UC4450	UC4450_assembly_contig_9	68923	72036	+	acrD	1-3114/3114	===============	100	80.06	card	AP009048.1:2586250-2589364	AcrD is an aminoglycoside efflux pump expressed in E. coli. Its expression can be induced by indole and is regulated by baeRS and cpxAR.	aminoglycoside
P. megaterium UC4510	UC4510_assembly_contig_19	22227	23695	+	lsaB	1-1469/1479	========/======	99.19	81.24	card	AJ579365.1:4149-5628	LsaB is an ABC-F subfamily protein expressed in Mammaliicoccus sciuri. It confers resistance to clindamycin.	lincosamide;pleuromutilin;streptogramin
P. chlororaphis UC4478	UC4478_assembly_contig_2	121267	124407	-	MexF	1-3147/3189	========/======	98.43	88.38	card	AE004091.2:2810008-2813197	MexF is the multidrug inner membrane transporter of the MexEF-OprN complex. mexF corresponds to 2 loci in Pseudomonas aeruginosa PAO1 (gene name: mexF/mexB) and 4 loci in Pseudomonas aeruginosa LESB58 (gene name: mexD/mexB).	diaminopyrimidine;fluoroquinolone;phenicol
P. chlororaphis UC4478	UC4478_assembly_contig_2	391682	394813	+	MexD	1-3132/3132	========/======	99.97	87.52	card	U57969.1:1485-4617	MexD is the multidrug inner membrane transporter of the MexCD-OprJ complex.	aminocoumarin;aminoglycoside;cephalosporin;diaminopyrimidine;fluoroquinolone;macrolide;penam;phenicol;tetracycline
P. chlororaphis UC4478	UC4478_assembly_contig_4	301917	304969	-	MexK	7-3059/3078	========/======	99.03	82.9	card	AE004091.2:4119265-4116187	MexK is the inner membrane resistance-nodulation-cell division (RND) transporter in the MexJK multidrug efflux protein.	disinfecting_agents_and_antiseptics;macrolide;tetracycline
P. chlororaphis UC4478	UC4478_assembly_contig_9	222149	222826	+	CpxR	1-678/678	========/======	99.26	82.72	card	LT673656.1:1885022-1884344	CpxR is directly involved in activation of expression of RND efflux pump MexAB-OprM in P. aeruginosa. CpxR is required to enhance mexAB-oprM expression and drug resistance in the absence of repressor MexR.	aminocoumarin;aminoglycoside;carbapenem;cephalosporin;cephamycin;diaminopyrimidine;fluoroquinolone;macrolide;monobactam;penam;penem;peptide;phenicol;sulfonamide;tetracycline
P. chlororaphis UC4478	UC4478_assembly_contig_8	25056	28072	-	MexW	1-3017/3057	========/======	98.66	82.34	card	NC_002516.2:4904646-4907703	MexW is the RND-type membrane protein of the efflux complex MexVW-OprM.	disinfecting_agents_and_antiseptics;fluoroquinolone;macrolide;phenicol;tetracycline
P. chlororaphis UC4478	UC4478_assembly_contig_3	186894	189902	+	TriC	13-3024/3048	========/======	98.46	81.42	card	AE004091.2:179521-182569	TriC is a resistance nodulation cell division (RND) transporter that is a part of TriABC-OpmH a triclosan-specific efflux protein.	disinfecting_agents_and_antiseptics
P. chlororaphis UC4478	UC4478_assembly_contig_2	527132	529086	+	arnA	10-1961/1989	========/======	97.74	81.41	card	AE004091.2:3982020-3984009	arnA modifies lipid A with 4-amino-4-deoxy-L-arabinose (Ara4N) which allows gram-negative bacteria to resist the antimicrobial activity of cationic antimicrobial peptides and antibiotics such as polymyxin. arnA is found in E. coli and P. aeruginosa.	peptide
P. chlororaphis UC4478	UC4478_assembly_contig_18	41398	41731	+	YajC	1-337/339	========/======	98.53	81.31	card	VAOQ01003483.1:0-339	YajC interacts with the AcrAB-TolC efflux pump in a way that in uncharacterized but is shown to grant increased fitness in the presence of linezolid rifampicin and vancomycin.	cephalosporin;disinfecting_agents_and_antiseptics;fluoroquinolone;glycopeptide;glycylcycline;oxazolidinone;penam;phenicol;rifamycin;tetracycline
P. chlororaphis UC4478	UC4478_assembly_contig_4	107387	110457	+	MexB	1-3074/3141	========/======	97.77	81.23	card	L11616.1:1569-4710	MexB is the inner membrane multidrug exporter of the efflux complex MexAB-OprM.	aminocoumarin;carbapenem;cephalosporin;cephamycin;diaminopyrimidine;fluoroquinolone;macrolide;monobactam;penam;penem;peptide;phenicol;sulfonamide;tetracycline
P. chlororaphis UC4478	UC4478_assembly_contig_3	484762	486177	-	OpmH	1-1419/1449	========/======	97.24	80.5	card	AE004091.2:5584100-5585549	OpmH is an outer membrane efflux protein required for triclosan-specific efflux pump function.	disinfecting_agents_and_antiseptics
P. chlororaphis UC4478	UC4478_assembly_contig_2	394840	396203	+	OprJ	29-1395/1440	========/======	94.44	80.38	card	U57969.1:4622-6062	OprJ is the outer membrane channel component of the MexCD-OprJ multidrug efflux complex.	aminocoumarin;aminoglycoside;cephalosporin;diaminopyrimidine;fluoroquinolone;macrolide;penam;phenicol;tetracycline
P. frederiksbergensis UC4439	UC4439_assembly_contig_3	42168	45319	+	MexF	1-3158/3189	========/======	98.68	84.44	card	AE004091.2:2810008-2813197	MexF is the multidrug inner membrane transporter of the MexEF-OprN complex. mexF corresponds to 2 loci in Pseudomonas aeruginosa PAO1 (gene name: mexF/mexB) and 4 loci in Pseudomonas aeruginosa LESB58 (gene name: mexD/mexB).	diaminopyrimidine;fluoroquinolone;phenicol
P. frederiksbergensis UC4439	UC4439_assembly_contig_2	202713	205844	-	MexD	1-3132/3132	========/======	99.9	81.34	card	U57969.1:1485-4617	MexD is the multidrug inner membrane transporter of the MexCD-OprJ complex.	aminocoumarin;aminoglycoside;cephalosporin;diaminopyrimidine;fluoroquinolone;macrolide;penam;phenicol;tetracycline
P. frederiksbergensis UC4439	UC4439_assembly_contig_2	798307	801423	-	MexF	1-3123/3189	========/======	97.71	81.31	card	AE004091.2:2810008-2813197	MexF is the multidrug inner membrane transporter of the MexEF-OprN complex. mexF corresponds to 2 loci in Pseudomonas aeruginosa PAO1 (gene name: mexF/mexB) and 4 loci in Pseudomonas aeruginosa LESB58 (gene name: mexD/mexB).	diaminopyrimidine;fluoroquinolone;phenicol
P. frederiksbergensis UC4439	UC4439_assembly_contig_10	233225	236242	+	MexW	1-3018/3057	========/======	98.56	80.98	card	NC_002516.2:4904646-4907703	MexW is the RND-type membrane protein of the efflux complex MexVW-OprM.	disinfecting_agents_and_antiseptics;fluoroquinolone;macrolide;phenicol;tetracycline
P. frederiksbergensis UC4439	UC4439_assembly_contig_1	1036892	1037569	+	CpxR	1-678/678	========/======	99.26	80.67	card	LT673656.1:1885022-1884344	CpxR is directly involved in activation of expression of RND efflux pump MexAB-OprM in P. aeruginosa. CpxR is required to enhance mexAB-oprM expression and drug resistance in the absence of repressor MexR.	aminocoumarin;aminoglycoside;carbapenem;cephalosporin;cephamycin;diaminopyrimidine;fluoroquinolone;macrolide;monobactam;penam;penem;peptide;phenicol;sulfonamide;tetracycline
P. furukawaii UC4535	UC4535_assembly_contig_18	57013	60159	-	MexF	1-3147/3189	========/======	98.56	87.81	card	AE004091.2:2810008-2813197	MexF is the multidrug inner membrane transporter of the MexEF-OprN complex. mexF corresponds to 2 loci in Pseudomonas aeruginosa PAO1 (gene name: mexF/mexB) and 4 loci in Pseudomonas aeruginosa LESB58 (gene name: mexD/mexB).	diaminopyrimidine;fluoroquinolone;phenicol
P. furukawaii UC4535	UC4535_assembly_contig_4	279463	279799	-	YajC	1-337/339	===============	99.41	86.94	card	VAOQ01003483.1:0-339	YajC interacts with the AcrAB-TolC efflux pump in a way that in uncharacterized but is shown to grant increased fitness in the presence of linezolid rifampicin and vancomycin.	cephalosporin;disinfecting_agents_and_antiseptics;fluoroquinolone;glycopeptide;glycylcycline;oxazolidinone;penam;phenicol;rifamycin;tetracycline
P. furukawaii UC4535	UC4535_assembly_contig_15	72692	72877	+	rsmA	1-186/186	===============	100	86.56	card	AF061757.1:834-1020	rsmA is a gene that regulates virulence of Pseudomonas aeruginosa. However its negative effect on MexEF-OprN overexpression has been noted to confer resistance to various antibiotics. It's Escherichia coli homolog is csrA.	diaminopyrimidine;fluoroquinolone;phenicol
P. furukawaii UC4535	UC4535_assembly_contig_7	189262	192269	+	MexW	1-3008/3057	===============	98.4	85.21	card	NC_002516.2:4904646-4907703	MexW is the RND-type membrane protein of the efflux complex MexVW-OprM.	disinfecting_agents_and_antiseptics;fluoroquinolone;macrolide;phenicol;tetracycline
P. furukawaii UC4535	UC4535_assembly_contig_7	63369	66436	-	MexK	6-3073/3078	========/======	99.58	84.37	card	AE004091.2:4119265-4116187	MexK is the inner membrane resistance-nodulation-cell division (RND) transporter in the MexJK multidrug efflux protein.	disinfecting_agents_and_antiseptics;macrolide;tetracycline
P. furukawaii UC4535	UC4535_assembly_contig_4	46797	49889	+	MexB	1-3096/3141	========/======	98.31	83.62	card	L11616.1:1569-4710	MexB is the inner membrane multidrug exporter of the efflux complex MexAB-OprM.	aminocoumarin;carbapenem;cephalosporin;cephamycin;diaminopyrimidine;fluoroquinolone;macrolide;monobactam;penam;penem;peptide;phenicol;sulfonamide;tetracycline
P. furukawaii UC4535	UC4535_assembly_contig_2	212401	213078	-	CpxR	1-678/678	========/======	99.26	83.31	card	LT673656.1:1885022-1884344	CpxR is directly involved in activation of expression of RND efflux pump MexAB-OprM in P. aeruginosa. CpxR is required to enhance mexAB-oprM expression and drug resistance in the absence of repressor MexR.	aminocoumarin;aminoglycoside;carbapenem;cephalosporin;cephamycin;diaminopyrimidine;fluoroquinolone;macrolide;monobactam;penam;penem;peptide;phenicol;sulfonamide;tetracycline
P. furukawaii UC4535	UC4535_assembly_contig_1	626614	628022	-	OpmH	1-1409/1449	========/======	96.89	82.18	card	AE004091.2:5584100-5585549	OpmH is an outer membrane efflux protein required for triclosan-specific efflux pump function.	disinfecting_agents_and_antiseptics
P. furukawaii UC4535	UC4535_assembly_contig_18	60327	61452	-	MexE	24-1149/1245	========/=====.	90.28	81.47	card	AE004091.2:2808742-2809987	MexE is the membrane fusion protein of the MexEF-OprN multidrug efflux complex.	diaminopyrimidine;fluoroquinolone;phenicol
P. furukawaii UC4535	UC4535_assembly_contig_18	55499	56866	-	OprN	58-1419/1419	========/======	95.49	80.8	card	AE004091.2:2813193-2814612	OprN is the outer membrane channel component of the MexEF-OprN multidrug efflux complex.	diaminopyrimidine;fluoroquinolone;phenicol
P. glycinis UC4449	UC4449_assembly_contig_5	440473	443585	-	MexF	1-3119/3189	========/======	97.59	84.9	card	AE004091.2:2810008-2813197	MexF is the multidrug inner membrane transporter of the MexEF-OprN complex. mexF corresponds to 2 loci in Pseudomonas aeruginosa PAO1 (gene name: mexF/mexB) and 4 loci in Pseudomonas aeruginosa LESB58 (gene name: mexD/mexB).	diaminopyrimidine;fluoroquinolone;phenicol
P. glycinis UC4449	UC4449_assembly_contig_1	730137	730446	-	YajC	28-337/339	.==============	91.45	82.9	card	VAOQ01003483.1:0-339	YajC interacts with the AcrAB-TolC efflux pump in a way that in uncharacterized but is shown to grant increased fitness in the presence of linezolid rifampicin and vancomycin.	cephalosporin;disinfecting_agents_and_antiseptics;fluoroquinolone;glycopeptide;glycylcycline;oxazolidinone;penam;phenicol;rifamycin;tetracycline
P. glycinis UC4449	UC4449_assembly_contig_1	341100	341288	-	rsmA	1-186/186	========/======	100	81.48	card	AF061757.1:834-1020	rsmA is a gene that regulates virulence of Pseudomonas aeruginosa. However its negative effect on MexEF-OprN overexpression has been noted to confer resistance to various antibiotics. It's Escherichia coli homolog is csrA.	diaminopyrimidine;fluoroquinolone;phenicol
P. glycinis UC4449	UC4449_assembly_contig_1	592608	595624	+	MexW	1-3017/3057	========/======	98.59	80.99	card	NC_002516.2:4904646-4907703	MexW is the RND-type membrane protein of the efflux complex MexVW-OprM.	disinfecting_agents_and_antiseptics;fluoroquinolone;macrolide;phenicol;tetracycline
P. glycinis UC4449	UC4449_assembly_contig_12	85301	85971	-	CpxR	1-671/678	========/======	97.94	80.53	card	LT673656.1:1885022-1884344	CpxR is directly involved in activation of expression of RND efflux pump MexAB-OprM in P. aeruginosa. CpxR is required to enhance mexAB-oprM expression and drug resistance in the absence of repressor MexR.	aminocoumarin;aminoglycoside;carbapenem;cephalosporin;cephamycin;diaminopyrimidine;fluoroquinolone;macrolide;monobactam;penam;penem;peptide;phenicol;sulfonamide;tetracycline
P. glycinis UC4449	UC4449_assembly_contig_4	405221	408306	-	MexB	1-3074/3141	========/======	97.55	80.49	card	L11616.1:1569-4710	MexB is the inner membrane multidrug exporter of the efflux complex MexAB-OprM.	aminocoumarin;carbapenem;cephalosporin;cephamycin;diaminopyrimidine;fluoroquinolone;macrolide;monobactam;penam;penem;peptide;phenicol;sulfonamide;tetracycline
P. glycinis UC4449	UC4449_assembly_contig_4	168497	171539	+	MexK	6-3048/3078	========/======	98.6	80.11	card	AE004091.2:4119265-4116187	MexK is the inner membrane resistance-nodulation-cell division (RND) transporter in the MexJK multidrug efflux protein.	disinfecting_agents_and_antiseptics;macrolide;tetracycline
P. plecoglossicida UC4553	UC4553_assembly_contig_13	38851	41991	+	MexF	1-3147/3189	========/======	98.43	86.63	card	AE004091.2:2810008-2813197	MexF is the multidrug inner membrane transporter of the MexEF-OprN complex. mexF corresponds to 2 loci in Pseudomonas aeruginosa PAO1 (gene name: mexF/mexB) and 4 loci in Pseudomonas aeruginosa LESB58 (gene name: mexD/mexB).	diaminopyrimidine;fluoroquinolone;phenicol
P. plecoglossicida UC4553	UC4553_assembly_contig_2	311967	312639	+	CpxR	1-673/678	========/======	98.38	83.06	card	LT673656.1:1885022-1884344	CpxR is directly involved in activation of expression of RND efflux pump MexAB-OprM in P. aeruginosa. CpxR is required to enhance mexAB-oprM expression and drug resistance in the absence of repressor MexR.	aminocoumarin;aminoglycoside;carbapenem;cephalosporin;cephamycin;diaminopyrimidine;fluoroquinolone;macrolide;monobactam;penam;penem;peptide;phenicol;sulfonamide;tetracycline
P. plecoglossicida UC4553	UC4553_assembly_contig_6	7329	10383	-	MexK	7-3061/3078	========/======	98.83	82.04	card	AE004091.2:4119265-4116187	MexK is the inner membrane resistance-nodulation-cell division (RND) transporter in the MexJK multidrug efflux protein.	disinfecting_agents_and_antiseptics;macrolide;tetracycline
P. plecoglossicida UC4553	UC4553_assembly_contig_6	274763	275098	-	YajC	1-339/339	========/======	99.12	82.01	card	VAOQ01003483.1:0-339	YajC interacts with the AcrAB-TolC efflux pump in a way that in uncharacterized but is shown to grant increased fitness in the presence of linezolid rifampicin and vancomycin.	cephalosporin;disinfecting_agents_and_antiseptics;fluoroquinolone;glycopeptide;glycylcycline;oxazolidinone;penam;phenicol;rifamycin;tetracycline
P. plecoglossicida UC4553	UC4553_assembly_contig_1	195658	198734	+	MexB	1-3080/3141	========/======	97.55	80.83	card	L11616.1:1569-4710	MexB is the inner membrane multidrug exporter of the efflux complex MexAB-OprM.	aminocoumarin;carbapenem;cephalosporin;cephamycin;diaminopyrimidine;fluoroquinolone;macrolide;monobactam;penam;penem;peptide;phenicol;sulfonamide;tetracycline
P. plecoglossicida UC4553	UC4553_assembly_contig_1	256797	259804	+	MexW	1-3008/3057	========/======	98.23	80.75	card	NC_002516.2:4904646-4907703	MexW is the RND-type membrane protein of the efflux complex MexVW-OprM.	disinfecting_agents_and_antiseptics;fluoroquinolone;macrolide;phenicol;tetracycline
P. plecoglossicida UC4553	UC4553_assembly_contig_2	272884	273072	-	rsmA	1-186/186	========/======	100	80.42	card	AF061757.1:834-1020	rsmA is a gene that regulates virulence of Pseudomonas aeruginosa. However its negative effect on MexEF-OprN overexpression has been noted to confer resistance to various antibiotics. It's Escherichia coli homolog is csrA.	diaminopyrimidine;fluoroquinolone;phenicol
P. plecoglossicida UC4553	UC4553_assembly_contig_8	119676	122689	-	mexI	7-3020/3090	========/======	97.41	80.35	card	AE004091.2:4707534-4710624	MexI is the inner membrane transporter of the efflux complex MexGHI-OpmD.	disinfecting_agents_and_antiseptics;fluoroquinolone;tetracycline
S. rhizosphaerae UC4490	UC4490_assembly_contig_11	142081	142713	-	CRP	1-633/633	===============	100	83.73	card	AP009048.1:4154296-4153663	CRP is a global regulator that represses MdtEF multidrug efflux pump expression.	fluoroquinolone;macrolide;penam
S. rhizosphaerae UC4490	UC4490_assembly_contig_1	387515	387913	+	H-NS	1-402/414	========/======	96.38	81.09	card	BA000007.3:1738104-1737690	H-NS is a histone-like protein involved in global gene regulation in Gram-negative bacteria. It is a repressor of the membrane fusion protein genes acrE mdtE and emrK as well as nearby genes of many RND-type multidrug exporters.	cephalosporin;cephamycin;fluoroquinolone;macrolide;penam;tetracycline
