# Supplementary material for: Drought-tolerant rhizobacterial consortia enhance grapevine growth and tolerance to water deficit
Source: Front Plant Sci. 2026 Feb 6;17:1735733. doi: 10.3389/fpls.2026.1735733 (PMC12920203; doi:10.3389/fpls.2026.1735733)
Supplement: Supplementary file 6 [file Table6.xlsx]

## Sheet: Supplementary Table S6 
Supplementary Table S6. Physiological parameters recorded during the drought down water stress across consortia treatments (BC1-4) and non-inoculated control (NI). Mean separation was performed using Fisher’s LSD test when the ANOVA F test was significant; different letters indicate significant differences. F-value is reported. Different letters indicate significant differences at two levels acco…
	Leaf Ea	Leaf gsa	Leaf Aa	Leaf ΨMDa	Leaf ΨPDa
June 19th
BC1	3.87±1.74	0.120±0.066	9.65±1.14	-1.20±0.10	-0.12±0.01
BC2	5.61±0.68	0.153±0.006	10.43±1.63	-1.12±0.06	-0.12±0.01
BC3	6.44±1.83	0.197±0.092	11.55±3.54	-1.27±0.05	-0.12±0.02
BC4	4.91±0.81	0.127±0.006	11.07±0.62	-1.20±0.13	-0.11±0.01
NI	3.74±0.43	0.133±0.031	9.95±0.74	-1.11±0.11	-0.11±0.01
F value	2.586	1.039	0.526	1.514	0.333
June 22nd
BC1	3.56±1.05	0.130±0.051	9.03±1.01	-1.21±0.17	-0.24±0.03
BC2	3.88±0.78	0.120±0.036	8.87±1.15	-1.15±0.05	-0.25±0.03
BC3	6.73±0.31	0.19±0.015	11.21±1.48	-1.25±0.05	-0.26±0.02
BC4	6.14±4.55	0.220±0.212	11.64±1.29	-1.13±0.10	-0.25±0.03
NI	5.90±4.25	0.203±0.131	10.80±1.85	-1.20±0.05	-0.25±0.03
F value	0.844	0.467	2.165	0.708	0.258
June 29th
BC1	2.67 ±0.22	0.136 ±0.006b	9.01 ±2.14	-0.94 ±0.19	-0.79 ±0.02
BC2	2.53 ±0.14	0.113 ±0.006b	6.93 ±1.42	-1.01 ±0.28	-0.74 ±0.02
BC3	1.44 ±1.20	0.050 ±0.010a	6.88 ±1.81	-0.90 ±0.22	-0.70 ±0.02
BC4	2.78 ±0.73	0.136 ±0.064b	9.44 ±3.01	-0.82 ±0.04	-0.92 ±0.15
NI	2.93 ±1.53	0.130 ±0.069b	7.44 ±4.48	-0.76 ±0.14	-0.84 ±0.11
F value	1.211	3.878	0.557	0.798	3.01
July 2nd
BC1	0.13 ±0.19b	0.000 ±0.000b	1.10 ±0.45b	-1.06 ±0.08b	-0.78 ±0.16b
BC2	0.12 ±0.43b	0.007 ±0.012b	0.66 ±1.77b	-1.08 ±0.13ab	-0.77 ±0.21b
BC3	0.00 ±0.22b	0.000 ±0.000b	1.78 ±1.06b	-1.35 ±0.15a	-1.16 ±0.02a
BC4	2.00 ±1.45a	0.060 ±0.010a	4.33 ±0.58a	-1.17 ±0.06ab	-0.78 ±0.31b
NI	0.22 ±0.97b	0.013 ±0.015b	0.97 ±1.56b	-1.10 ±0.05ab	-1.00 ±0.32ab
F value	3.889	20.43	4.601	4.537	5.149
